# Supplementary material for: Filament formation and NAD processing by noncanonical human FAM118 sirtuins
Source: Nat Struct Mol Biol. 2025 Nov 17;32(12):2526–41. doi: 10.1038/s41594-025-01715-1 (PMC12700824; doi:10.1038/s41594-025-01715-1)
Supplement: Supplementary file 4 — Measurement source data for DLS and ITC. [file 41594_2025_1715_MOESM4_ESM.xlsx]

## Sheet: Fig4b-DLS
Hydrodynamic diameter, nm	Intensity, arbitrary units
-2	0
-1.98005	0
-1.95979	0
-1.93968	0
-1.91973	0
-1.89963	0
-1.87976	0
-1.85949	0
-1.83953	0
-1.8193	0
-1.79942	0
-1.77937	0
-1.7592	0
-1.73921	0
-1.71897	0
-1.69897	0
-1.67902	0
-1.65896	0
-1.63884	0
-1.6187	0
-1.5986	0
-1.57856	0
-1.55846	0
-1.5385	0
-1.51841	0
-1.49839	0
-1.47821	0
-1.45817	0
-1.43818	0
-1.41805	0
-1.39794	0
-1.37789	0
-1.35783	0
-1.33781	0
-1.31776	0
-1.29766	0
-1.27761	0
-1.25751	0
-1.23747	0
-1.21738	0
-1.19729	0
-1.17724	0
-1.1572	0
-1.13715	0
-1.11708	0
-1.09696	0
-1.07691	0
-1.05685	0
-1.03678	0
-1.01673	0
-0.996539	0
-0.976748	0
-0.956638	0
-0.936291	0
-0.916497	0
-0.896196	0
-0.876148	0
-0.856049	0
-0.836242	0
-0.816161	0
-0.79588	0
-0.775985	0
-0.75597	0
-0.735891	0
-0.715795	0
-0.695725	0
-0.675512	0
-0.655608	0
-0.635449	0
-0.615467	0
-0.595337	0
-0.575282	0
-0.555175	0
-0.535064	0
-0.514989	0
-0.494986	0
-0.474955	0
-0.454817	0
-0.434743	0
-0.414765	0
-0.394695	0
-0.374585	0
-0.354479	0
-0.334419	0
-0.314348	0
-0.294307	0
-0.274252	0
-0.254145	0
-0.234108	0
-0.21403	0
-0.193956	0
-0.173925	0
-0.153849	0
-0.133772	0
-0.113735	0
-0.093665	0
-0.0735547	0
-0.0534986	0
-0.0334359	0
-0.0133626	0
0.00689371	0
0.0269416	0
0.0468852	0
0.0670709	0
0.0870712	0
0.106871	0
0.127105	0
0.147058	0
0.167317	0
0.187239	0
0.207365	0
0.227372	0
0.247482	0
0.267641	0
0.287578	0
0.30771	0
0.327767	0
0.347915	0
0.367915	0
0.387923	0
0.40807	0
0.428135	0
0.448088	0
0.4682	0
0.488269	0
0.508395	0
0.528402	0
0.548512	0
0.568554	0
0.588608	0
0.60874	0
0.628797	0
0.648848	0
0.668852	0
0.688953	0
0.709015	0
0.729084	0
0.749195	0
0.76923	0
0.789299	0
0.809358	0
0.829432	0
0.849481	0
0.869584	0
0.889638	0
0.909716	0
0.929776	0
0.949829	0
0.969882	0
0.989983	0
1.00988	0
1.03019	0
1.04999	0
1.07041	0
1.09026	0
1.11025	0
1.13033	0
1.15045	0
1.17056	0
1.19061	0
1.21059	0
1.2307	0
1.25091	0
1.27091	0
1.29092	0
1.31112	0
1.33102	0
1.35122	0
1.37125	0.1
1.39129	0.6
1.41145	1.6
1.43136	2.9
1.45148	4.2
1.47159	5.2
1.49164	6.1
1.51175	6.7
1.53173	7
1.55182	7
1.57194	6.9
1.59195	6.6
1.61204	6.1
1.63215	5.6
1.65215	5.1
1.67228	4.5
1.69232	4
1.7124	3.5
1.73247	3
1.75251	2.5
1.77254	2.1
1.79267	1.7
1.81271	1.4
1.83276	1.2
1.85285	0.9
1.87291	0.7
1.89298	0.6
1.91302	0.4
1.93313	0.3
1.95318	0.2
1.97327	0.2
1.9933	0.1
2.01326	0.1
2.03342	0.1
2.05346	0
2.07372	0
2.09377	0
2.11361	0
2.13386	0
2.15381	0
2.17377	0
2.19396	0
2.21405	0
2.23401	0
2.25406	0
2.27416	0
2.29425	0
2.31429	0
2.33445	0
2.35449	0
2.37457	0
2.39463	0
2.41464	0
2.43473	0
2.45484	0
2.47494	0
2.49499	0
2.51508	0
2.53517	0
2.55522	0
2.5753	0
2.59528	0
2.61542	0
2.63548	0
2.65552	0
2.6756	0
2.69566	0
2.71575	0
2.73576	0
2.75587	0
2.7759	0
2.79602	0
2.81604	0
2.83613	0
2.85618	0
2.87628	0
2.89631	0
2.9164	0
2.93646	0
2.9565	0
2.97658	0
2.99664	0
3.01662	0
3.03663	0
3.0569	0
3.077	0
3.09691	0
3.11694	0
3.13704	0
3.15715	0
3.17725	0
3.19728	0
3.21748	0
3.23754	0
3.25744	0
3.27761	0
3.29776	0
3.31765	0
3.33786	0
3.35793	0
3.37785	0
3.39794	0
3.41814	0
3.43807	0
3.45818	0
3.47828	0
3.49831	0
3.51838	0
3.53845	0
3.55847	0
3.57864	0
3.59868	0
3.61878	0
3.63879	0
3.65887	0
3.67897	0
3.69897	0
3.71908	0
3.7391	0
3.75921	0
3.77924	0
3.79934	0
3.81941	0
3.83948	0
3.85956	0
3.87961	0
3.89966	0
3.91976	0
3.93982	0
3.95985	0
3.97991	0
4	0

## Sheet: Fig4e-ITC
Time, min	Differential power, µcal/sec		Molar ratio	Enthalpy change, kcal/mol
0.083333	-0.00065		0.115664	-4.43874
0.1	-0.000592		0.213061	-4.45255
0.116667	-0.000615		0.311377	-4.27721
0.133333	-0.000538		0.410612	-4.59136
0.15	-0.0006		0.510764	-4.39019
0.166667	-0.000543		0.611836	-5.43837
0.183333	-0.000506		0.713825	-5.4804
0.2	-0.000388		0.816734	-3.47321
0.216667	-0.00032		0.92056	-0.98944
0.233333	-0.000293		1.02531	-0.877791
0.25	-0.000495		1.13097	-1.48087
0.266667	-0.000697		1.23755	-1.1057
0.283333	-0.000698		1.34505	-0.821385
0.3	-0.000619		1.45347	-0.45728
0.316667	-0.00061		1.56281	-1.01445
0.333333	-0.000432		1.67306	-1.20228
0.35	-0.000361		1.78424	-0.50549
0.366667	-0.000041		1.89633	-1.64589
0.383333	0.00013
0.4	0.000321
0.416667	0.000713
0.433333	0.001196
0.45	0.001509
0.466667	0.001323
0.483333	0.001549
0.5	0.001535
0.516667	0.00124
0.533333	0.001109
0.55	0.001337
0.566667	0.001656
0.583333	0.001465
0.6	0.001407
0.616667	0.000749
0.633333	-0.000399
0.65	-0.001316
0.666667	-0.001632
0.683333	-0.001978
0.7	-0.002853
0.716667	-0.003978
0.733333	-0.004382
0.75	-0.003355
0.766667	-0.002219
0.783333	-0.001791
0.8	-0.001772
0.816667	-0.001593
0.833333	-0.000984
0.85	-0.00009
0.866667	0.000773
0.883333	0.001316
0.9	0.002701
0.916667	0.00418
0.933333	0.004979
0.95	0.004868
0.966667	0.00468
0.983333	0.004935
1	0.003881
1.016667	0.001687
1.033333	-0.005723
1.05	-0.015461
1.066667	-0.022069
1.083333	-0.024707
1.1	-0.03108
1.116667	-0.037053
1.133333	-0.036125
1.15	-0.034777
1.166667	-0.031784
1.183333	-0.028662
1.2	-0.01889
1.216667	-0.011486
1.233333	-0.00929
1.25	-0.008834
1.266667	-0.008787
1.283333	-0.008709
1.3	-0.008449
1.316667	-0.0087
1.333333	-0.0086
1.35	-0.006378
1.366667	0.005824
1.383333	0.009106
1.4	0.008888
1.416667	0.008472
1.433333	0.008396
1.45	0.00733
1.466667	0.006264
1.483333	0.005589
1.5	0.004804
1.516667	0.003769
1.533333	0.001704
1.55	0.000309
1.566667	-0.002476
1.583333	-0.013761
1.6	-0.027656
1.616667	-0.025941
1.633333	-0.021786
1.65	-0.013832
1.666667	-0.010118
1.683333	-0.007464
1.7	-0.004931
1.716667	-0.002998
1.733333	-0.002167
1.75	-0.002425
1.766667	-0.003403
1.783333	-0.004523
1.8	-0.004094
1.816667	-0.003655
1.833333	-0.003846
1.85	-0.004951
1.866667	-0.005995
1.883333	-0.006889
1.9	-0.006615
1.916667	-0.006853
1.933333	-0.007422
1.95	-0.00817
1.966667	-0.007721
1.983333	-0.007215
2	-0.006838
2.016667	-0.006611
2.033333	-0.006059
2.05	-0.005378
2.066667	-0.004707
2.083333	-0.003866
2.1	-0.003341
2.116667	-0.002847
2.133333	-0.002562
2.15	-0.002409
2.166667	-0.002262
2.183333	-0.002204
2.2	-0.002227
2.216667	-0.002303
2.233333	-0.002433
2.25	-0.002164
2.266667	-0.002024
2.283333	-0.001811
2.3	-0.0017
2.316667	-0.001579
2.333333	-0.001648
2.35	-0.001646
2.366667	-0.001484
2.383333	-0.001412
2.4	-0.001652
2.416667	-0.00208
2.433333	-0.002407
2.45	-0.002664
2.466667	-0.002726
2.483333	-0.002692
2.5	-0.002378
2.516667	-0.002295
2.533333	-0.002296
2.55	-0.00196
2.566667	-0.001494
2.583333	-0.001007
2.6	-0.000406
2.616667	-0.000305
2.633333	-0.000064
2.65	0.000906
2.666667	0.002244
2.683333	0.001872
2.7	0.00149
2.716667	0.002148
2.733333	0.002785
2.75	0.002332
2.766667	0.001899
2.783333	0.001827
2.8	0.002015
2.816667	0.001863
2.833333	0.001411
2.85	0.00077
2.866667	0.000449
2.883333	0.000508
2.9	0.000618
2.916667	0.000829
2.933333	0.0007
2.95	0.000501
2.966667	0.000473
2.983333	0.000726
3	0.000899
3.016667	0.001132
3.033333	0.001166
3.05	0.001161
3.066667	0.000906
3.083333	0.000401
3.1	0.000297
3.116667	0.000324
3.133333	0.00031
3.15	0.000146
3.166667	0.000024
3.183333	-0.000089
3.2	0.000068
3.216667	-0.000065
3.233333	-0.000187
3.25	-0.00046
3.266667	-0.000703
3.283333	-0.000996
3.3	-0.001299
3.316667	-0.001292
3.333333	-0.001105
3.35	-0.000919
3.366667	-0.000813
3.383333	-0.000677
3.4	-0.000701
3.416667	-0.000675
3.433333	-0.00038
3.45	0.000075
3.466667	0.00074
3.483333	0.001425
3.5	0.001159
3.516667	-0.002896
3.533333	-0.009852
3.55	-0.035738
3.566667	-0.075574
3.583333	-0.125759
3.6	-0.178676
3.616667	-0.222992
3.633333	-0.252098
3.65	-0.261024
3.666667	-0.26136
3.683333	-0.244386
3.7	-0.220772
3.716667	-0.191307
3.733333	-0.159643
3.75	-0.128619
3.766667	-0.102025
3.783333	-0.07923
3.8	-0.061835
3.816667	-0.05108
3.833333	-0.036925
3.85	-0.0271
3.866667	-0.022544
3.883333	-0.018879
3.9	-0.017283
3.916667	-0.016506
3.933333	-0.01492
3.95	-0.012993
3.966667	-0.011316
3.983333	-0.009738
4	-0.008691
4.016667	-0.008323
4.033333	-0.007954
4.05	-0.007185
4.066667	-0.006175
4.083333	-0.005116
4.1	-0.003965
4.116667	-0.002914
4.133333	-0.001713
4.15	-0.000902
4.166667	-0.000499
4.183333	-0.000336
4.2	-0.000243
4.216667	-0.000079
4.233333	-0.000134
4.25	0.000321
4.266667	0.000996
4.283333	0.001253
4.3	0.001861
4.316667	0.002218
4.333333	0.002056
4.35	0.002036
4.366667	0.001946
4.383333	0.001546
4.4	0.000887
4.416667	0.000789
4.433333	0.000391
4.45	-0.000047
4.466667	-0.000035
4.483333	0.000028
4.5	0.000491
4.516667	0.000734
4.533333	0.000397
4.55	0.000399
4.566667	0.000432
4.583333	0.000284
4.6	-0.000175
4.616667	-0.000474
4.633333	-0.000173
4.65	0.000017
4.666667	-0.000255
4.683333	-0.000247
4.7	-0.000309
4.716667	-0.000242
4.733333	-0.000218
4.75	-0.000135
4.766667	-0.000171
4.783333	-0.00029
4.8	-0.000402
4.816667	-0.000133
4.833333	0.000135
4.85	0.000298
4.866667	0.00039
4.883333	0.000312
4.9	0.000313
4.916667	0.000058
4.933333	-0.000008
4.95	0.000077
4.966667	0.000138
4.983333	-0.000206
5	-0.00052
5.016667	-0.000704
5.033333	-0.000905
5.05	-0.000919
5.066667	-0.000973
5.083333	-0.001187
5.1	-0.001461
5.116667	-0.001755
5.133333	-0.00232
5.15	-0.003037
5.166667	-0.003283
5.183333	-0.003089
5.2	-0.003195
5.216667	-0.003046
5.233333	-0.002483
5.25	-0.00209
5.266667	-0.001767
5.283333	-0.00148
5.3	-0.001427
5.316667	-0.001513
5.333333	-0.00119
5.35	-0.000963
5.366667	-0.000737
5.383333	-0.001052
5.4	-0.001037
5.416667	-0.000726
5.433333	-0.000286
5.45	0.000235
5.466667	0.000804
5.483333	0.000642
5.5	0.00021
5.516667	0.000018
5.533333	0.000085
5.55	0.000793
5.566667	0.00132
5.583333	0.001568
5.6	0.001898
5.616667	0.002067
5.633333	0.002767
5.65	0.003168
5.666667	0.002882
5.683333	0.002705
5.7	0.002759
5.716667	0.002665
5.733333	0.002724
5.75	0.002963
5.766667	0.002581
5.783333	0.001504
5.8	0.001147
5.816667	0.000701
5.833333	0.000345
5.85	-0.000107
5.866667	-0.000879
5.883333	-0.00118
5.9	-0.001361
5.916667	-0.001469
5.933333	-0.001787
5.95	-0.002015
5.966667	-0.000532
5.983333	0.000304
6	-0.000791
6.016667	-0.002365
6.033333	-0.011717
6.05	-0.038328
6.066667	-0.077409
6.083333	-0.13322
6.1	-0.188698
6.116667	-0.237576
6.133333	-0.267214
6.15	-0.280081
6.166667	-0.280365
6.183333	-0.264269
6.2	-0.235453
6.216667	-0.201676
6.233333	-0.168787
6.25	-0.137167
6.266667	-0.108028
6.283333	-0.085857
6.3	-0.069054
6.316667	-0.053171
6.333333	-0.043019
6.35	-0.033753
6.366667	-0.028187
6.383333	-0.022251
6.4	-0.013634
6.416667	-0.011525
6.433333	-0.010315
6.45	-0.009716
6.466667	-0.009745
6.483333	-0.010032
6.5	-0.010059
6.516667	-0.009336
6.533333	-0.008681
6.55	-0.008225
6.566667	-0.007988
6.583333	-0.007842
6.6	-0.007413
6.616667	-0.006123
6.633333	-0.005453
6.65	-0.005203
6.666667	-0.00523
6.683333	-0.004937
6.7	-0.004764
6.716667	-0.004319
6.733333	-0.003373
6.75	-0.002996
6.766667	-0.00296
6.783333	-0.002991
6.8	-0.002901
6.816667	-0.003381
6.833333	-0.003941
6.85	-0.004018
6.866667	-0.004505
6.883333	-0.004732
6.9	-0.004608
6.916667	-0.004151
6.933333	-0.004255
6.95	-0.004518
6.966667	-0.00478
6.983333	-0.00483
7	-0.00471
7.016667	-0.00467
7.033333	-0.004747
7.05	-0.004984
7.066667	-0.005011
7.083333	-0.005097
7.1	-0.004661
7.116667	-0.004144
7.133333	-0.003947
7.15	-0.00395
7.166667	-0.00408
7.183333	-0.003769
7.2	-0.003219
7.216667	-0.002708
7.233333	-0.002424
7.25	-0.002101
7.266667	-0.001847
7.283333	-0.001481
7.3	-0.000864
7.316667	-0.000508
7.333333	-0.000351
7.35	-0.000191
7.366667	-0.000051
7.383333	0.00037
7.4	0.00059
7.416667	0.000684
7.433333	0.000728
7.45	0.000871
7.466667	0.000926
7.483333	0.000763
7.5	0.00092
7.516667	0.001267
7.533333	0.001475
7.55	0.001425
7.566667	0.001134
7.583333	0.001024
7.6	0.000875
7.616667	0.000957
7.633333	0.000768
7.65	0.00098
7.666667	0.001412
7.683333	0.001714
7.7	0.001926
7.716667	0.001918
7.733333	0.00195
7.75	0.001591
7.766667	0.001282
7.783333	0.000882
7.8	0.00063
7.816667	0.000598
7.833333	0.000877
7.85	0.00026
7.866667	-0.000697
7.883333	-0.001234
7.9	-0.001623
7.916667	-0.002088
7.933333	-0.003024
7.95	-0.003559
7.966667	-0.003298
7.983333	-0.003154
8	-0.00332
8.016667	-0.003356
8.033333	-0.003238
8.05	-0.002935
8.066667	-0.002652
8.083333	-0.00255
8.1	-0.002427
8.116667	-0.002165
8.133333	-0.002113
8.15	-0.001733
8.166667	-0.001362
8.183333	-0.000881
8.2	-0.0004
8.216667	0.000048
8.233333	0.000159
8.25	0.000481
8.266667	0.001063
8.283333	0.00118
8.3	0.001025
8.316667	0.000799
8.333333	0.000923
8.35	0.001151
8.366667	0.000999
8.383333	0.000747
8.4	0.001204
8.416667	0.001746
8.433333	0.001638
8.45	0.00109
8.466667	0.000971
8.483333	0.002228
8.5	0.001405
8.516667	0.001522
8.533333	0.001746
8.55	-0.012032
8.566667	-0.04833
8.583333	-0.100988
8.6	-0.158569
8.616667	-0.209512
8.633333	-0.247354
8.65	-0.266697
8.666667	-0.270084
8.683333	-0.2598
8.7	-0.238497
8.716667	-0.209345
8.733333	-0.175186
8.75	-0.142177
8.766667	-0.115397
8.783333	-0.09156
8.8	-0.074885
8.816667	-0.05978
8.833333	-0.051944
8.85	-0.044332
8.866667	-0.03486
8.883333	-0.028858
8.9	-0.023246
8.916667	-0.020578
8.933333	-0.019069
8.95	-0.01789
8.966667	-0.016233
8.983333	-0.014387
9	-0.012732
9.016667	-0.011156
9.033333	-0.009812
9.05	-0.008449
9.066667	-0.007506
9.083333	-0.007024
9.1	-0.006513
9.116667	-0.006303
9.133333	-0.005952
9.15	-0.005342
9.166667	-0.004474
9.183333	-0.003566
9.2	-0.002758
9.216667	-0.002281
9.233333	-0.002175
9.25	-0.002079
9.266667	-0.002242
9.283333	-0.002537
9.3	-0.002243
9.316667	-0.001289
9.333333	-0.000614
9.35	-0.000301
9.366667	-0.000089
9.383333	-0.000136
9.4	-0.000293
9.416667	-0.000601
9.433333	-0.00119
9.45	-0.001008
9.466667	-0.000757
9.483333	-0.000506
9.5	-0.000375
9.516667	-0.000554
9.533333	-0.000954
9.55	-0.001113
9.566667	-0.001042
9.583333	-0.001042
9.6	-0.00112
9.616667	-0.000989
9.633333	-0.000608
9.65	-0.000166
9.666667	0.000167
9.683333	0.000311
9.7	0.000434
9.716667	0.000489
9.733333	0.000795
9.75	0.001172
9.766667	0.001659
9.783333	0.001988
9.8	0.001849
9.816667	0.001411
9.833333	0.001212
9.85	0.001227
9.866667	0.001123
9.883333	0.00109
9.9	0.000966
9.916667	0.000778
9.933333	0.000719
9.95	0.000381
9.966667	0.000154
9.983333	0.000021
10	-0.000143
10.016667	0.000104
10.033333	0.000154
10.05	0.000015
10.066667	-0.000193
10.083333	-0.000332
10.1	-0.000426
10.116667	-0.00032
10.133333	-0.000324
10.15	-0.000517
10.166667	-0.000666
10.183333	-0.000935
10.2	-0.001324
10.216667	-0.001062
10.233333	-0.000566
10.25	-0.000391
10.266667	-0.000125
10.283333	0.000203
10.3	0.000264
10.316667	-0.000006
10.333333	0.000175
10.35	0.000609
10.366667	0.001075
10.383333	0.001011
10.4	0.001087
10.416667	0.001029
10.433333	0.00118
10.45	0.001491
10.466667	0.002054
10.483333	0.002051
10.5	0.002078
10.516667	0.002034
10.533333	0.002004
10.55	0.001865
10.566667	0.001566
10.583333	0.001308
10.6	0.000952
10.616667	0.000476
10.633333	-0.000009
10.65	-0.000384
10.666667	-0.000608
10.683333	-0.000972
10.7	-0.001455
10.716667	-0.001699
10.733333	-0.001803
10.75	-0.001796
10.766667	-0.00157
10.783333	-0.001505
10.8	-0.001449
10.816667	-0.001474
10.833333	-0.001589
10.85	-0.001806
10.866667	-0.002102
10.883333	-0.002179
10.9	-0.001906
10.916667	-0.001444
10.933333	-0.000613
10.95	0.000629
10.966667	0.00117
10.983333	0.00085
11	0.00036
11.016667	0.00194
11.033333	-0.000671
11.05	-0.021821
11.066667	-0.060652
11.083333	-0.110673
11.1	-0.160924
11.116667	-0.210975
11.133333	-0.249687
11.15	-0.272768
11.166667	-0.281319
11.183333	-0.27713
11.2	-0.258011
11.216667	-0.227912
11.233333	-0.189032
11.25	-0.161163
11.266667	-0.129123
11.283333	-0.103463
11.3	-0.084342
11.316667	-0.068702
11.333333	-0.056591
11.35	-0.044609
11.366667	-0.037267
11.383333	-0.031524
11.4	-0.028682
11.416667	-0.025447
11.433333	-0.023362
11.45	-0.022278
11.466667	-0.021272
11.483333	-0.019765
11.5	-0.018588
11.516667	-0.016781
11.533333	-0.014961
11.55	-0.013661
11.566667	-0.01239
11.583333	-0.01129
11.6	-0.009526
11.616667	-0.007412
11.633333	-0.005638
11.65	-0.002483
11.666667	-0.000595
11.683333	0.000564
11.7	0.000752
11.716667	0.000392
11.733333	-0.000575
11.75	-0.000672
11.766667	-0.000118
11.783333	0.000488
11.8	0.000156
11.816667	-0.000486
11.833333	-0.001517
11.85	-0.001274
11.866667	-0.00015
11.883333	0.000864
11.9	0.001448
11.916667	0.001748
11.933333	0.001458
11.95	0.001199
11.966667	0.001141
11.983333	0.000918
12	0.001315
12.016667	0.002061
12.033333	0.002322
12.05	0.002355
12.066667	0.001879
12.083333	0.001012
12.1	0.00046
12.116667	-0.000291
12.133333	-0.001102
12.15	-0.001692
12.166667	-0.002328
12.183333	-0.002554
12.2	-0.00309
12.216667	-0.003825
12.233333	-0.003836
12.25	-0.003218
12.266667	-0.00267
12.283333	-0.002458
12.3	-0.002775
12.316667	-0.002881
12.333333	-0.002418
12.35	-0.001439
12.366667	-0.000669
12.383333	-0.000249
12.4	-0.000179
12.416667	0.00006
12.433333	0.000328
12.45	0.000407
12.466667	0.000789
12.483333	0.001209
12.5	0.001698
12.516667	0.001888
12.533333	0.001815
12.55	0.002248
12.566667	0.00269
12.583333	0.003073
12.6	0.003147
12.616667	0.002984
12.633333	0.002711
12.65	0.002529
12.666667	0.0026
12.683333	0.002732
12.7	0.002844
12.716667	0.00272
12.733333	0.003046
12.75	0.002632
12.766667	0.002608
12.783333	0.002671
12.8	0.00248
12.816667	0.002489
12.833333	0.002007
12.85	0.001405
12.866667	0.000564
12.883333	-0.000266
12.9	-0.000566
12.916667	-0.000649
12.933333	-0.000882
12.95	-0.001294
12.966667	-0.001536
12.983333	-0.001653
13	-0.002051
13.016667	-0.001628
13.033333	-0.001414
13.05	-0.001329
13.066667	-0.001204
13.083333	-0.001029
13.1	-0.001013
13.116667	-0.000916
13.133333	-0.00067
13.15	-0.000394
13.166667	-0.000048
13.183333	0.000028
13.2	-0.000156
13.216667	-0.00026
13.233333	0.000044
13.25	0.000399
13.266667	0.000603
13.283333	0.000726
13.3	0.000687
13.316667	0.000389
13.333333	-0.00002
13.35	0.000048
13.366667	0.000226
13.383333	0.000383
13.4	0.0007
13.416667	0.000921
13.433333	0.001513
13.45	0.002224
13.466667	0.001804
13.483333	0.001698
13.5	0.002361
13.516667	0.003305
13.533333	0.003344
13.55	-0.015121
13.566667	-0.047227
13.583333	-0.089262
13.6	-0.140687
13.616667	-0.192674
13.633333	-0.234381
13.65	-0.262879
13.666667	-0.27813
13.683333	-0.27763
13.7	-0.264721
13.716667	-0.239086
13.733333	-0.205582
13.75	-0.173468
13.766667	-0.147224
13.783333	-0.12153
13.8	-0.102994
13.816667	-0.086107
13.833333	-0.076721
13.85	-0.06541
13.866667	-0.052084
13.883333	-0.045707
13.9	-0.034961
13.916667	-0.025036
13.933333	-0.016281
13.95	-0.013796
13.966667	-0.011087
13.983333	-0.009966
14	-0.009594
14.016667	-0.009352
14.033333	-0.009405
14.05	-0.009449
14.066667	-0.008803
14.083333	-0.007747
14.1	-0.006852
14.116667	-0.006144
14.133333	-0.005866
14.15	-0.005618
14.166667	-0.00523
14.183333	-0.004661
14.2	-0.003982
14.216667	-0.003503
14.233333	-0.003135
14.25	-0.002788
14.266667	-0.002791
14.283333	-0.002702
14.3	-0.002548
14.316667	-0.002405
14.333333	-0.001901
14.35	-0.002244
14.366667	-0.002875
14.383333	-0.004216
14.4	-0.004928
14.416667	-0.005314
14.433333	-0.005949
14.45	-0.006665
14.466667	-0.00778
14.483333	-0.009309
14.5	-0.010488
14.516667	-0.011987
14.533333	-0.012371
14.55	-0.00766
14.566667	-0.004268
14.583333	-0.001656
14.6	-0.001122
14.616667	-0.001262
14.633333	-0.001503
14.65	-0.001834
14.666667	-0.001609
14.683333	-0.000603
14.7	-0.000148
14.716667	-0.000444
14.733333	-0.000964
14.75	-0.000795
14.766667	-0.000495
14.783333	0.001277
14.8	0.004361
14.816667	0.004984
14.833333	0.004538
14.85	0.00384
14.866667	0.003726
14.883333	0.003741
14.9	0.004607
14.916667	0.005642
14.933333	0.006206
14.95	0.005861
14.966667	0.005862
14.983333	0.006511
15	0.007911
15.016667	0.00794
15.033333	0.007584
15.05	0.006961
15.066667	0.006848
15.083333	0.006855
15.1	0.005835
15.116667	0.004781
15.133333	0.003878
15.15	0.003664
15.166667	0.002709
15.183333	0.001153
15.2	0.000007
15.216667	-0.001192
15.233333	-0.002211
15.25	-0.002391
15.266667	-0.001651
15.283333	-0.002218
15.3	-0.003594
15.316667	-0.00387
15.333333	-0.002626
15.35	0.000476
15.366667	0.004033
15.383333	0.005889
15.4	0.006937
15.416667	0.007345
15.433333	0.006584
15.45	0.006052
15.466667	0.005725
15.483333	0.006252
15.5	0.006009
15.516667	0.005017
15.533333	0.004091
15.55	0.002621
15.566667	0.001372
15.583333	0.000513
15.6	-0.000641
15.616667	-0.001883
15.633333	-0.003225
15.65	-0.003997
15.666667	-0.004618
15.683333	-0.005559
15.7	-0.00601
15.716667	-0.006113
15.733333	-0.006088
15.75	-0.006203
15.766667	-0.005929
15.783333	-0.005488
15.8	-0.005131
15.816667	-0.005074
15.833333	-0.004407
15.85	-0.003857
15.866667	-0.003369
15.883333	-0.002691
15.9	-0.001793
15.916667	-0.001144
15.933333	-0.000035
15.95	0.000875
15.966667	0.001391
15.983333	0.001532
16	0.001673
16.016667	0.001854
16.033333	-0.001129
16.05	-0.013586
16.066667	-0.040133
16.083333	-0.07224
16.1	-0.117252
16.116667	-0.154816
16.133333	-0.19307
16.15	-0.224794
16.166667	-0.247644
16.183333	-0.266615
16.2	-0.267395
16.216667	-0.251967
16.233333	-0.229023
16.25	-0.201289
16.266667	-0.179125
16.283333	-0.155404
16.3	-0.130795
16.316667	-0.115356
16.333333	-0.104068
16.35	-0.094072
16.366667	-0.078268
16.383333	-0.063273
16.4	-0.052939
16.416667	-0.044389
16.433333	-0.041528
16.45	-0.035267
16.466667	-0.028488
16.483333	-0.02449
16.5	-0.019753
16.516667	-0.017386
16.533333	-0.0149
16.55	-0.013115
16.566667	-0.01145
16.583333	-0.011065
16.6	-0.010452
16.616667	-0.009139
16.633333	-0.007636
16.65	-0.006803
16.666667	-0.006051
16.683333	-0.00556
16.7	-0.005208
16.716667	-0.004906
16.733333	-0.005325
16.75	-0.005064
16.766667	-0.004343
16.783333	-0.004452
16.8	-0.004001
16.816667	-0.00315
16.833333	-0.002719
16.85	-0.002457
16.866667	-0.002315
16.883333	-0.001583
16.9	-0.000492
16.916667	0.000192
16.933333	0.000625
16.95	0.000798
16.966667	0.001192
16.983333	0.001857
17	0.002492
17.016667	0.002847
17.033333	0.003323
17.05	0.003911
17.066667	0.004409
17.083333	0.004777
17.1	0.005077
17.116667	0.005298
17.133333	0.005379
17.15	0.00573
17.166667	0.006285
17.183333	0.0069
17.2	0.007525
17.216667	0.008011
17.233333	0.00811
17.25	0.00818
17.266667	0.006979
17.283333	0.006651
17.3	0.007256
17.316667	0.006651
17.333333	0.005295
17.35	0.004054
17.366667	0.002635
17.383333	0.002905
17.4	0.002846
17.416667	0.002813
17.433333	0.00215
17.45	0.001507
17.466667	0.001386
17.483333	0.00102
17.5	0.000444
17.516667	0.000828
17.533333	0.001266
17.55	0.001558
17.566667	0.0015
17.583333	0.001442
17.6	0.001309
17.616667	0.001049
17.633333	0.000889
17.65	0.000729
17.666667	0.000547
17.683333	0.000555
17.7	0.000763
17.716667	0.001033
17.733333	0.001418
17.75	0.001494
17.766667	0.001339
17.783333	0.001118
17.8	0.00097
17.816667	0.001013
17.833333	0.000855
17.85	0.000781
17.866667	0.00086
17.883333	0.000888
17.9	0.000806
17.916667	0.000958
17.933333	0.001131
17.95	0.000813
17.966667	0.000646
17.983333	0.000321
18	0.000036
18.016667	-0.000109
18.033333	-0.000403
18.05	-0.000547
18.066667	-0.000671
18.083333	-0.000806
18.1	-0.000801
18.116667	-0.000676
18.133333	-0.000751
18.15	-0.001057
18.166667	-0.001164
18.183333	-0.001232
18.2	-0.00153
18.216667	-0.001569
18.233333	-0.001411
18.25	-0.001413
18.266667	-0.001495
18.283333	-0.001539
18.3	-0.001376
18.316667	-0.001193
18.333333	-0.000999
18.35	-0.001
18.366667	-0.001002
18.383333	-0.000873
18.4	-0.000795
18.416667	-0.000662
18.433333	-0.000728
18.45	-0.000675
18.466667	-0.000783
18.483333	-0.000234
18.5	-0.000246
18.516667	-0.001847
18.533333	-0.003721
18.55	-0.014236
18.566667	-0.032972
18.583333	-0.057428
18.6	-0.082986
18.616667	-0.110806
18.633333	-0.139355
18.65	-0.162265
18.666667	-0.188788
18.683333	-0.206041
18.7	-0.213094
18.716667	-0.209367
18.733333	-0.197363
18.75	-0.185489
18.766667	-0.172545
18.783333	-0.153982
18.8	-0.140201
18.816667	-0.124649
18.833333	-0.109778
18.85	-0.093798
18.866667	-0.081978
18.883333	-0.069409
18.9	-0.06351
18.916667	-0.054272
18.933333	-0.044454
18.95	-0.036256
18.966667	-0.029019
18.983333	-0.026023
19	-0.023436
19.016667	-0.02167
19.033333	-0.019774
19.05	-0.017898
19.066667	-0.016073
19.083333	-0.014747
19.1	-0.013832
19.116667	-0.012517
19.133333	-0.011442
19.15	-0.010526
19.166667	-0.009571
19.183333	-0.008586
19.2	-0.007901
19.216667	-0.007476
19.233333	-0.00698
19.25	-0.006674
19.266667	-0.006439
19.283333	-0.006103
19.3	-0.006026
19.316667	-0.00603
19.333333	-0.005913
19.35	-0.005786
19.366667	-0.005078
19.383333	-0.00446
19.4	-0.004162
19.416667	-0.004193
19.433333	-0.004484
19.45	-0.004774
19.466667	-0.004364
19.483333	-0.004112
19.5	-0.003641
19.516667	-0.003239
19.533333	-0.002846
19.55	-0.002402
19.566667	-0.002078
19.583333	-0.001783
19.6	-0.001537
19.616667	-0.0013
19.633333	-0.001202
19.65	-0.001335
19.666667	-0.001435
19.683333	-0.001324
19.7	-0.001203
19.716667	-0.001082
19.733333	-0.000747
19.75	-0.000672
19.766667	-0.000598
19.783333	-0.000531
19.8	-0.000382
19.816667	-0.000093
19.833333	0.000076
19.85	0.000129
19.866667	0.000613
19.883333	0.001027
19.9	0.001522
19.916667	0.002002
19.933333	0.002122
19.95	0.002312
19.966667	0.002514
19.983333	0.00269
20	0.002776
20.016667	0.002613
20.033333	0.002482
20.05	0.002413
20.066667	0.002585
20.083333	0.002847
20.1	0.003142
20.116667	0.003228
20.133333	0.002854
20.15	0.00258
20.166667	0.002317
20.183333	0.001895
20.2	0.001663
20.216667	0.00178
20.233333	0.001926
20.25	0.002582
20.266667	0.003078
20.283333	-0.000319
20.3	-0.003588
20.316667	-0.003428
20.333333	-0.003397
20.35	-0.004443
20.366667	-0.005092
20.383333	-0.005081
20.4	-0.00545
20.416667	-0.004721
20.433333	-0.003972
20.45	-0.003783
20.466667	-0.003586
20.483333	-0.002991
20.5	-0.002805
20.516667	-0.002639
20.533333	-0.002539
20.55	-0.002397
20.566667	-0.001994
20.583333	-0.001112
20.6	-0.001207
20.616667	-0.001257
20.633333	-0.001066
20.65	-0.000726
20.666667	-0.000326
20.683333	-0.000046
20.7	0.000154
20.716667	0.000362
20.733333	0.000343
20.75	0.000173
20.766667	0.000134
20.783333	0.000161
20.8	0.000395
20.816667	0.000558
20.833333	0.000981
20.85	0.001461
20.866667	0.001678
20.883333	0.001815
20.9	0.001743
20.916667	0.001876
20.933333	0.001398
20.95	0.000441
20.966667	0.000743
20.983333	0.000751
21	0.00125
21.016667	0.001658
21.033333	-0.000095
21.05	-0.00796
21.066667	-0.021435
21.083333	-0.03929
21.1	-0.054507
21.116667	-0.062546
21.133333	-0.071964
21.15	-0.083912
21.166667	-0.097643
21.183333	-0.105125
21.2	-0.112746
21.216667	-0.110107
21.233333	-0.102801
21.25	-0.095895
21.266667	-0.086388
21.283333	-0.073263
21.3	-0.061708
21.316667	-0.053814
21.333333	-0.04224
21.35	-0.032486
21.366667	-0.026624
21.383333	-0.021611
21.4	-0.019618
21.416667	-0.019577
21.433333	-0.019935
21.45	-0.020213
21.466667	-0.019302
21.483333	-0.018041
21.5	-0.016631
21.516667	-0.0162
21.533333	-0.015749
21.55	-0.014279
21.566667	-0.013488
21.583333	-0.012798
21.6	-0.011678
21.616667	-0.010197
21.633333	-0.008677
21.65	-0.007426
21.666667	-0.006045
21.683333	-0.005085
21.7	-0.004404
21.716667	-0.004443
21.733333	-0.004421
21.75	-0.004569
21.766667	-0.004337
21.783333	-0.003755
21.8	-0.002992
21.816667	-0.002309
21.833333	-0.001756
21.85	-0.001072
21.866667	-0.000957
21.883333	-0.001163
21.9	-0.001338
21.916667	-0.001061
21.933333	-0.000945
21.95	-0.000358
21.966667	0.000019
21.983333	0.000599
22	0.000998
22.016667	0.001117
22.033333	0.000948
22.05	0.00073
22.066667	0.000502
22.083333	0.000414
22.1	0.000079
22.116667	-0.000446
22.133333	-0.00102
22.15	-0.001295
22.166667	-0.001486
22.183333	-0.001427
22.2	-0.001067
22.216667	-0.000857
22.233333	-0.001004
22.25	-0.001041
22.266667	-0.001047
22.283333	-0.001272
22.3	-0.001584
22.316667	-0.001756
22.333333	-0.001688
22.35	-0.001397
22.366667	-0.001004
22.383333	-0.000091
22.4	0.000152
22.416667	0.00001
22.433333	0.000398
22.45	0.000956
22.466667	0.001416
22.483333	0.00112
22.5	0.000804
22.516667	0.000848
22.533333	0.000904
22.55	0.000805
22.566667	0.001085
22.583333	0.001135
22.6	0.001309
22.616667	0.001225
22.633333	0.001171
22.65	0.000938
22.666667	0.000429
22.683333	0.000361
22.7	0.000563
22.716667	0.000676
22.733333	0.000742
22.75	0.000729
22.766667	0.000966
22.783333	0.001095
22.8	0.001206
22.816667	0.001037
22.833333	0.000608
22.85	0.000381
22.866667	-0.000005
22.883333	-0.000211
22.9	-0.000207
22.916667	-0.000351
22.933333	-0.000555
22.95	-0.00041
22.966667	-0.000534
22.983333	-0.000638
23	-0.000442
23.016667	-0.000396
23.033333	-0.00034
23.05	-0.000415
23.066667	-0.00039
23.083333	-0.000515
23.1	-0.000631
23.116667	-0.000307
23.133333	-0.000154
23.15	-0.000351
23.166667	-0.00011
23.183333	-0.000339
23.2	-0.000878
23.216667	-0.001198
23.233333	-0.001191
23.25	-0.001193
23.266667	-0.001136
23.283333	-0.00102
23.3	-0.000866
23.316667	-0.000793
23.333333	-0.001129
23.35	-0.001348
23.366667	-0.001488
23.383333	-0.001508
23.4	-0.001499
23.416667	-0.001472
23.433333	-0.000916
23.45	-0.000129
23.466667	0.000077
23.483333	-0.00047
23.5	-0.000837
23.516667	-0.002383
23.533333	-0.00169
23.55	-0.006079
23.566667	-0.018597
23.583333	-0.028446
23.6	-0.034685
23.616667	-0.034554
23.633333	-0.036314
23.65	-0.038403
23.666667	-0.040603
23.683333	-0.043373
23.7	-0.045283
23.716667	-0.046362
23.733333	-0.043651
23.75	-0.039641
23.766667	-0.02969
23.783333	-0.020758
23.8	-0.014936
23.816667	-0.009184
23.833333	-0.005561
23.85	-0.002988
23.866667	-0.001233
23.883333	0.000242
23.9	0.001326
23.916667	0.002104
23.933333	0.002242
23.95	0.002269
23.966667	0.002248
23.983333	0.002939
24	0.003311
24.016667	0.003783
24.033333	0.003937
24.05	0.003563
24.066667	0.00351
24.083333	0.003356
24.1	0.003227
24.116667	0.003029
24.133333	0.002921
24.15	0.002524
24.166667	0.002432
24.183333	0.002341
24.2	0.002789
24.216667	0.002859
24.233333	0.002895
24.25	0.003022
24.266667	0.003128
24.283333	0.002657
24.3	0.002222
24.316667	0.002036
24.333333	0.002271
24.35	0.002111
24.366667	0.001764
24.383333	0.001698
24.4	0.001781
24.416667	0.001523
24.433333	0.001846
24.45	0.001969
24.466667	0.001613
24.483333	0.000925
24.5	0.000417
24.516667	0.000169
24.533333	0.000394
24.55	0.000844
24.566667	0.000965
24.583333	0.001505
24.6	0.00174
24.616667	0.001768
24.633333	0.001656
24.65	0.001944
24.666667	0.002138
24.683333	0.002132
24.7	0.001876
24.716667	0.00138
24.733333	0.001189
24.75	0.001257
24.766667	0.000975
24.783333	0.000554
24.8	0.000084
24.816667	-0.000157
24.833333	-0.000647
24.85	-0.001338
24.866667	-0.001729
24.883333	-0.00171
24.9	-0.001452
24.916667	-0.001616
24.933333	-0.001581
24.95	-0.001506
24.966667	-0.001901
24.983333	-0.002272
25	-0.002242
25.016667	-0.002242
25.033333	-0.001985
25.05	-0.001592
25.066667	-0.001549
25.083333	-0.001487
25.1	-0.001468
25.116667	-0.001243
25.133333	-0.000748
25.15	-0.000492
25.166667	-0.000403
25.183333	-0.000425
25.2	-0.000308
25.216667	-0.000391
25.233333	-0.000731
25.25	-0.0007
25.266667	-0.0007
25.283333	-0.000783
25.3	-0.00067
25.316667	-0.000937
25.333333	-0.001054
25.35	-0.000915
25.366667	-0.000649
25.383333	-0.000043
25.4	0.000143
25.416667	0.000033
25.433333	0.000023
25.45	-0.000007
25.466667	0.000042
25.483333	-0.000264
25.5	-0.000629
25.516667	-0.000845
25.533333	-0.000792
25.55	-0.000483
25.566667	-0.000383
25.583333	-0.000403
25.6	-0.000316
25.616667	-0.000739
25.633333	-0.001193
25.65	-0.000967
25.666667	-0.000523
25.683333	-0.000439
25.7	-0.000185
25.716667	-0.000032
25.733333	0.000031
25.75	-0.000126
25.766667	0.000027
25.783333	0.00018
25.8	0.000523
25.816667	0.000876
25.833333	0.001149
25.85	0.001424
25.866667	0.001659
25.883333	0.002014
25.9	0.002419
25.916667	0.002437
25.933333	0.002405
25.95	0.002333
25.966667	0.002921
25.983333	0.004042
26	0.004544
26.016667	0.004615
26.033333	0.003577
26.05	0.001051
26.066667	-0.012645
26.083333	-0.022232
26.1	-0.027666
26.116667	-0.02866
26.133333	-0.030013
26.15	-0.033187
26.166667	-0.035069
26.183333	-0.03722
26.2	-0.040252
26.216667	-0.038173
26.233333	-0.032682
26.25	-0.025372
26.266667	-0.012352
26.283333	-0.002961
26.3	0.000761
26.316667	0.006243
26.333333	0.009235
26.35	0.010238
26.366667	0.010621
26.383333	0.011184
26.4	0.010967
26.416667	0.01002
26.433333	0.009224
26.45	0.009448
26.466667	0.009422
26.483333	0.008796
26.5	0.008061
26.516667	0.007335
26.533333	0.00683
26.55	0.005964
26.566667	0.005029
26.583333	0.004063
26.6	0.003108
26.616667	0.002062
26.633333	0.000876
26.65	-0.000149
26.666667	-0.000825
26.683333	-0.001072
26.7	-0.000968
26.716667	-0.001134
26.733333	-0.001561
26.75	-0.002228
26.766667	-0.002945
26.783333	-0.003782
26.8	-0.00441
26.816667	-0.004719
26.833333	-0.004847
26.85	-0.004876
26.866667	-0.004825
26.883333	-0.004455
26.9	-0.004605
26.916667	-0.004616
26.933333	-0.004367
26.95	-0.004029
26.966667	-0.003761
26.983333	-0.003494
27	-0.003588
27.016667	-0.003672
27.033333	-0.003906
27.05	-0.003792
27.066667	-0.003338
27.083333	-0.002755
27.1	-0.002252
27.116667	-0.001851
27.133333	-0.00164
27.15	-0.001529
27.166667	-0.001441
27.183333	-0.001243
27.2	-0.000985
27.216667	-0.000828
27.233333	-0.000853
27.25	-0.000839
27.266667	-0.000744
27.283333	-0.000721
27.3	-0.00067
27.316667	-0.000859
27.333333	-0.000858
27.35	-0.000478
27.366667	0.00005
27.383333	0.000168
27.4	0.000166
27.416667	0.000042
27.433333	-0.000093
27.45	0.000362
27.466667	0.000698
27.483333	0.001071
27.5	0.001204
27.516667	0.000477
27.533333	-0.00028
27.55	0.000121
27.566667	0.000662
27.583333	0.001083
27.6	0.001244
27.616667	0.000203
27.633333	-0.000248
27.65	-0.000088
27.666667	0.001019
27.683333	0.000737
27.7	0.000514
27.716667	-0.000279
27.733333	-0.000594
27.75	-0.001168
27.766667	-0.000833
27.783333	-0.001589
27.8	-0.002776
27.816667	-0.003374
27.833333	-0.003631
27.85	-0.003389
27.866667	-0.002409
27.883333	-0.002198
27.9	-0.002477
27.916667	-0.002817
27.933333	-0.002457
27.95	-0.001577
27.966667	-0.000457
27.983333	0.001165
28	0.002227
28.016667	0.002408
28.033333	0.002751
28.05	0.003066
28.066667	0.002672
28.083333	0.002627
28.1	0.003066
28.116667	0.003846
28.133333	0.003977
28.15	0.003568
28.166667	0.003033
28.183333	0.002649
28.2	0.002226
28.216667	0.001892
28.233333	0.001474
28.25	0.000755
28.266667	0.000327
28.283333	-0.000031
28.3	-0.000386
28.316667	-0.00075
28.333333	-0.000995
28.35	-0.001108
28.366667	-0.00115
28.383333	-0.001402
28.4	-0.001705
28.416667	-0.001976
28.433333	-0.002296
28.45	-0.002557
28.466667	-0.002187
28.483333	-0.000947
28.5	0.000164
28.516667	0.000655
28.533333	-0.001434
28.55	-0.004413
28.566667	-0.016571
28.583333	-0.028359
28.6	-0.033816
28.616667	-0.032513
28.633333	-0.0333
28.65	-0.035227
28.666667	-0.035843
28.683333	-0.037408
28.7	-0.039794
28.716667	-0.038549
28.733333	-0.034753
28.75	-0.021727
28.766667	-0.009251
28.783333	0.001016
28.8	0.008883
28.816667	0.011761
28.833333	0.012499
28.85	0.012707
28.866667	0.013157
28.883333	0.013256
28.9	0.013085
28.916667	0.012436
28.933333	0.011127
28.95	0.009869
28.966667	0.00947
28.983333	0.008903
29	0.008366
29.016667	0.007189
29.033333	0.005803
29.05	0.004668
29.066667	0.004103
29.083333	0.003498
29.1	0.003124
29.116667	0.002982
29.133333	0.002589
29.15	0.001896
29.166667	0.000965
29.183333	0.000554
29.2	0.000044
29.216667	-0.000047
29.233333	0.000035
29.25	0.000057
29.266667	0.000068
29.283333	-0.000049
29.3	-0.000375
29.316667	-0.000631
29.333333	-0.000877
29.35	-0.001201
29.366667	-0.001275
29.383333	-0.001148
29.4	-0.001002
29.416667	-0.001153
29.433333	-0.001424
29.45	-0.001554
29.466667	-0.001245
29.483333	-0.000823
29.5	-0.000541
29.516667	-0.000609
29.533333	-0.000517
29.55	-0.000522
29.566667	-0.000867
29.583333	-0.000993
29.6	-0.000696
29.616667	-0.000058
29.633333	0.00056
29.65	0.000498
29.666667	0.000268
29.683333	0.00078
29.7	0.001131
29.716667	0.001333
29.733333	0.001519
29.75	0.001614
29.766667	0.00139
29.783333	0.001176
29.8	0.000976
29.816667	0.000765
29.833333	0.000644
29.85	0.000666
29.866667	0.001088
29.883333	0.001291
29.9	0.001014
29.916667	0.000999
29.933333	0.000814
29.95	0.00051
29.966667	0.000226
29.983333	-0.000047
30	-0.00028
30.016667	-0.000183
30.033333	-0.000576
30.05	-0.000438
30.066667	-0.000311
30.083333	-0.000393
30.1	-0.000406
30.116667	-0.000299
30.133333	-0.000232
30.15	-0.000165
30.166667	0.000011
30.183333	-0.000024
30.2	-0.000089
30.216667	-0.000263
30.233333	-0.00025
30.25	-0.000107
30.266667	-0.000155
30.283333	-0.000123
30.3	-0.000353
30.316667	-0.000423
30.333333	-0.000574
30.35	-0.000916
30.366667	-0.00085
30.383333	-0.000695
30.4	-0.000589
30.416667	-0.000567
30.433333	-0.000796
30.45	-0.000775
30.466667	-0.000684
30.483333	-0.000688
30.5	-0.000652
30.516667	-0.000676
30.533333	-0.000621
30.55	-0.00037
30.566667	-0.000629
30.583333	-0.000688
30.6	-0.000509
30.616667	-0.000293
30.633333	-0.000077
30.65	0.000159
30.666667	-0.000008
30.683333	-0.000236
30.7	-0.000555
30.716667	-0.000773
30.733333	-0.000886
30.75	-0.000989
30.766667	-0.001131
30.783333	-0.001295
30.8	-0.001241
30.816667	-0.001068
30.833333	-0.000904
30.85	-0.000082
30.866667	0.000649
30.883333	0.00094
30.9	0.001021
30.916667	0.00112
30.933333	0.001839
30.95	0.002678
30.966667	0.003757
30.983333	0.005635
31	0.008143
31.016667	0.010891
31.033333	0.009969
31.05	0.006935
31.066667	-0.002288
31.083333	-0.013251
31.1	-0.020965
31.116667	-0.022309
31.133333	-0.022233
31.15	-0.023738
31.166667	-0.026023
31.183333	-0.029518
31.2	-0.029663
31.216667	-0.028889
31.233333	-0.025495
31.25	-0.017911
31.266667	-0.009688
31.283333	0.003136
31.3	0.010829
31.316667	0.020611
31.333333	0.021354
31.35	0.021956
31.366667	0.022628
31.383333	0.02205
31.4	0.021972
31.416667	0.021953
31.433333	0.021354
31.45	0.020345
31.466667	0.019476
31.483333	0.018896
31.5	0.018246
31.516667	0.017756
31.533333	0.016796
31.55	0.015835
31.566667	0.015065
31.583333	0.014044
31.6	0.013003
31.616667	0.012491
31.633333	0.01201
31.65	0.011168
31.666667	0.010176
31.683333	0.009394
31.7	0.008452
31.716667	0.007739
31.733333	0.007226
31.75	0.006643
31.766667	0.00619
31.783333	0.005787
31.8	0.005194
31.816667	0.00457
31.833333	0.004026
31.85	0.003412
31.866667	0.002828
31.883333	0.002404
31.9	0.002019
31.916667	0.001825
31.933333	0.00168
31.95	0.001315
31.966667	0.00093
31.983333	0.000834
32	0.000819
32.016667	0.000753
32.033333	0.000688
32.05	0.000642
32.066667	0.000665
32.083333	0.000639
32.1	0.000693
32.116667	0.000647
32.133333	0.00054
32.15	0.000443
32.166667	0.000366
32.183333	0.000579
32.2	0.000922
32.216667	0.000895
32.233333	0.000757
32.25	0.000549
32.266667	0.000341
32.283333	0.000122
32.3	-0.000177
32.316667	-0.000287
32.333333	-0.000386
32.35	-0.000586
32.366667	-0.000707
32.383333	-0.000869
32.4	-0.001
32.416667	-0.001033
32.433333	-0.001187
32.45	-0.00116
32.466667	-0.001124
32.483333	-0.001059
32.5	-0.000935
32.516667	-0.000971
32.533333	-0.001087
32.55	-0.001145
32.566667	-0.001053
32.583333	-0.000751
32.6	-0.000459
32.616667	-0.000289
32.633333	-0.000148
32.65	-0.000077
32.666667	0.000053
32.683333	0.000164
32.7	0.000304
32.716667	0.000454
32.733333	0.000685
32.75	0.000945
32.766667	0.001096
32.783333	0.001217
32.8	0.001508
32.816667	0.00184
32.833333	0.002012
32.85	0.001964
32.866667	0.002037
32.883333	0.00202
32.9	0.001843
32.916667	0.001556
32.933333	0.00114
32.95	0.000964
32.966667	0.000748
32.983333	0.000302
33	-0.000244
33.016667	-0.00122
33.033333	-0.001907
33.05	-0.002264
33.066667	-0.002261
33.083333	-0.002658
33.1	-0.003266
33.116667	-0.002624
33.133333	-0.001693
33.15	-0.001412
33.166667	-0.001641
33.183333	-0.001501
33.2	-0.001282
33.216667	-0.000562
33.233333	0.000788
33.25	0.000987
33.266667	0.000627
33.283333	0.000376
33.3	0.000946
33.316667	0.001856
33.333333	0.002085
33.35	0.001645
33.366667	0.001276
33.383333	0.001167
[truncated: 909 more rows]
