# Supplementary material for: Filament formation and NAD processing by noncanonical human FAM118 sirtuins
Source: Nat Struct Mol Biol. 2025 Nov 17;32(12):2526–41. doi: 10.1038/s41594-025-01715-1 (PMC12700824; doi:10.1038/s41594-025-01715-1)
Supplement: Supplementary file 5 — Measurement source data for graphs. [file 41594_2025_1715_MOESM5_ESM.xlsx]

## Sheet: Figure 5c
Brightnesses			488 at 0,1 %
mEGFP	mEGFP2		20s acq
1678.51	2629.69		PCH binning time : 100 µs
1791.73	2776.63		Confocal volume (1fL)
1425.87	2606.48
1426.13	2911.47
1633.67	2683.03
1545.09	2790.16
1462.2	2602.82
1393.33	3121.31
1376.67	3034.06
1650.46	2274.04
1281.92	3214.77
1228.76	3715.84

## Sheet: Figure 5d
		Frequency
Counts (Hz)	Counts (kHz)	FAMwt	mEGFP
10000	10	0
20000	20	0
30000	30	0
40000	40	0
50000	50	0
60000	60	0
70000	70	0
80000	80	0
90000	90	0
100000	100	4
110000	110	9
120000	120	22
130000	130	37
140000	140	64
150000	150	121
160000	160	218
170000	170	360
180000	180	568
190000	190	864
200000	200	1188
210000	210	1606
220000	220	2215
230000	230	3035
240000	240	3682
250000	250	4531
260000	260	5306
270000	270	6113
280000	280	7071
290000	290	7878
300000	300	8576
310000	310	9214
320000	320	9618
330000	330	9885
340000	340	9902
350000	350	9869
360000	360	9796
370000	370	9360
380000	380	8888
390000	390	8384
400000	400	7647
410000	410	7145
420000	420	6503
430000	430	5849
440000	440	5166
450000	450	4686
460000	460	3984
470000	470	3452
480000	480	3004
490000	490	2593
500000	500	2167
510000	510	1789
520000	520	1467
530000	530	1160
540000	540	1054
550000	550	838
560000	560	623
570000	570	529
580000	580	423
590000	590	369
600000	600	263
610000	610	226
620000	620	174
630000	630	129
640000	640	92
650000	650	57
660000	660	60
670000	670	57
680000	680	33
690000	690	16
700000	700	14
710000	710	13
720000	720	12
730000	730	6
740000	740	2
750000	750	3
760000	760	6
770000	770	2
780000	780	1
790000	790	1
800000	800	0
810000	810	0
820000	820	0
830000	830	0
840000	840	1
850000	850	0
860000	860	0
870000	870	0
880000	880	0
890000	890	0
900000	900	0
910000	910	0
920000	920	0
930000	930	0
940000	940	0
950000	950	0
960000	960	0
970000	970	0
980000	980	0
990000	990	0
1000000	1000	0
1010000	1010	0
1020000	1020	0
1030000	1030	0
1040000	1040	0
1050000	1050	0
1060000	1060	0
1070000	1070	0
1080000	1080	0
1090000	1090	0
1100000	1100	0
1110000	1110	0
1120000	1120	0
1130000	1130	0
1140000	1140	0
1150000	1150	0
1160000	1160	0
1170000	1170	0
1180000	1180	0
1190000	1190	0
1200000	1200	0
1210000	1210	0
1220000	1220	0
1230000	1230	0
1240000	1240	0
1250000	1250	0
1260000	1260	0
1270000	1270	0
1280000	1280	0
10000	10		1364
20000	20		6226
30000	30		15095
40000	40		24876
50000	50		31493
60000	60		33031
70000	70		28972
80000	80		22164
90000	90		15519
100000	100		9588
110000	110		5790
120000	120		2992
130000	130		1542
140000	140		767
150000	150		366
160000	160		140
170000	170		51
180000	180		18
190000	190		5
200000	200		0
210000	210		0
220000	220		0
230000	230		0
240000	240		0
250000	250		0
260000	260		0
270000	270		0
280000	280		0
290000	290		0
300000	300		0
310000	310		0
320000	320		0

## Sheet: Figure 5e
				488 at 0,1 %
	concentration (µM)	oligomeric state		20s acq
FAMwt-c01	0.12486	3.95739		PCH binning time : 100 µs
FAMwt-c02	0.171656	4.92245		Confocal volume (1fL)
FAMwt-c03	0.0654472	3.28436
FAMwt-c04	0.440346	7.36601
FAMwt-c05	0.47469	7.3297
FAMwt-c06	0.921971	13.8803
FAMwt-c07	1.32561	16.6309
FAMwt-c08	0.0593096	2.55116
FAMwt-c09	0.270346	5.42675
FAMwt-c10	0.895101	13.8213
FAMwt-c11	1.91393	18.2947
FAMwt-c12	0.677241	9.26897
FAMwt-c13	0.749036	7.64525
FAMwt-c14	0.888314	11.8876
FAMwt-c15	1.68268	17.7773
FAMwt-c16	0.148894	4.48319
FAMwt-c17	0.673272	13.0788
FAMwt-c18	0.305505	6.8139
FAMwt-c19	1.08141	11.629
FAMwt-c20	0.945488	10.9495
FAMwt-c21	0.636295	8.51504
FAMwt-c22	0.671279	8.78792
FAMwt-c23	0.517098	9.15872
FAMwt-c24	0.59238	8.4936
FAMwt-c25	1.74208	15.4277
FAMwt-c26	1.25667	15.4442
FAMwt-c27	0.682533	9.13381
FAMwt-c28	0.872165	10.1003
FAMwt-c29	1.19469	11.7941
FAMwt-c30	0.112978	4.25223
FAMwt-c31	0.538481	8.76414
FAMwt-c32	0.512466	8.81735
FAMwt-c33	0.0493145	2.96972
FAMwt-c34	1.86229	16.021
FAMwt-c35	1.35593	13.8396

## Sheet: Figure 5f
				488 at 0,1 %
	concentration (µM)	oligomeric state		20s acq
FAMwt-cyto-c01	0.257385	5.16658		PCH binning time : 100 µs
FAMwt-cyto-c02	0.215809	6.18859		Confocal volume (1fL)
FAMwt-cyto-c03	0.0215456	1.62185
FAMwt-cyto-c04	0.150179	5.31987
FAMwt-cyto-c06	1.15386	15.4413
FAMwt-cyto-c07	0.961362	15.2351
FAMwt-cyto-c08	0.0235688	1.77414
FAMwt-cyto-c09	0.341093	7.08297
FAMwt-cyto-c10	0.931893	10.3923
FAMwt-cyto-c11	0.054375	2.51882
FAMwt-cyto-c12	0.0212741	0.985481
FAMwt-cyto-c13	0.289516	6.70563
FAMwt-cyto-c14	0.137508	4.87103
FAMwt-cyto-c15	0.520218	9.49319
FAMwt-cyto-c16	0.57504	11.941
FAMwt-cyto-c17	1.11762	16.0246
FAMwt-cyto-c18	0.847462	9.11325
FAMwt-cyto-c19	1.54107	15.2136
FAMwt-cyto-c20	0.570072	7.46299
FAMwt-cyto-c21	0.517263	9.16163
FAMwt-cyto-c22	0.970353	10.6245
FAMwt-cyto-c23	0.168742	4.06467
FAMwt-cyto-c24	0.123134	4.63446
FAMwt-cyto-c25	0.294463	5.54142
FAMwt-cyto-c26	0.422611	9.08915
FAMwt-cyto-c27	0.394683	8.1958
FAMwt-cyto-c28	1.18847	11.9282
FAMwt-cyto-c29	1.29644	14.1949
FAMwt-cyto-c30	1.84138	19.8014
FAMwt-cyto-c31	1.24783	15.6551
FAMwt-cyto-c32	1.66934	19.7112
FAMwt-cyto-c33	0.498046	7.3152
FAMwt-cyto-c34	0.261927	5.6333
FAMwt-cyto-c35	0.938711	14.8761

## Sheet: Figure 5g
				488 at 0,1 %
	oligomeric state	Diffusion time (ms)		20s acq
FAMwt-c01	3.95739	1.635		PCH binning time : 100 µs
FAMwt-c02	4.92245	2.66		Confocal volume (1fL)
FAMwt-c03	3.28436	2.167
FAMwt-c04	7.36601	7
FAMwt-c05	7.3297	7.331
FAMwt-c06	13.8803	12.769
FAMwt-c07	16.6309	18.743
FAMwt-c08	2.55116	1.401
FAMwt-c09	5.42675	3.876
FAMwt-c10	13.8213	8.54
FAMwt-c11	18.2947	24.33
FAMwt-c12	9.26897	5.467
FAMwt-c13	7.64525	3.547
FAMwt-c14	11.8876	9.903
FAMwt-c15	17.7773	11.313
FAMwt-c16	4.48319	2.238
FAMwt-c17	13.0788	8.538
FAMwt-c18	6.8139	4.777
FAMwt-c19	11.629	6.831
FAMwt-c20	10.9495	6.031
FAMwt-c21	8.51504	6.5
FAMwt-c22	8.78792	5.316
FAMwt-c23	9.15872	6.818
FAMwt-c24	8.4936	6.453
FAMwt-c25	15.4277	17.901
FAMwt-c26	15.4442	18.585
FAMwt-c27	9.13381	5.043
FAMwt-c28	10.1003	10.25
FAMwt-c29	11.7941	5.59
FAMwt-c30	4.25223	1.648
FAMwt-c31	8.76414	4.86
FAMwt-c32	8.81735	3.413
FAMwt-c33	2.96972	0.92
FAMwt-c34	16.021	13.208
FAMwt-c35	13.8396	12.414

## Sheet: Figure 5h
EGFP (5mer/1mer)	FAM (10mer/2mer)
2.38829	4.0384
2.53807	3.49935
2.56247	3.69815
2.58863	3.93714
2.89223	3.90528
2.8682	4.03106
2.95096	4.36123
2.94863	4.88763
2.94848	4.87031
3.09357	4.77913
2.95953	4.91485
3.01409	4.83072
3.25469	5.06633
3.23178	4.83489
3.02975	4.61924
	4.675

## Sheet: Figure 5k
	Cross-correlation L32R-mEGFP + F112R-mCherry
tau [microsec]	G(tau) CH1	G(tau) CH2	G(tau) CROSS
10	0.0073134	0.00586592	0.00226076
20	0.00731615	0.00543317	0.00265708
30	0.00731197	0.00539727	0.0024006
40	0.00706086	0.00564953	0.0023384
50	0.00697589	0.00498714	0.00251082
60	0.00643906	0.00520957	0.00234212
70	0.00696319	0.00504937	0.00254412
80	0.00657257	0.00448402	0.00237339
90	0.0063385	0.00462345	0.00203051
100	0.00637364	0.00459453	0.0021618
120	0.00598424	0.00472413	0.00211581
140	0.00609658	0.00436187	0.00197268
160	0.00591257	0.00397893	0.00213397
180	0.0057337	0.00421546	0.0020617
200	0.00548958	0.00396367	0.0020064
220	0.00520133	0.00399235	0.00196291
240	0.00514884	0.00373383	0.00187788
260	0.00503818	0.00362737	0.00192213
280	0.00507811	0.00366717	0.00177268
300	0.00491544	0.00360666	0.00180669
340	0.00478568	0.00319027	0.00172189
380	0.00456559	0.00303476	0.00158691
420	0.00435685	0.00297725	0.00154356
460	0.00406535	0.00275688	0.0015178
500	0.00407058	0.00292515	0.00153212
540	0.00381622	0.00272508	0.00156316
580	0.00366173	0.00266469	0.00152369
620	0.00364745	0.00254723	0.00155159
660	0.00331327	0.00231278	0.00125126
700	0.00340561	0.00245555	0.00123079
780	0.00298876	0.00228284	0.00125841
860	0.0029404	0.00210792	0.00125387
940	0.00284062	0.00205563	0.00122195
1020	0.00262592	0.00194328	0.00113998
1100	0.00257267	0.00176547	0.00114223
1180	0.0023534	0.00178793	0.000904556
1260	0.00230664	0.00169429	0.000959428
1340	0.00227726	0.00154943	0.00102961
1420	0.00216322	0.00166348	0.000874334
1500	0.00201519	0.00155455	0.000894724
1660	0.00192373	0.00151134	0.000856559
1820	0.00177397	0.00136683	0.00086057
1980	0.00168237	0.00131896	0.000764145
2140	0.00159787	0.00125045	0.00074669
2300	0.00143926	0.00114202	0.000659337
2460	0.00142654	0.00103527	0.000664833
2620	0.00136912	0.00116602	0.00062677
2780	0.00134978	0.000942624	0.000589692
2940	0.00120226	0.000986433	0.00063
3100	0.00114163	0.000949338	0.000566243
3420	0.00104697	0.0008605	0.000623308
3740	0.0010183	0.000736325	0.00058994
4060	0.000959175	0.000755401	0.000554369
4380	0.000941658	0.000802699	0.000433972
4700	0.000864986	0.000695633	0.000432659
5020	0.00076255	0.000683487	0.000466411
5340	0.000780181	0.000669054	0.000446608
5660	0.000685773	0.00057991	0.000417778
5980	0.00067951	0.000530378	0.000392659
6300	0.00067165	0.000581182	0.000338073
6940	0.000583585	0.000462848	0.000341346
7580	0.000560571	0.000504402	0.000322875
8220	0.000539218	0.000458197	0.000334977
8860	0.000499763	0.000400267	0.000305176
9500	0.000474019	0.000370854	0.000270704
10140	0.000480222	0.000354868	0.000275967
10780	0.000405258	0.000328781	0.000267427
11420	0.00038348	0.000334317	0.000258107
12060	0.0004543	0.000313269	0.000230382
12700	0.000392272	0.000313413	0.000231284
13980	0.00035012	0.00030123	0.000195975
15260	0.000347453	0.000239077	0.000189689
16540	0.00027037	0.00021266	0.00016287
17820	0.00025829	0.000208499	0.000174311
19100	0.000252783	0.000137824	0.00015679
20380	0.000285959	0.000161576	0.000132492
21660	0.000256775	0.000177837	0.000140465
22940	0.000233902	0.000191076	0.000148777
24220	0.000234066	0.000131546	0.000128362
25500	0.0002325	0.000145575	0.000134896
28060	0.000229566	0.000127787	0.000114103
30620	0.000217231	6.08856e-05	9.70588e-05
33180	0.000155278	9.04374e-05	0.000117904
35740	0.000139681	7.34893e-05	9.981e-05
38300	0.00012442	0.00010255	0.000101829
40860	0.000163389	7.78172e-05	8.31322e-05
43420	0.000135001	0.000103907	6.60095e-05
45980	8.71112e-05	4.85991e-05	6.4369e-05
48540	0.000116122	5.71907e-05	4.92418e-05
51100	0.000103889	7.57162e-05	7.12087e-05
56220	8.94068e-05	6.67877e-05	6.88854e-05
61340	0.000102353	5.17994e-05	5.18163e-05
66460	8.59643e-05	3.47487e-05	4.83779e-05
71580	7.96007e-05	4.83406e-05	5.32753e-05
76700	8.09605e-05	6.67868e-05	4.19214e-05
81820	7.48057e-05	8.2862e-05	7.11688e-05
86940	8.16482e-05	7.5534e-05	6.51139e-05
92060	5.41707e-05	5.26418e-05	5.77739e-05
97180	5.73688e-05	3.73731e-05	3.6998e-05
102300	4.58345e-05	2.40534e-05	2.88735e-05
112540	3.61085e-05	1.01028e-05	1.40264e-05
122780	-3.02875e-06	4.71219e-05	1.73528e-05
133020	-1.49757e-05	6.91421e-06	3.94096e-06
143260	3.96752e-05	3.85672e-05	3.22889e-05
153500	3.25011e-05	3.03415e-05	1.55481e-05
163740	4.02389e-05	4.18061e-05	1.59404e-05
173980	3.38258e-05	1.10958e-06	1.51602e-05
184220	4.46779e-05	6.45666e-06	5.07662e-06
194460	4.20158e-05	-8.71251e-06	4.09828e-06
204700	4.00169e-05	-5.0836e-06	3.04896e-07
225180	2.67531e-05	8.77185e-06	9.3746e-06
245660	6.00219e-05	4.13968e-05	4.12037e-05
266140	5.78428e-05	3.63121e-05	2.68227e-05
286620	6.37231e-05	3.07523e-05	2.5778e-05
307100	6.0601e-05	2.98229e-05	5.115e-05
327580	6.02835e-05	1.8002e-05	3.25269e-05
348060	3.29706e-05	-1.54638e-05	2.04373e-05
368540	2.50178e-05	-2.99231e-05	-1.01302e-05
389020	2.78893e-05	-1.32936e-05	4.20933e-06
409500	4.21011e-05	-5.35085e-06	1.0656e-05
450460	1.84255e-05	-8.57835e-06	9.52122e-06
491420	1.67449e-05	-1.6853e-06	6.64847e-06
532380	-1.29077e-06	-5.57013e-06	-2.58088e-06
573340	-4.60973e-06	-2.26086e-05	2.27122e-06
614300	-1.23575e-05	-2.46706e-05	-1.52239e-05
655260	-8.64829e-06	1.04534e-06	-4.82464e-06
696220	6.81073e-06	-8.92032e-06	6.06419e-06
737180	-2.17751e-06	-3.53663e-05	-2.08296e-05
778140	-9.97433e-06	-1.83872e-05	-3.22476e-05
819100	-2.10177e-05	-1.12392e-05	-1.79752e-05
901020	-1.816e-05	-6.09743e-06	-5.53306e-06
982940	-2.50505e-05	-1.94833e-05	-1.36854e-05
1064860	-5.5163e-05	-1.76701e-05	-1.69784e-05
1146780	-4.96369e-05	-1.21307e-05	-2.03013e-05
1228700	-4.56331e-05	-1.99176e-05	-1.73855e-05
1310620	-6.23351e-05	-2.37471e-05	-1.53796e-05
1392540	-3.65468e-05	-3.26746e-05	-1.97718e-05
1474460	-5.23518e-05	-3.0126e-05	-2.52345e-05
1556380	-2.94891e-05	-1.0214e-05	-1.11516e-05

## Sheet: Figure 5l
Percentage of the limiting subunit in complex
L32R-GFP+ L32-mC	F112R-GFP + F112R-mC	L32R-GFP+F122R-mc	L32R-mC+F122R-GFP
13	6	111	92
19	3	96	85
-2	-2	78	89
13	5	124	39
20	20	88	124
12	8	84	127
8	10	85	65
13	19	111	110
8	6	88	101
-1	-7	140	75
11	9	91	79
-1	2	75	103
2	3	92	112
-3	-6	74	80
-6	3	95	70
