# Supplementary material for: Filament formation and NAD processing by noncanonical human FAM118 sirtuins
Source: Nat Struct Mol Biol. 2025 Nov 17;32(12):2526–41. doi: 10.1038/s41594-025-01715-1 (PMC12700824; doi:10.1038/s41594-025-01715-1)
Supplement: Supplementary file 6 — Measurement source data for graphs. [file 41594_2025_1715_MOESM6_ESM.xlsx]

## Sheet: Fig6f-c01
							STEP0 (eq 7)		STEP1 (eq 8)		STEP2 (eq 9)		STEP3 (eq 10)		STEP4 (eq 11)		Foci Area	13.306			Eccentricity			Foci radius (µm)	2.05801
Time	Bleach	Non-bleach	REF	BG	SizeB	SizeNB	FRAPb	FRAPnb	FRAPb	FRAPnb	FRAPb	FRAPnb	FRAPb	FRAPnb	FRAPb	FRAPnb	Rescaled time	FRAPb	FRAPnb		a	4.616
-1.2	49.93	53.056	55.216	0.929	5.788	6.265	0.902629	0.960211	1.03491	1.09249	0.496977	0.567864	0.958933	0.22953	0.958933	1.22953	0	0	1		b	3.611
-1.12	48.689	54.515	54.916	0.975			0.884559	0.992566	1.01684	1.12485	0.488299	0.584682	0.929933	0.285736	0.929933	1.28574	0.00601233	0.0776571	0.932069		ec	0.622928
-1.04	49.18	54.921	54.661	0.998			0.897863	1.00485	1.03014	1.13713	0.494688	0.591064	0.951284	0.307067	0.951284	1.30707	0.0120247	0.106273	0.909243
-0.96	49.671	53.685	54.771	0.97			0.905206	0.979815	1.03749	1.1121	0.498214	0.578054	0.96307	0.263584	0.96307	1.26358	0.018037	0.131583	0.905406
-0.88	47.716	55.451	54.427	0.943			0.874523	1.01915	1.0068	1.15143	0.48348	0.598498	0.913826	0.33191	0.913826	1.33191	0.0240493	0.182542	0.879911
-0.8	48.726	53.944	54.85	0.926			0.886433	0.983199	1.01871	1.11548	0.489199	0.579813	0.93294	0.269463	0.93294	1.26946	0.0300616	0.19924	0.842962
-0.72	48.558	53.915	54.705	0.939			0.885671	0.985307	1.01795	1.11759	0.488833	0.580908	0.931718	0.273125	0.931718	1.27313	0.036074	0.249847	0.846481
-0.64	48.716	53.268	54.857	0.997			0.885982	0.970498	1.01826	1.10278	0.488983	0.573211	0.932217	0.247399	0.932217	1.2474	0.0420863	0.284911	0.830642
-0.56	48.561	53.842	55.044	0.985			0.880075	0.977765	1.01236	1.11005	0.486146	0.576988	0.922737	0.260024	0.922737	1.26002	0.0480986	0.295995	0.862353
-0.48	48.509	53.51	55.797	0.973			0.867066	0.958285	0.999347	1.09057	0.479899	0.566863	0.901857	0.226183	0.901857	1.22618	0.0541109	0.281	0.810967
-0.4	49.68	53.307	55.749	0.986			0.889177	0.955408	1.02146	1.08769	0.490517	0.565367	0.937344	0.221185	0.937344	1.22119	0.0601233	0.320068	0.816769
-0.32	48.723	53.352	54.941	0.97			0.88479	0.970558	1.01707	1.10284	0.48841	0.573242	0.930304	0.247505	0.930304	1.2475	0.0661356	0.350911	0.817805
-0.24	49.098	53.668	55.648	0.94			0.880273	0.963808	1.01255	1.09609	0.486241	0.569734	0.923055	0.235778	0.923055	1.23578	0.0721479	0.339212	0.790758
-0.16	49.171	52.654	55.454	0.985			0.88465	0.948595	1.01693	1.08088	0.488343	0.561826	0.930079	0.20935	0.930079	1.20935	0.0781602	0.381206	0.79679
-0.08	50.345	52.054	54.161	1.001			0.928217	0.960365	1.0605	1.09265	0.509264	0.567944	1	0.229797	1	1.2298	0.0841726	0.377167	0.83316
0	17.177	44.986	54.128	0.951			0.305132	0.828084	0.437413	0.960365	0.210051	0.499186	0	0	0	1	0.0901849	0.384808	0.822103
0.08	19.811	43.045	54.304	0.949			0.353519	0.788979	0.4858	0.921261	0.233287	0.47886	0.0776571	-0.0679309	0.0776571	0.932069	0.0961972	0.386715	0.779308
0.16	20.988	42.786	54.866	0.976			0.371349	0.77584	0.50363	0.908121	0.24185	0.47203	0.106273	-0.0907572	0.106273	0.909243	0.10221	0.403942	0.782554
0.24	21.976	42.969	55.264	0.95			0.387119	0.773631	0.519401	0.905912	0.249423	0.470882	0.131583	-0.0945939	0.131583	0.905406	0.108222	0.404096	0.790629
0.32	23.573	41.944	54.965	0.946			0.418871	0.758955	0.551153	0.891237	0.26467	0.463254	0.182542	-0.120089	0.182542	0.879911	0.114234	0.409913	0.774413
0.4	24.631	41.592	56.018	1.023			0.429275	0.737685	0.561557	0.869967	0.269667	0.452198	0.19924	-0.157038	0.19924	0.842962	0.120247	0.420527	0.808986
0.48	25.838	40.896	54.949	0.959			0.460808	0.739711	0.593089	0.871992	0.284809	0.453251	0.249847	-0.153519	0.249847	0.846481	0.126259	0.435363	0.791535
0.56	27.171	40.637	55.269	0.957			0.482656	0.730594	0.614937	0.862875	0.2953	0.448512	0.284911	-0.169358	0.284911	0.830642	0.132271	0.468622	0.794845
0.64	27.195	41.093	54.555	0.954			0.489562	0.748848	0.621843	0.881129	0.298617	0.458	0.295995	-0.137647	0.295995	0.862353	0.138283	0.467694	0.795074
0.72	26.799	39.651	54.744	0.981			0.480219	0.719268	0.6125	0.851549	0.29413	0.442625	0.281	-0.189033	0.281	0.810967	0.144296	0.455849	0.806962
0.8	28.271	40.054	55.044	1.005			0.504562	0.722608	0.636843	0.854889	0.30582	0.444361	0.320068	-0.183231	0.320068	0.816769	0.150308	0.455668	0.800705
0.88	28.805	39.414	54.139	0.941			0.523779	0.723204	0.65606	0.855485	0.315048	0.444671	0.350911	-0.182195	0.350911	0.817805	0.15632	0.45451	0.798022
0.96	28.774	39.079	54.841	0.929			0.51649	0.707635	0.648771	0.839916	0.311548	0.436578	0.339212	-0.209242	0.339212	0.790758	0.162333	0.470838	0.794339
1.04	30.213	39.29	54.857	0.972			0.542656	0.711107	0.674937	0.843388	0.324113	0.438383	0.381206	-0.20321	0.381206	0.79679	0.168345	0.460675	0.796899
1.12	29.463	39.594	53.74	0.948			0.540139	0.732043	0.67242	0.864324	0.322904	0.449265	0.377167	-0.16684	0.377167	0.83316	0.174357	0.461448	0.755249
1.2	30.07	39.727	54.381	0.962			0.5449	0.725678	0.677181	0.857959	0.325191	0.445957	0.384808	-0.177897	0.384808	0.822103	0.18037	0.478604	0.767292
1.28	30.29	38.608	54.656	0.976			0.546088	0.701043	0.678369	0.833325	0.325761	0.433152	0.386715	-0.220692	0.386715	0.779308	0.186382	0.487821	0.782626
1.36	30.96	38.817	54.795	1.013			0.556822	0.702912	0.689103	0.835193	0.330916	0.434123	0.403942	-0.217446	0.403942	0.782554	0.192394	0.505898	0.79508
1.44	30.665	38.687	54.26	1.008			0.556918	0.70756	0.689199	0.839842	0.330962	0.436539	0.404096	-0.209371	0.404096	0.790629	0.198407	0.47675	0.806891
1.52	30.884	38.225	54.315	0.997			0.560542	0.698226	0.692824	0.830507	0.332703	0.431687	0.409913	-0.225587	0.409913	0.774413	0.204419	0.49789	0.81173
1.6	31.043	39.054	54.011	0.948			0.567156	0.718128	0.699437	0.850409	0.335879	0.442032	0.420527	-0.191014	0.420527	0.808986	0.210431	0.470352	0.818365
1.68	31.433	38.392	53.819	0.972			0.5764	0.708082	0.708681	0.840363	0.340317	0.43681	0.435363	-0.208465	0.435363	0.791535	0.216444	0.510065	0.793958
1.76	32.244	38.152	53.333	0.987			0.597123	0.709987	0.729404	0.842269	0.350269	0.437801	0.468622	-0.205155	0.468622	0.794845	0.222456	0.495255	0.797516
1.84	32.57	38.586	53.941	0.971			0.596545	0.710119	0.728827	0.8424	0.349992	0.437869	0.467694	-0.204926	0.467694	0.795074	0.228468	0.534015	0.808235
1.92	32.024	38.749	53.643	1.021			0.589164	0.716962	0.721446	0.849244	0.346447	0.441426	0.455849	-0.193038	0.455849	0.806962	0.234481	0.501918	0.770956
2	32.134	38.715	53.89	0.949			0.589052	0.71336	0.721333	0.845642	0.346393	0.439554	0.455668	-0.199295	0.455668	0.800705	0.240493	0.503915	0.766387
2.08	32.277	38.842	54.163	0.999			0.58833	0.711816	0.720612	0.844098	0.346047	0.438751	0.45451	-0.201978	0.45451	0.798022	0.246505	0.509075	0.77645
2.16	33.012	38.958	54.482	1.007			0.598504	0.709696	0.730785	0.841977	0.350932	0.437649	0.470838	-0.205661	0.470838	0.794339	0.252518	0.516801	0.813583
2.24	32.262	38.552	53.819	0.961			0.592171	0.71117	0.724453	0.843451	0.347891	0.438415	0.460675	-0.203101	0.460675	0.796899	0.25853	0.48817	0.791349
2.32	32.552	37.586	54.242	0.995			0.592653	0.687194	0.724934	0.819475	0.348123	0.425953	0.461448	-0.244751	0.461448	0.755249	0.264542	0.552561	0.789372
2.4	33.387	38.259	54.674	1.008			0.603343	0.694127	0.735624	0.826408	0.353256	0.429557	0.478604	-0.232708	0.478604	0.767292	0.270555	0.498019	0.784614
2.48	33.613	38.628	54.498	1.072			0.609085	0.702954	0.741367	0.835235	0.356014	0.434145	0.487821	-0.217374	0.487821	0.782626	0.276567	0.534954	0.800798
2.56	33.195	37.859	52.919	0.966			0.620349	0.710123	0.752631	0.842404	0.361423	0.437871	0.505898	-0.20492	0.505898	0.79508	0.282579	0.542254	0.788418
2.64	32.771	38.834	53.793	0.949			0.602188	0.716922	0.734469	0.849203	0.352701	0.441405	0.47675	-0.193109	0.47675	0.806891	0.288592	0.524524	0.783268
2.72	33.11	38.549	53.159	1.035			0.61536	0.719707	0.747641	0.851988	0.359026	0.442853	0.49789	-0.18827	0.49789	0.81173	0.294604	0.53494	0.806043
2.8	32.485	39.09	53.661	0.958			0.598201	0.723526	0.730483	0.855808	0.350787	0.444838	0.470352	-0.181635	0.470352	0.818365	0.300616	0.50334	0.790459
2.88	34.037	38.628	54.042	0.986			0.622946	0.709477	0.755227	0.841758	0.362669	0.437535	0.510065	-0.206042	0.510065	0.793958	0.306629	0.530788	0.785042
2.96	33.488	38.67	53.954	0.972			0.613718	0.711525	0.745999	0.843806	0.358238	0.4386	0.495255	-0.202484	0.495255	0.797516	0.312641	0.526861	0.76591
3.04	34.436	38.617	53.403	1.027			0.637868	0.717695	0.77015	0.849976	0.369836	0.441807	0.534015	-0.191765	0.534015	0.808235	0.318653	0.536543	0.797386
3.12	33.857	38.025	54.181	0.995			0.617869	0.696236	0.750151	0.828517	0.360232	0.430653	0.501918	-0.229044	0.501918	0.770956	0.324666	0.517929	0.755545
3.2	34.003	37.972	54.297	1.016			0.619114	0.693606	0.751395	0.825887	0.360829	0.429286	0.503915	-0.233613	0.503915	0.766387	0.330678	0.54777	0.811736
3.28	34.055	38.152	54.132	0.972			0.622329	0.699398	0.75461	0.831679	0.362373	0.432297	0.509075	-0.22355	0.509075	0.77645	0.33669	0.55317	0.77645
3.36	34.162	39.11	53.866	1.02			0.627143	0.720774	0.759424	0.853055	0.364685	0.443407	0.516801	-0.186417	0.516801	0.813583	0.342703	0.532556	0.787891
3.44	33.82	39.138	54.877	0.981			0.609303	0.707975	0.741584	0.840256	0.356118	0.436755	0.48817	-0.208651	0.48817	0.791349	0.348715	0.508251	0.787362
3.52	35.457	38.507	54.081	0.957			0.649424	0.706837	0.781705	0.839118	0.375385	0.436163	0.552561	-0.210628	0.552561	0.789372	0.354727	0.526698	0.783593
3.6	34.21	39	54.987	0.959			0.61544	0.704098	0.747722	0.836379	0.359065	0.43474	0.498019	-0.215386	0.498019	0.784614	0.36074	0.54221	0.781033
3.68	34.573	38.515	53.586	0.998			0.638454	0.713414	0.770735	0.845695	0.370117	0.439582	0.534954	-0.199202	0.534954	0.800798	0.366752	0.51939	0.775127
3.76	35.491	38.89	54.665	0.956			0.643002	0.706288	0.775283	0.838569	0.372301	0.435878	0.542254	-0.211582	0.542254	0.788418	0.372764	0.525922	0.804066
3.84	35.213	39.079	55.15	0.98			0.631955	0.703323	0.764236	0.835604	0.366996	0.434337	0.524524	-0.216732	0.524524	0.783268	0.378776	0.523602	0.774357
3.92	34.826	38.961	53.996	0.975			0.638445	0.716433	0.770727	0.848714	0.370112	0.441151	0.53494	-0.193957	0.53494	0.806043	0.384789	0.572496	0.793061
4	34.326	39.101	54.848	1.019			0.618756	0.707463	0.751037	0.839744	0.360657	0.436488	0.50334	-0.209541	0.50334	0.790459	0.390801	0.534441	0.778849
4.08	34.924	38.58	54.363	0.98			0.635858	0.704344	0.768139	0.836625	0.36887	0.434868	0.530788	-0.214958	0.530788	0.785042	0.396813	0.573262	0.801512
4.16	34.884	38.087	54.48	1.025			0.633411	0.693331	0.765693	0.825612	0.367695	0.429143	0.526861	-0.23409	0.526861	0.76591	0.402826	0.567088	0.807995
4.24	35.018	38.856	54.236	0.935			0.639444	0.71145	0.771725	0.843731	0.370592	0.438561	0.536543	-0.202614	0.536543	0.797386	0.408838	0.572754	0.802907
4.32	35.064	38.301	55.304	0.918			0.627845	0.687364	0.760127	0.819646	0.365022	0.426042	0.517929	-0.244455	0.517929	0.755545	0.41485	0.570255	0.794429
4.4	35.329	39.217	54.09	1.027			0.646439	0.719711	0.778721	0.851992	0.373951	0.442855	0.54777	-0.188264	0.54777	0.811736	0.420863	0.574174	0.817839
4.48	35.643	38.287	54.313	1			0.649804	0.699398	0.782085	0.831679	0.375567	0.432297	0.55317	-0.22355	0.55317	0.77645	0.426875	0.561737	0.791677
4.56	34.942	38.617	54.271	1.029			0.63696	0.705984	0.769241	0.838265	0.369399	0.43572	0.532556	-0.212109	0.532556	0.787891	0.432887	0.540937	0.798682
4.64	34.174	38.651	54.363	0.979			0.621816	0.70568	0.754097	0.837961	0.362127	0.435562	0.508251	-0.212638	0.508251	0.787362	0.4389	0.521522	0.800863
4.72	35.149	38.935	54.925	0.994			0.633309	0.70351	0.765591	0.835791	0.367646	0.434434	0.526698	-0.216407	0.526698	0.783593	0.444912	0.530195	0.796323
4.8	35.314	38.47	54.392	0.956			0.642975	0.702036	0.775256	0.834317	0.372288	0.433668	0.54221	-0.218967	0.54221	0.781033	0.450924	0.529808	0.805104
4.88	34.915	38.687	54.954	0.976			0.628756	0.698636	0.761038	0.830918	0.36546	0.431901	0.51939	-0.224873	0.51939	0.775127	0.456937	0.551873	0.803789
4.96	34.662	39.051	54.203	0.983			0.632826	0.715295	0.765107	0.847576	0.367414	0.44056	0.525922	-0.195934	0.525922	0.804066	0.462949	0.525903	0.760098
5.04	34.564	38.118	54.172	0.979			0.63138	0.698193	0.763661	0.830475	0.36672	0.43167	0.523602	-0.225643	0.523602	0.774357	0.468961	0.568947	0.78581
5.12	36.213	38.718	54.192	1.024			0.661845	0.70896	0.794127	0.841242	0.38135	0.437267	0.572496	-0.206939	0.572496	0.793061	0.474974	0.567178	0.825194
5.2	35.305	38.673	54.76	0.997			0.638134	0.700779	0.770415	0.833061	0.369963	0.433015	0.534441	-0.221151	0.534441	0.778849	0.480986	0.545475	0.780064
5.28	35.899	38.614	53.7	0.984			0.662323	0.713825	0.794604	0.846106	0.381579	0.439796	0.573262	-0.198488	0.573262	0.801512	0.486998	0.538313	0.779832
5.36	35.561	38.665	53.504	0.966			0.658476	0.717557	0.790757	0.849838	0.379731	0.441735	0.567088	-0.192005	0.567088	0.807995	0.493011	0.556719	0.792862
5.44	36.079	38.868	53.993	0.992			0.662006	0.714628	0.794288	0.846909	0.381427	0.440213	0.572754	-0.197093	0.572754	0.802907	0.499023	0.557399	0.805884
5.52	35.771	38.369	53.665	0.966			0.660449	0.709748	0.79273	0.842029	0.380679	0.437676	0.570255	-0.205571	0.570255	0.794429	0.505035	0.551607	0.789715
5.6	35.726	38.89	53.405	0.962			0.662891	0.723223	0.795173	0.855505	0.381852	0.444681	0.574174	-0.182161	0.574174	0.817839	0.511048	0.558319	0.786046
5.68	35.662	38.473	53.945	0.929			0.655142	0.708164	0.787423	0.840445	0.37813	0.436853	0.561737	-0.208323	0.561737	0.791677	0.51706	0.578327	0.797966
5.76	35.107	38.831	54.139	0.95			0.642182	0.712196	0.774463	0.844477	0.371907	0.438949	0.540937	-0.201318	0.540937	0.798682	0.523072	0.553967	0.760742
5.84	34.973	39.47	54.927	0.985			0.630084	0.713451	0.762366	0.845733	0.366097	0.439601	0.521522	-0.199137	0.521522	0.800863	0.529085	0.564531	0.789338
5.92	34.841	38.856	54.264	0.979			0.635488	0.710838	0.76777	0.843119	0.368693	0.438243	0.530195	-0.203677	0.530195	0.796323	0.535097	0.549778	0.764239
6	34.823	39.118	54.249	0.991			0.635247	0.715892	0.767529	0.848174	0.368577	0.44087	0.529808	-0.194896	0.529808	0.805104	0.541109	0.550138	0.795955
6.08	35.777	39.324	54.601	0.972			0.648996	0.715135	0.781277	0.847417	0.375179	0.440477	0.551873	-0.196211	0.551873	0.803789	0.547122	0.574989	0.799479
6.16	35.119	38.2	54.907	1.016			0.632814	0.689985	0.765096	0.822267	0.367408	0.427404	0.525903	-0.239902	0.525903	0.760098	0.553134	0.560054	0.788117
6.24	35.997	38.394	54.066	0.979			0.659634	0.704786	0.791916	0.837068	0.380288	0.435097	0.568947	-0.21419	0.568947	0.78581	0.559146	0.559021	0.781843
6.32	35.402	39.003	53.242	0.997			0.658532	0.727457	0.790813	0.859739	0.379758	0.446881	0.567178	-0.174806	0.567178	0.825194	0.565159	0.576808	0.792797
6.4	35.808	38.856	54.969	0.993			0.645009	0.701478	0.77729	0.83376	0.373264	0.433378	0.545475	-0.219936	0.545475	0.780064	0.571171	0.543068	0.784444
6.48	35.622	38.904	55.026	1.044			0.640547	0.701345	0.772828	0.833626	0.371122	0.433309	0.538313	-0.220168	0.538313	0.779832	0.577183	0.569982	0.78227
6.56	35.741	38.769	54.282	1.001			0.652015	0.708846	0.784296	0.841127	0.376629	0.437207	0.556719	-0.207138	0.556719	0.792862	0.583196	0.552982	0.771831
6.64	35.726	39.132	54.251	0.951			0.652439	0.716341	0.78472	0.848623	0.376832	0.441104	0.557399	-0.194116	0.557399	0.805884	0.589208	0.589088	0.831712
6.72	35.619	38.732	54.401	0.917			0.64883	0.707034	0.781111	0.839315	0.375099	0.436266	0.551607	-0.210285	0.551607	0.789715	0.59522	0.578368	0.784194
6.8	35.942	38.721	54.518	0.983			0.653012	0.704922	0.785293	0.837203	0.377108	0.435168	0.558319	-0.213954	0.558319	0.786046	0.601233	0.568196	0.790594
6.88	36.341	38.797	54.084	1.044			0.665479	0.711784	0.79776	0.844065	0.383094	0.438734	0.578327	-0.202034	0.578327	0.797966	0.607245	0.560031	0.796913
6.96	36.152	38.318	55.062	0.987			0.650301	0.690356	0.782582	0.822637	0.375806	0.427597	0.553967	-0.239258	0.553967	0.760742	0.613257	0.569323	0.826805
7.04	35.896	38.555	54.167	0.917			0.656883	0.706817	0.789164	0.839098	0.378966	0.436153	0.564531	-0.210662	0.564531	0.789338	0.61927	0.60055	0.779594
7.12	36.061	38.479	55.128	1.008			0.64769	0.692369	0.779972	0.82465	0.374552	0.428643	0.549778	-0.235761	0.549778	0.764239	0.625282	0.585131	0.783207
7.2	35.759	39.13	54.685	0.931			0.647915	0.710626	0.780196	0.842908	0.37466	0.438133	0.550138	-0.204045	0.550138	0.795955	0.631294	0.566979	0.79621
7.28	36.716	39.369	54.846	0.984			0.663399	0.712655	0.79568	0.844936	0.382096	0.439187	0.574989	-0.200521	0.574989	0.799479	0.637306	0.557749	0.81049
7.36	35.808	38.58	54.24	0.954			0.654093	0.706114	0.786374	0.838396	0.377627	0.435788	0.560054	-0.211883	0.560054	0.788117	0.643319	0.553273	0.788198
7.44	36.171	38.811	54.822	1.003			0.65345	0.702503	0.785731	0.834784	0.377318	0.43391	0.559021	-0.218157	0.559021	0.781843	0.649331	0.56896	0.812553
7.52	36.405	38.763	54.271	1.014			0.664532	0.708808	0.796814	0.84109	0.38264	0.437188	0.576808	-0.207203	0.576808	0.792797	0.655343	0.576223	0.798301
7.6	35.881	39.161	55.211	0.988			0.643509	0.704	0.775791	0.836282	0.372544	0.434689	0.543068	-0.215556	0.543068	0.784444	0.661356	0.566606	0.821633
7.68	36.704	39	55.07	1.008			0.660279	0.702749	0.79256	0.83503	0.380597	0.434038	0.569982	-0.21773	0.569982	0.78227	0.667368	0.593322	0.807437
7.76	36.271	38.825	55.286	1.006			0.649687	0.696739	0.781968	0.82902	0.375511	0.430915	0.552982	-0.228169	0.552982	0.771831	0.67338	0.576312	0.798113
7.84	36.646	39.777	54.035	0.99			0.672184	0.731209	0.804465	0.863491	0.386314	0.448832	0.589088	-0.168288	0.589088	0.831712	0.679393	0.567419	0.833747
7.92	36.643	38.699	54.575	0.966			0.665504	0.703856	0.797785	0.836137	0.383106	0.434614	0.578368	-0.215806	0.578368	0.784194	0.685405	0.569627	0.817171
8	36.369	38.966	54.667	0.981			0.659166	0.70754	0.791448	0.839822	0.380063	0.436529	0.568196	-0.209406	0.568196	0.790594	0.691417	0.573107	0.821648
8.08	36.387	39.476	55.101	1.002			0.654079	0.711178	0.78636	0.843459	0.37762	0.43842	0.560031	-0.203087	0.560031	0.796913	0.69743	0.583181	0.82086
8.16	36.021	39.656	54.066	1.013			0.659868	0.728385	0.79215	0.860666	0.3804	0.447364	0.569323	-0.173195	0.569323	0.826805	0.703442	0.581719	0.853982
8.24	37.338	38.51	54.513	0.954			0.679326	0.701208	0.811607	0.833489	0.389744	0.433237	0.60055	-0.220406	0.60055	0.779594	0.709454	0.580153	0.810218
8.32	36.82	38.617	54.5	0.97			0.669718	0.703288	0.801999	0.835569	0.38513	0.434319	0.585131	-0.216793	0.585131	0.783207	0.715467	0.560526	0.819161
8.4	36.067	38.859	54.28	0.962			0.658408	0.710773	0.790689	0.843054	0.379699	0.438209	0.566979	-0.20379	0.566979	0.79621	0.721479	0.563797	0.811199
8.48	35.762	39.299	54.282	0.963			0.652657	0.718993	0.784938	0.851275	0.376937	0.442482	0.557749	-0.18951	0.557749	0.81049	0.727491	0.576458	0.827714
8.56	35.68	38.687	54.383	0.966			0.649868	0.706161	0.782149	0.838442	0.375598	0.435812	0.553273	-0.211802	0.553273	0.788198	0.733504	0.558371	0.835183
8.64	36.165	39.394	54.319	0.981			0.659642	0.720181	0.791924	0.852462	0.380292	0.443099	0.56896	-0.187447	0.56896	0.812553	0.739516	0.564337	0.800717
8.72	36.22	38.758	54.048	0.962			0.664168	0.711977	0.796449	0.844258	0.382465	0.438835	0.576223	-0.201699	0.576223	0.798301	0.745528	0.563311	0.790677
8.8	36.39	40.011	54.8	0.942			0.658175	0.725408	0.790457	0.857689	0.379587	0.445816	0.566606	-0.178367	0.566606	0.821633	0.751541	0.560096	0.838052
8.88	37.235	39.513	54.7	0.991			0.674822	0.717235	0.807103	0.849517	0.387581	0.441568	0.593322	-0.192563	0.593322	0.807437	0.757553	0.560923	0.84371
8.96	36.497	39.045	54.454	0.975			0.664223	0.711868	0.796505	0.84415	0.382491	0.438778	0.576312	-0.201887	0.576312	0.798113	0.763565	0.576574	0.825578
9.04	36.192	40.127	54.416	1.023			0.658682	0.732381	0.790963	0.864662	0.37983	0.449441	0.567419	-0.166253	0.567419	0.833747	0.769578	0.580425	0.817485
9.12	36.177	39.524	54.3	0.988			0.660058	0.722839	0.792339	0.855121	0.380491	0.444481	0.569627	-0.182829	0.569627	0.817171	0.77559	0.601869	0.820271
9.2	36.387	39.769	54.465	0.944			0.662226	0.725416	0.794507	0.857698	0.381532	0.445821	0.573107	-0.178352	0.573107	0.821648	0.781602	0.587781	0.823777
9.28	36.939	39.972	54.747	1.027			0.668503	0.724963	0.800785	0.857244	0.384547	0.445585	0.583181	-0.17914	0.583181	0.82086	0.787615	0.579328	0.835702
9.36	36.613	40.687	54.33	1.031			0.667592	0.744029	0.799874	0.87631	0.384109	0.455495	0.581719	-0.146018	0.581719	0.853982	0.793627	0.587576	0.814187
9.44	36.491	39.268	54.22	1.041			0.666617	0.718836	0.798898	0.851118	0.383641	0.4424	0.580153	-0.189782	0.580153	0.810218	0.799639	0.580364	0.825364
9.52	36.271	40.023	54.903	0.993			0.654387	0.723984	0.786668	0.856266	0.377768	0.445076	0.560526	-0.180839	0.560526	0.819161	0.805652	0.578844	0.822931
9.6	36.64	40.059	55.293	1.002			0.656426	0.719401	0.788707	0.851682	0.378747	0.442694	0.563797	-0.188801	0.563797	0.811199	0.811664	0.596514	0.799987
9.68	36.677	40.146	54.705	1			0.664314	0.728908	0.796596	0.861189	0.382535	0.447636	0.576458	-0.172286	0.576458	0.827714	0.817676	0.593531	0.811742
9.76	35.53	39.769	53.877	0.997			0.653045	0.733207	0.785326	0.865489	0.377123	0.44987	0.558371	-0.164817	0.558371	0.835183	0.823689	0.597235	0.812069
9.84	36.36	39.406	54.83	1.019			0.656762	0.713367	0.789043	0.845649	0.378908	0.439558	0.564337	-0.199283	0.564337	0.800717	0.829701	0.579201	0.810728
9.92	36.576	39.363	55.198	1.045			0.656122	0.707588	0.788404	0.839869	0.378601	0.436554	0.563311	-0.209323	0.563311	0.790677	0.835713	0.59928	0.812549
10	36.058	40.38	54.573	1.043			0.654119	0.734859	0.786401	0.86714	0.377639	0.450729	0.560096	-0.161948	0.560096	0.838052	0.841726	0.596888	0.838948
10.08	35.93	40.389	54.377	0.964			0.654635	0.738116	0.786916	0.870398	0.377887	0.452422	0.560923	-0.15629	0.560923	0.84371	0.847738	0.59509	0.782482
10.16	36.454	39.831	54.361	1.005			0.664386	0.727678	0.796668	0.85996	0.38257	0.446996	0.576574	-0.174422	0.576574	0.825578	0.85375	0.585875	0.859033
10.24	36.36	39.341	54.024	1.013			0.666786	0.72302	0.799068	0.855301	0.383722	0.444575	0.580425	-0.182515	0.580425	0.817485	0.859763	0.543713	0.812454
10.32	37.238	39.608	54.282	0.995			0.680147	0.724623	0.812428	0.856905	0.390138	0.445408	0.601869	-0.179729	0.601869	0.820271	0.865775	0.583398	0.826145
10.4	36.372	39.279	53.656	1.062			0.671369	0.726642	0.803651	0.858923	0.385923	0.446458	0.587781	-0.176223	0.587781	0.823777	0.871787	0.565905	0.813054
10.48	36.424	40.008	54.178	1.006			0.666102	0.733506	0.798384	0.865788	0.383394	0.450026	0.579328	-0.164298	0.579328	0.835702	0.877799	0.564544	0.815592
10.56	36.97	39.645	54.601	0.972			0.671241	0.721121	0.803523	0.853402	0.385862	0.443588	0.587576	-0.185813	0.587576	0.814187	0.883812	0.596815	0.809406
10.64	36.61	39.859	54.416	0.985			0.666748	0.727555	0.799029	0.859837	0.383704	0.446932	0.580364	-0.174636	0.580364	0.825364	0.889824	0.551242	0.790977
10.72	36.622	39.851	54.502	1.001			0.665801	0.726155	0.798082	0.858436	0.383249	0.446204	0.578844	-0.177069	0.578844	0.822931	0.895836	0.607288	0.84642
10.8	36.814	38.727	53.923	0.985			0.676811	0.712947	0.809092	0.845229	0.388536	0.439339	0.596514	-0.200013	0.596514	0.799987	0.901849	0.592123	0.830781
10.88	37.104	39.499	54.496	0.99			0.674952	0.719714	0.807234	0.851995	0.387644	0.442856	0.593531	-0.188258	0.593531	0.811742	0.907861	0.600962	0.849676
10.96	37.223	39.504	54.487	0.995			0.67726	0.719902	0.809542	0.852183	0.388752	0.442954	0.597235	-0.187931	0.597235	0.812069	0.913873	0.608247	0.819383
11.04	36.195	39	53.835	1.017			0.666023	0.71913	0.798304	0.851411	0.383356	0.442553	0.579201	-0.189272	0.579201	0.810728	0.919886	0.6131	0.830451
11.12	37.021	39.234	54.104	0.963			0.678534	0.720178	0.810816	0.85246	0.389364	0.443098	0.59928	-0.187451	0.59928	0.812549	0.925898	0.610948	0.843744
11.2	37.003	40.104	54.172	1.01			0.677044	0.735375	0.809325	0.867656	0.388648	0.450997	0.596888	-0.161052	0.596888	0.838948	0.93191	0.573579	0.830161
11.28	37.079	38.518	54.385	0.984			0.675924	0.702871	0.808205	0.835152	0.38811	0.434102	0.59509	-0.217518	0.59509	0.782482	0.937923	0.589554	0.869379
11.36	36.29	40.33	53.65	1.015			0.670181	0.746936	0.802463	0.879218	0.385353	0.457007	0.585875	-0.140967	0.585875	0.859033	0.943935	0.582182	0.827737
11.44	35.497	39.583	54.588	0.975			0.643911	0.720124	0.776192	0.852405	0.372737	0.44307	0.543713	-0.187546	0.543713	0.812454	0.949947	0.59142	0.855985
11.52	36.604	39.766	54.253	0.991			0.668638	0.728005	0.800919	0.860286	0.384611	0.447166	0.583398	-0.173855	0.583398	0.826145	0.95596	0.569145	0.82477
11.6	36.302	39.67	54.678	0.988			0.657739	0.720469	0.79002	0.852751	0.379378	0.443249	0.565905	-0.186946	0.565905	0.813054	0.961972	0.583245	0.83052
11.68	36.04	39.515	54.372	0.943			0.65689	0.72193	0.789172	0.854211	0.37897	0.444008	0.564544	-0.184408	0.564544	0.815592	0.967984	0.582126	0.869932
11.76	37.198	39.411	54.476	0.984			0.676998	0.718369	0.80928	0.85065	0.388626	0.442158	0.596815	-0.190594	0.596815	0.809406	0.973997	0.584228	0.85014
11.84	35.878	39.059	54.773	1.002			0.648602	0.707761	0.780884	0.840042	0.37499	0.436643	0.551242	-0.209023	0.551242	0.790977	0.980009	0.572891	0.862545
11.92	36.872	39.82	53.487	0.987			0.683524	0.739676	0.815805	0.871958	0.39176	0.453233	0.607288	-0.15358	0.607288	0.84642	0.986021	0.570353	0.835097
12	36.991	40.014	54.399	0.988			0.674075	0.730673	0.806356	0.862955	0.387222	0.448553	0.592123	-0.169219	0.592123	0.830781	0.992034	0.581373	0.855372
12.08	36.841	40.11	53.744	0.991			0.679582	0.74155	0.811864	0.873832	0.389867	0.454207	0.600962	-0.150324	0.600962	0.849676	0.998046	0.571239	0.853271
12.16	37.009	39.113	53.628	1.016			0.684121	0.724112	0.816403	0.856394	0.392047	0.445143	0.608247	-0.180617	0.608247	0.819383	1.00406	0.580475	0.841863
12.24	37.024	39.299	53.447	0.953			0.687145	0.730483	0.819427	0.862765	0.393499	0.448454	0.6131	-0.169549	0.6131	0.830451	1.01007	0.594867	0.837462
12.32	37.006	39.755	53.511	0.98			0.685805	0.738136	0.818086	0.870417	0.392855	0.452432	0.610948	-0.156256	0.610948	0.843744	1.01608	0.630306	0.883139
12.4	36.192	39.8	54.152	0.934			0.66252	0.730317	0.794802	0.862598	0.381674	0.448368	0.573579	-0.169839	0.573579	0.830161	1.0221	0.590865	0.84615
12.48	36.39	40.623	53.63	0.993			0.672474	0.752892	0.804755	0.885174	0.386453	0.460102	0.589554	-0.130621	0.589554	0.869379	1.02811	0.584007	0.851313
12.56	36.573	39.825	54.267	0.991			0.66788	0.728921	0.800162	0.861202	0.384248	0.447642	0.582182	-0.172263	0.582182	0.827737	1.03412	0.584841	0.836464
12.64	36.726	40.524	54.051	0.966			0.673637	0.745182	0.805918	0.877464	0.387012	0.456095	0.59142	-0.144015	0.59142	0.855985	1.04013	0.612552	0.869846
12.72	36.387	40.006	54.641	0.991			0.659758	0.727213	0.792039	0.859495	0.380347	0.446755	0.569145	-0.17523	0.569145	0.82477	1.04614	0.604073	0.853147
12.8	36.457	39.749	54.062	0.948			0.668543	0.730523	0.800824	0.862804	0.384566	0.448475	0.583245	-0.16948	0.583245	0.83052	1.05216	0.576447	0.8435
12.88	36.262	40.775	53.822	0.955			0.667846	0.753211	0.800127	0.885492	0.384231	0.460268	0.582126	-0.130068	0.582126	0.869932	1.05817	0.563193	0.849848
12.96	36.47	40.324	54.018	0.978			0.669155	0.741817	0.801437	0.874099	0.38486	0.454346	0.584228	-0.14986	0.584228	0.85014	1.06418	0.564565	0.844339
13.04	35.588	40.132	53.264	0.954			0.662091	0.748958	0.794373	0.88124	0.381468	0.458057	0.572891	-0.137455	0.572891	0.862545	1.07019	0.551624	0.849594
13.12	36.329	40.223	54.526	0.925			0.66051	0.733158	0.792791	0.865439	0.380708	0.449845	0.570353	-0.164903	0.570353	0.835097	1.07621	0.582317	0.845538
13.2	36.36	40.468	54.002	0.963			0.667377	0.744829	0.799658	0.877111	0.384006	0.455911	0.581373	-0.144628	0.581373	0.855372	1.08222	0.559185	0.848791
13.28	36.04	40.42	54.022	0.968			0.661062	0.74362	0.793344	0.875901	0.380973	0.455283	0.571239	-0.146729	0.571239	0.853271	1.08823	0.552973	0.840714
13.36	36.372	40.107	54.09	0.912			0.666817	0.737053	0.799098	0.869334	0.383737	0.451869	0.580475	-0.158137	0.580475	0.841863	1.09424	0.565964	0.855157
13.44	37.174	40.324	54.562	0.931			0.675785	0.734519	0.808066	0.866801	0.388043	0.450552	0.594867	-0.162538	0.594867	0.837462	1.10026	0.604137	0.846496
13.52	37.485	40.777	53.286	0.988			0.697866	0.760813	0.830147	0.893094	0.398647	0.464219	0.630306	-0.116861	0.630306	0.883139	1.10627	0.592127	0.881381
13.6	36.564	40.07	53.859	0.922			0.673291	0.739521	0.805572	0.871802	0.386846	0.453152	0.590865	-0.15385	0.590865	0.84615	1.11228	0.595958	0.825267
13.68	36.704	40.631	54.394	0.947			0.669018	0.742493	0.801299	0.874774	0.384794	0.454697	0.584007	-0.148687	0.584007	0.851313	1.11829	0.60392	0.857915
13.76	36.637	40.07	54.251	0.95			0.669537	0.733945	0.801819	0.866226	0.385043	0.450254	0.584841	-0.163536	0.584841	0.836464	1.1243	0.59278	0.858497
13.84	37.332	40.848	53.927	0.941			0.686804	0.753161	0.819085	0.885443	0.393335	0.460242	0.612552	-0.130154	0.612552	0.869846	1.13032	0.570245	0.840556
13.92	37.479	40.803	54.546	0.957			0.68152	0.743548	0.813802	0.875829	0.390798	0.455245	0.604073	-0.146853	0.604073	0.853147	1.13633	0.582283	0.839339
14	36.619	40.575	54.641	0.955			0.664307	0.737995	0.796589	0.870276	0.382532	0.452359	0.576447	-0.1565	0.576447	0.8435	1.14234	0.566594	0.844886
14.08	36.497	41.138	55.145	0.928			0.656049	0.741649	0.78833	0.873931	0.378566	0.454258	0.563193	-0.150152	0.563193	0.849848	1.14835	0.606806	0.856829
14.16	36.168	40.538	54.548	0.977			0.656904	0.738478	0.789185	0.870759	0.378977	0.45261	0.564565	-0.155661	0.564565	0.844339	1.15437	0.578532	0.845755
14.24	36.207	41.237	55.269	0.986			0.64884	0.741503	0.781122	0.873784	0.375104	0.454182	0.551624	-0.150406	0.551624	0.849594	1.16038	0.578495	0.820859
14.32	37.14	40.997	55.126	0.957			0.667965	0.739168	0.800246	0.87145	0.384288	0.452969	0.582317	-0.154462	0.582317	0.845538	1.16639	0.571646	0.852584
14.4	36.524	41.287	55.385	0.944			0.653552	0.741041	0.785833	0.873322	0.377367	0.453942	0.559185	-0.151209	0.559185	0.848791	1.1724	0.598914	0.810487
14.48	36.067	40.755	55.007	0.942			0.649681	0.736391	0.781962	0.868673	0.375508	0.451525	0.552973	-0.159286	0.552973	0.840714	1.17842	0.583785	0.851114
14.56	36.277	40.944	54.65	0.963			0.657776	0.744705	0.790057	0.876987	0.379395	0.455847	0.565964	-0.144843	0.565964	0.855157	1.18443	0.576603	0.832083
14.64	37.534	40.654	54.617	0.971			0.681561	0.73972	0.813842	0.872001	0.390817	0.453255	0.604137	-0.153504	0.604137	0.846496	1.19044	0.583695	0.842914
14.72	36.951	41.532	54.368	0.929			0.674077	0.759801	0.806358	0.892082	0.387223	0.463693	0.592127	-0.118619	0.592127	0.881381	1.19645	0.610951	0.829991
14.8	36.988	39.707	54.225	0.948			0.676465	0.7275	0.808746	0.859781	0.38837	0.446904	0.595958	-0.174733	0.595958	0.825267	1.20247	0.547171	0.801989
14.88	37.137	40.58	54.046	0.969			0.681425	0.746293	0.813706	0.878574	0.390752	0.456672	0.60392	-0.142085	0.60392	0.857915	1.20848	0.583134	0.850873
14.96	36.756	40.586	54.037	0.949			0.674484	0.746628	0.806765	0.87891	0.387419	0.456846	0.59278	-0.141503	0.59278	0.858497	1.21449	0.600073	0.858783
15.04	36.372	40.439	54.577	0.963			0.660443	0.7363	0.792725	0.868582	0.380676	0.451478	0.570245	-0.159444	0.570245	0.840556	1.2205	0.594023	0.843036
15.12	36.726	40.346	54.493	0.987			0.667944	0.7356	0.800225	0.867881	0.384278	0.451114	0.582283	-0.160661	0.582283	0.839339	1.22651	0.577159	0.824849
15.2	36.113	40.417	54.361	0.978			0.658168	0.738793	0.79045	0.871075	0.379584	0.452774	0.566594	-0.155114	0.566594	0.844886	1.23253	0.59055	0.848771
15.28	36.966	40.256	53.656	0.969			0.683224	0.745668	0.815505	0.877949	0.391616	0.456347	0.606806	-0.143171	0.606806	0.856829	1.23854	0.567102	0.814601
15.36	36.357	40.273	54.128	0.984			0.665607	0.739293	0.797888	0.871575	0.383156	0.453034	0.578532	-0.154245	0.578532	0.845755	1.24455	0.605435	0.865722
15.44	36.57	39.749	54.474	0.936			0.665583	0.724962	0.797865	0.857243	0.383145	0.445584	0.578495	-0.179141	0.578495	0.820859	1.25056	0.59857	0.881747
15.52	36.378	40.766	54.522	0.95			0.661316	0.743224	0.793597	0.875505	0.381095	0.455077	0.571646	-0.147416	0.571646	0.852584	1.25658	0.58559	0.858027
15.6	36.973	39.132	54.044	0.978			0.678306	0.718991	0.810588	0.851273	0.389254	0.442481	0.598914	-0.189513	0.598914	0.810487	1.26259	0.623029	0.844037
15.68	36.515	40.423	54.121	0.95			0.66888	0.742378	0.801161	0.87466	0.384727	0.454637	0.583785	-0.148886	0.583785	0.851114	1.2686	0.617541	0.8414
15.76	36.619	40.214	54.621	0.979			0.664405	0.731423	0.796686	0.863705	0.382579	0.448943	0.576603	-0.167917	0.576603	0.832083	1.27461	0.603644	0.853155
15.84	37.107	40.82	54.971	1.03			0.668823	0.737658	0.801105	0.869939	0.3847	0.452184	0.583695	-0.157086	0.583695	0.842914	1.28063	0.592879	0.831779
15.92	37.332	39.685	53.978	0.998			0.685806	0.730219	0.818087	0.8625	0.392856	0.448317	0.610951	-0.170009	0.610951	0.829991	1.28664	0.595288	0.845146
16	36.229	39.941	55.54	0.979			0.646066	0.7141	0.778347	0.846381	0.373772	0.439938	0.547171	-0.198011	0.547171	0.801989	1.29265	0.602789	0.836053
16.08	36.988	40.961	54.844	0.984			0.668474	0.742239	0.800755	0.874521	0.384533	0.454565	0.583134	-0.149127	0.583134	0.850873	1.29866	0.600606	0.873559
16.16	37.329	40.958	54.518	0.965			0.679028	0.746793	0.81131	0.879074	0.389601	0.456932	0.600073	-0.141217	0.600073	0.858783	1.30467	0.584766	0.792501
16.24	37.143	40.49	54.542	0.964			0.675259	0.737728	0.80754	0.87001	0.387791	0.45222	0.594023	-0.156964	0.594023	0.843036	1.31069	0.625362	0.862812
16.32	36.159	39.465	53.89	1.001			0.664751	0.727259	0.797032	0.85954	0.382745	0.446778	0.577159	-0.175151	0.577159	0.824849	1.3167	0.613889	0.871142
16.4	36.841	40.459	54.251	0.994			0.673095	0.741029	0.805376	0.873311	0.386752	0.453936	0.59055	-0.151229	0.59055	0.848771	1.32271	0.60249	0.857461
16.48	36.729	40.146	55.289	0.943			0.658485	0.721359	0.790766	0.853641	0.379736	0.443712	0.567102	-0.185399	0.567102	0.814601	1.32872	0.626256	0.870143
16.56	37.192	40.82	54.035	1.008			0.682369	0.750787	0.814651	0.883069	0.391205	0.459008	0.605435	-0.134278	0.605435	0.865722	1.33474	0.600292	0.878706
16.64	37.018	41.375	54.139	0.953			0.678092	0.760012	0.810373	0.892293	0.389151	0.463803	0.59857	-0.118253	0.59857	0.881747	1.34075	0.607067	0.817229
16.72	36.683	40.755	54.282	0.951			0.670004	0.746358	0.802286	0.878639	0.385268	0.456706	0.58559	-0.141973	0.58559	0.858027	1.34676	0.598455	0.861264
16.8	38.104	40.513	54.531	0.965			0.693332	0.738304	0.825613	0.870586	0.39647	0.45252	0.623029	-0.155963	0.623029	0.844037	1.35277	0.593196	0.877309
16.88	37.552	40.037	53.991	0.977			0.689912	0.736787	0.822193	0.869068	0.394827	0.451731	0.617541	-0.1586	0.617541	0.8414	1.35879	0.604564	0.866978
16.96	37.021	40.321	53.905	0.935			0.681254	0.743553	0.813535	0.875834	0.39067	0.455248	0.603644	-0.146845	0.603644	0.853155	1.3648	0.649556	0.858813
17.04	37.659	40.744	55.366	0.959			0.674546	0.731248	0.806827	0.863529	0.387448	0.448852	0.592879	-0.168221	0.592879	0.831779	1.37081	0.619527	0.868506
17.12	36.936	40.282	54.17	0.971			0.676047	0.738942	0.808328	0.871224	0.388169	0.452851	0.595288	-0.154854	0.595288	0.845146	1.37682	0.590114	0.882346
17.2	37.729	40.592	54.98	0.949			0.68072	0.733708	0.813002	0.86599	0.390413	0.450131	0.602789	-0.163947	0.602789	0.836053	1.38283	0.628777	0.877101
17.28	37.226	41.282	54.352	0.94			0.67936	0.755298	0.811642	0.88758	0.38976	0.461353	0.600606	-0.126441	0.600606	0.873559	1.38885	0.617898	0.832542
17.36	36.997	39.104	54.786	0.963			0.669491	0.708638	0.801772	0.840919	0.385021	0.437099	0.584766	-0.207499	0.584766	0.792501	1.39486	0.58724	0.873365
17.44	37.884	40.775	54.126	0.911			0.694785	0.749112	0.827067	0.881393	0.397168	0.458137	0.625362	-0.137188	0.625362	0.862812	1.40087	0.611748	0.876272
17.52	37.396	40.907	53.945	0.965			0.687637	0.753907	0.819918	0.886189	0.393735	0.46063	0.613889	-0.128858	0.613889	0.871142	1.40688	0.619721	0.883945
17.6	37.268	40.763	54.315	0.954			0.680534	0.746032	0.812816	0.878313	0.390324	0.456536	0.60249	-0.142539	0.60249	0.857461	1.4129	0.61605	0.854769
17.68	37.723	40.786	53.815	0.995			0.695343	0.753332	0.827624	0.885613	0.397435	0.460331	0.626256	-0.129857	0.626256	0.870143	1.41891	0.610989	0.853808
17.76	37.134	41.349	54.231	0.942			0.679165	0.758262	0.811446	0.890543	0.389666	0.462893	0.600292	-0.121294	0.600292	0.878706	1.42492	0.615974	0.861834
17.84	37.899	40.034	55.018	0.949			0.683386	0.722873	0.815667	0.855154	0.391694	0.444498	0.607067	-0.182771	0.607067	0.817229	1.43093	0.633879	0.927385
17.92	37.445	41.223	54.773	0.956			0.67802	0.748221	0.810301	0.880502	0.389117	0.457674	0.598455	-0.138736	0.598455	0.861264	1.43695	0.651946	0.909374
18	36.604	40.977	53.8	0.931			0.674743	0.757457	0.807025	0.889738	0.387543	0.462475	0.593196	-0.122691	0.593196	0.877309	1.44296	0.636395	0.872441
18.08	37.07	40.761	53.923	0.955			0.681827	0.75151	0.814108	0.883792	0.390945	0.459384	0.604564	-0.133022	0.604564	0.866978	1.44897	0.580264	0.842214
18.16	38.274	40.217	53.531	0.946			0.70986	0.74681	0.842142	0.879091	0.404407	0.456941	0.649556	-0.141187	0.649556	0.858813	1.45498	0.608535	0.84934
18.24	37.5	40.735	53.815	0.99			0.69115	0.75239	0.823431	0.884671	0.395422	0.459841	0.619527	-0.131494	0.619527	0.868506	1.461	0.621146	0.878704
18.32	36.622	41.262	53.965	0.957			0.672823	0.760357	0.805104	0.892638	0.386621	0.463982	0.590114	-0.117654	0.590114	0.882346	1.46701	0.600518	0.88411
18.4	37.729	40.918	53.725	0.948			0.696913	0.757337	0.829195	0.889619	0.39819	0.462413	0.628777	-0.122899	0.628777	0.877101	1.47302	0.620802	0.869621
18.48	37.799	40.017	54.339	0.961			0.690135	0.731687	0.822416	0.863969	0.394934	0.44908	0.617898	-0.167458	0.617898	0.832542	1.47903	0.596629	0.90146
18.56	36.588	41.054	54.046	0.977			0.671032	0.755187	0.803313	0.887468	0.385761	0.461295	0.58724	-0.126635	0.58724	0.873365	1.48504	0.586993	0.827426
18.64	37.067	40.78	53.575	0.951			0.686303	0.75686	0.818584	0.889141	0.393094	0.462165	0.611748	-0.123728	0.611748	0.876272	1.49106	0.651604	0.857059
18.72	37.119	40.78	53.264	0.969			0.691271	0.761277	0.823552	0.893559	0.39548	0.464461	0.619721	-0.116055	0.619721	0.883945	1.49707	0.65099	0.854847
18.8	37.46	40.397	53.919	0.999			0.688983	0.744482	0.821265	0.876764	0.394382	0.455731	0.61605	-0.145231	0.61605	0.854769	1.50308	0.625276	0.849153
18.88	38.03	41.169	55.004	0.976			0.68583	0.743929	0.818111	0.87621	0.392867	0.455443	0.610989	-0.146192	0.610989	0.853808	1.50909	0.627927	0.854085
18.96	37.671	40.845	54.233	0.99			0.688936	0.748549	0.821217	0.88083	0.394359	0.457845	0.615974	-0.138166	0.615974	0.861834	1.51511	0.614442	0.86424
19.04	37.375	41.854	52.96	0.994			0.700092	0.786283	0.832374	0.918565	0.399716	0.477459	0.633879	-0.0726146	0.633879	0.927385	1.52112	0.603204	0.865778
19.12	38.198	41.572	53.282	1.025			0.71135	0.775915	0.843631	0.908197	0.405122	0.472069	0.651946	-0.090626	0.651946	0.909374	1.52713	0.587666	0.871338
19.2	38.427	41.259	54.37	0.931			0.70166	0.754655	0.833941	0.886936	0.400469	0.461018	0.636395	-0.127559	0.636395	0.872441	1.53314	0.623219	0.891053
19.28	36.622	40.394	54.438	0.987			0.666685	0.737255	0.798967	0.869536	0.383674	0.451974	0.580264	-0.157786	0.580264	0.842214	1.53916	0.58726	0.862418
19.36	37.317	40.352	54.11	0.917			0.684301	0.741357	0.816582	0.873638	0.392133	0.454106	0.608535	-0.15066	0.608535	0.84934	1.54517	0.61962	0.887629
19.44	37.762	41.279	54.141	0.935			0.692159	0.75826	0.82444	0.890542	0.395906	0.462893	0.621146	-0.121296	0.621146	0.878704	1.55118	0.627789	0.855279
19.52	37.049	41.406	54.075	0.984			0.679305	0.761372	0.811587	0.893653	0.389734	0.46451	0.600518	-0.11589	0.600518	0.88411	1.55719	0.659776	0.865332
19.6	37.155	40.349	53.262	0.976			0.691944	0.753031	0.824226	0.885313	0.395803	0.460175	0.620802	-0.130379	0.620802	0.869621	1.5632	0.627142	0.84093
19.68	36.229	41.152	53.066	0.958			0.676883	0.771359	0.809164	0.903641	0.388571	0.469701	0.596629	-0.0985401	0.596629	0.90146	1.56922	0.615114	0.855155
19.76	36.71	39.792	54.24	0.977			0.670878	0.728742	0.80316	0.861024	0.385687	0.447549	0.586993	-0.172574	0.586993	0.827426	1.57523	0.617157	0.82012
19.84	38.39	40.214	53.59	0.97			0.711136	0.7458	0.843418	0.878081	0.40502	0.456416	0.651604	-0.142941	0.651604	0.857059	1.58124	0.653209	0.849695
19.92	38.643	40.434	53.982	0.951			0.710754	0.744527	0.843035	0.876808	0.404836	0.455754	0.65099	-0.145153	0.65099	0.854847	1.58725	0.628829	0.868904
20	38.564	41.085	55.108	0.913			0.694732	0.741249	0.827013	0.873531	0.397142	0.45405	0.625276	-0.150847	0.625276	0.849153	1.59327	0.618019	0.865879
20.08	38.006	40.544	54.159	0.957			0.696384	0.744089	0.828665	0.87637	0.397935	0.455526	0.627927	-0.145915	0.627927	0.854085	1.59928	0.661052	0.902652
20.16	37.585	40.885	54.205	0.939			0.687981	0.749934	0.820262	0.882216	0.3939	0.458565	0.614442	-0.13576	0.614442	0.86424	1.60529	0.625745	0.872589
20.24	37.076	40.783	54.009	0.931			0.680979	0.75082	0.81326	0.883101	0.390538	0.459025	0.603204	-0.134222	0.603204	0.865778	1.6113	0.621362	0.880688
20.32	36.835	41.259	54.414	0.934			0.671298	0.75402	0.803579	0.886302	0.385889	0.460689	0.587666	-0.128662	0.587666	0.871338	1.61732	0.635569	0.913407
20.4	37.137	40.89	53.134	0.95			0.69345	0.765369	0.825731	0.89765	0.396526	0.466587	0.623219	-0.108947	0.623219	0.891053	1.62333	0.616322	0.831159
20.48	37.024	41.214	54.731	0.903			0.671045	0.748885	0.803326	0.881167	0.385767	0.45802	0.58726	-0.137582	0.58726	0.862418	1.62934	0.619763	0.876685
20.56	37.637	41.468	54.024	0.956			0.691208	0.763398	0.823489	0.895679	0.39545	0.465563	0.61962	-0.112371	0.61962	0.887629	1.63535	0.611563	0.85057
20.64	38.363	40.966	54.67	0.976			0.696298	0.744776	0.828579	0.877057	0.397894	0.455884	0.627789	-0.144721	0.627789	0.855279	1.64136	0.639958	0.859243
20.72	38.524	40.324	53.401	0.975			0.716229	0.750563	0.84851	0.882844	0.407465	0.458891	0.659776	-0.134668	0.659776	0.865332	1.64738	0.65462	0.841989
20.8	37.973	40.13	54.121	1.021			0.695895	0.736516	0.828176	0.868797	0.3977	0.45159	0.627142	-0.15907	0.627142	0.84093	1.65339	0.608702	0.834916
20.88	36.933	39.87	53.187	1.024			0.6884	0.744704	0.820681	0.876985	0.394101	0.455846	0.615114	-0.144845	0.615114	0.855155	1.6594	0.624026	0.871341
20.96	38.006	39.879	54.678	0.954			0.689673	0.724537	0.821955	0.856818	0.394713	0.445363	0.617157	-0.17988	0.617157	0.82012	1.66541	0.628267	0.837711
21.04	38.454	40.003	53.608	0.965			0.712136	0.741561	0.844418	0.873842	0.4055	0.454212	0.653209	-0.150305	0.653209	0.849695	1.67143	0.644113	0.844058
21.12	37.451	40.369	53.335	0.922			0.696945	0.752619	0.829227	0.8849	0.398205	0.45996	0.628829	-0.131096	0.628829	0.868904	1.67744	0.614611	0.83939
21.2	37.506	40.721	53.923	0.929			0.69021	0.750877	0.822492	0.883159	0.394971	0.459055	0.618019	-0.134121	0.618019	0.865879	1.68345	0.651443	0.886906
21.28	38.104	40.958	52.782	0.912			0.717023	0.772045	0.849305	0.904327	0.407847	0.470058	0.661052	-0.0973483	0.661052	0.902652	1.68946	0.614469	0.830967
21.36	37.488	40.625	53.509	0.977			0.695024	0.75474	0.827305	0.887021	0.397282	0.461063	0.625745	-0.127411	0.625745	0.872589	1.69548	0.62273	0.848
21.44	37.601	41.152	53.883	0.969			0.692293	0.759402	0.824575	0.891683	0.395971	0.463486	0.621362	-0.119312	0.621362	0.880688	1.70149	0.644434	0.872693
21.52	37.436	41.448	52.989	0.947			0.701145	0.778237	0.833427	0.910518	0.400222	0.473276	0.635569	-0.0865929	0.635569	0.913407	1.7075	0.595903	0.858828
21.6	37.308	39.507	53.685	1			0.689153	0.730891	0.821434	0.863173	0.394463	0.448666	0.616322	-0.168841	0.616322	0.831159
21.68	37.561	41.042	53.892	0.99			0.691297	0.757098	0.823578	0.889379	0.395493	0.462288	0.619763	-0.123315	0.619763	0.876685
21.76	37.561	40.538	54.28	1.003			0.686187	0.742065	0.818469	0.874346	0.393039	0.454474	0.611563	-0.14943	0.611563	0.85057
21.84	38.497	40.797	54.271	1.002			0.70388	0.747057	0.836162	0.879339	0.401535	0.457069	0.639958	-0.140757	0.639958	0.859243
21.92	38.643	39.915	53.784	1.025			0.713016	0.737125	0.845297	0.869407	0.405922	0.451907	0.65462	-0.158011	0.65462	0.841989
22	37.838	40.459	54.841	0.965			0.684405	0.733054	0.816686	0.865335	0.392183	0.44979	0.608702	-0.165084	0.608702	0.834916
22.08	37.509	40.668	53.604	1.014			0.693953	0.754022	0.826235	0.886303	0.396768	0.460689	0.624026	-0.128659	0.624026	0.871341
22.16	37.857	39.873	53.925	0.966			0.696595	0.734663	0.828877	0.866944	0.398037	0.450627	0.628267	-0.162289	0.628267	0.837711
22.24	38.491	40.183	54.086	0.957			0.706469	0.738316	0.838751	0.870598	0.402778	0.452526	0.644113	-0.155942	0.644113	0.844058
22.32	37.933	40.487	54.689	0.969			0.688086	0.735629	0.820368	0.867911	0.393951	0.451129	0.614611	-0.16061	0.614611	0.83939
22.4	37.893	40.592	52.907	0.949			0.711036	0.762982	0.843317	0.895263	0.404971	0.465347	0.651443	-0.113094	0.651443	0.886906
22.48	37.704	39.989	54.368	0.958			0.687999	0.730781	0.82028	0.863062	0.393909	0.448609	0.614469	-0.169033	0.614469	0.830967
22.56	37.332	39.82	53.425	0.98			0.693145	0.740585	0.825427	0.872867	0.39638	0.453705	0.62273	-0.152	0.62273	0.848
22.64	38.241	40.783	53.733	0.919			0.706669	0.7548	0.83895	0.887081	0.402874	0.461094	0.644434	-0.127307	0.644434	0.872693
22.72	37.07	40.831	54.359	0.927			0.67643	0.746818	0.808711	0.8791	0.388353	0.456945	0.595903	-0.141172	0.595903	0.858828

## Sheet: Fig6f-c02
							STEP0 (eq 7)		STEP1 (eq 8)		STEP2 (eq 9)		STEP3 (eq 10)		STEP4 (eq 11)		Foci Area	18.212			Eccentricity			Foci radius (µm)	2.40771
Time	Bleach	Non-bleach	REF	BG	SizeB	SizeNB	FRAPb	FRAPnb	FRAPb	FRAPnb	FRAPb	FRAPnb	FRAPb	FRAPnb	FRAPb	FRAPnb	Rescaled time	FRAPb	FRAPnb		a	5.681
-1.2	64.158	69.98	81.769	0.962	6.371	10.377	0.782061	0.854109	0.877136	0.949185	0.333666	0.588111	0.944812	0.318519	0.944812	1.31852	0	0	1		b	4.544
-1.12	64.737	69.505	81.379	0.973			0.793025	0.852324	0.888101	0.9474	0.337837	0.587006	0.964546	0.313287	0.964546	1.31329	0.00439271	0.0717113	0.959994		ec	0.600188
-1.04	65.651	69.485	81.559	0.944			0.802667	0.850226	0.897742	0.945302	0.341504	0.585706	0.981899	0.307136	0.981899	1.30714	0.00878542	0.133374	0.931439
-0.96	65.371	69.236	80.77	0.969			0.807032	0.855465	0.902108	0.950541	0.343165	0.588952	0.989756	0.322495	0.989756	1.32249	0.0131781	0.166375	0.913988
-0.88	66.061	68.879	81.239	1.012			0.810812	0.845937	0.905887	0.941013	0.344603	0.583048	0.996558	0.294562	0.996558	1.29456	0.0175708	0.209117	0.897598
-0.8	65.474	69.223	81.14	0.991			0.804539	0.851314	0.899615	0.94639	0.342217	0.58638	0.985268	0.310326	0.985268	1.31033	0.0219635	0.23056	0.83632
-0.72	65.305	70.029	80.602	1.027			0.807766	0.867132	0.902842	0.962207	0.343444	0.59618	0.991077	0.356695	0.991077	1.35669	0.0263562	0.262682	0.827367
-0.64	66.925	68.98	81.971	1.022			0.81413	0.839516	0.909205	0.934592	0.345865	0.57907	1.00253	0.275739	1.00253	1.27574	0.030749	0.2633	0.813569
-0.56	66.316	68.719	80.935	1.003			0.817107	0.84717	0.912183	0.942246	0.346998	0.583812	1.00789	0.298177	1.00789	1.29818	0.0351417	0.305678	0.783505
-0.48	65.729	68.883	81.632	1.051			0.802646	0.841787	0.897721	0.936862	0.341496	0.580476	0.981861	0.282394	0.981861	1.28239	0.0395344	0.311596	0.752861
-0.4	66.307	68.386	81.387	1.018			0.812365	0.838234	0.907441	0.933309	0.345194	0.578275	0.999355	0.271979	0.999355	1.27198	0.0439271	0.351451	0.824309
-0.32	65.139	67.461	81.374	0.988			0.798037	0.826923	0.893112	0.921998	0.339743	0.571267	0.973566	0.23882	0.973566	1.23882	0.0483198	0.369596	0.772747
-0.24	65.848	67.794	81.575	0.904			0.805048	0.82917	0.900123	0.924246	0.34241	0.572659	0.986184	0.24541	0.986184	1.24541	0.0527125	0.374934	0.779374
-0.16	66.222	67.439	80.341	0.938			0.822186	0.837512	0.917261	0.932588	0.348929	0.577828	1.01703	0.269865	1.01703	1.26986	0.0571052	0.375187	0.770383
-0.08	66.285	68.519	81.33	0.994			0.812724	0.840532	0.9078	0.935608	0.34533	0.579699	1	0.278718	1	1.27872	0.0614979	0.416791	0.768525
0	21.648	60.935	81.413	0.963			0.257116	0.745457	0.352192	0.840532	0.133975	0.520791	0	0	0	1	0.0658906	0.415536	0.758944
0.08	24.956	60.068	81.723	0.978			0.29696	0.73181	0.392035	0.826885	0.149132	0.512335	0.0717113	-0.0400061	0.0717113	0.959994	0.0702833	0.422293	0.745918
0.16	27.781	59.466	81.997	0.93			0.33122	0.722069	0.426295	0.817145	0.162164	0.5063	0.133374	-0.0685611	0.133374	0.931439	0.074676	0.438381	0.705319
0.24	29.102	58.59	81.427	0.982			0.349556	0.716117	0.444631	0.811192	0.169139	0.502612	0.166375	-0.086012	0.166375	0.913988	0.0790687	0.445089	0.735044
0.32	31.078	58.304	81.675	0.939			0.373303	0.710526	0.468379	0.805601	0.178173	0.499148	0.209117	-0.102402	0.209117	0.897598	0.0834615	0.435481	0.723706
0.4	32.089	56.709	81.812	0.933			0.385217	0.689623	0.480293	0.784698	0.182705	0.486196	0.23056	-0.16368	0.23056	0.83632	0.0878542	0.460504	0.725349
0.48	33.693	56.675	82.083	1.019			0.403064	0.686569	0.49814	0.781644	0.189494	0.484304	0.262682	-0.172633	0.262682	0.827367	0.0922469	0.460164	0.750091
0.56	33.684	56.236	82.002	1.012			0.403408	0.681862	0.498483	0.776937	0.189625	0.481388	0.2633	-0.186431	0.2633	0.813569	0.0966396	0.482167	0.746366
0.64	35.44	55.184	81.686	0.984			0.426953	0.671607	0.522029	0.766682	0.198582	0.475033	0.305678	-0.216495	0.305678	0.783505	0.101032	0.470977	0.721269
0.72	35.964	54.769	82.364	0.926			0.430241	0.661153	0.525317	0.756229	0.199832	0.468557	0.311596	-0.247139	0.311596	0.752861	0.105425	0.512825	0.730641
0.8	37.194	55.886	81.099	0.924			0.452385	0.685525	0.547461	0.780601	0.208256	0.483657	0.351451	-0.175691	0.351451	0.824309	0.109818	0.49698	0.728349
0.88	37.97	54.415	80.992	0.956			0.462467	0.667937	0.557542	0.763012	0.212091	0.47276	0.369596	-0.227253	0.369596	0.772747	0.11421	0.48352	0.688606
0.96	37.911	54.189	80.407	0.911			0.465432	0.670197	0.560508	0.765273	0.213219	0.47416	0.374934	-0.220626	0.374934	0.779374	0.118603	0.500673	0.718418
1.04	38.46	54.692	81.499	0.966			0.465573	0.66713	0.560649	0.762206	0.213273	0.47226	0.375187	-0.229617	0.375187	0.770383	0.122996	0.500938	0.694321
1.12	40.177	54.466	81.267	0.905			0.488689	0.666497	0.583764	0.761572	0.222066	0.471867	0.416791	-0.231475	0.416791	0.768525	0.127389	0.51625	0.68661
1.2	40.263	54.381	81.513	0.948			0.487991	0.663228	0.583067	0.758304	0.221801	0.469842	0.415536	-0.241056	0.415536	0.758944	0.131781	0.51418	0.715495
1.28	40.285	53.651	80.954	0.937			0.491746	0.658785	0.586821	0.75386	0.223229	0.467089	0.422293	-0.254082	0.422293	0.745918	0.136174	0.50932	0.696274
1.36	41.255	52.854	81.404	0.996			0.500684	0.644936	0.595759	0.740011	0.226629	0.458508	0.438381	-0.294681	0.438381	0.705319	0.140567	0.508716	0.699379
1.44	41.069	53.058	80.505	0.931			0.504411	0.655076	0.599486	0.750151	0.228047	0.464791	0.445089	-0.264956	0.445089	0.735044	0.144959	0.51808	0.695399
1.52	41.324	53.629	81.84	0.958			0.499073	0.651208	0.594148	0.746283	0.226016	0.462394	0.435481	-0.276294	0.435481	0.723706	0.149352	0.527897	0.739398
1.6	42.233	53.4	81.418	0.96			0.512976	0.651769	0.608051	0.746844	0.231305	0.462742	0.460504	-0.274651	0.460504	0.725349	0.153745	0.510945	0.706706
1.68	41.922	53.716	80.9	0.898			0.512787	0.660208	0.607863	0.755284	0.231233	0.467971	0.460164	-0.249909	0.460164	0.750091	0.158137	0.531131	0.705179
1.76	42.867	53.541	80.724	1.023			0.525012	0.658938	0.620088	0.754013	0.235884	0.467184	0.482167	-0.253634	0.482167	0.746366	0.16253	0.551611	0.733136
1.84	42.532	53.065	81.052	1.003			0.518795	0.650377	0.61387	0.745452	0.233518	0.461879	0.470977	-0.278731	0.470977	0.721269	0.166923	0.524508	0.711978
1.92	44.476	53.423	81.214	0.992			0.542046	0.653574	0.637121	0.748649	0.242363	0.46386	0.512825	-0.269359	0.512825	0.730641	0.171316	0.539595	0.684579
2	43.512	53.053	80.763	0.955			0.533242	0.652792	0.628318	0.747867	0.239014	0.463376	0.49698	-0.271651	0.49698	0.728349	0.175708	0.555171	0.691564
2.08	43.521	52.704	81.9	0.972			0.525764	0.639235	0.620839	0.73431	0.236169	0.454976	0.48352	-0.311394	0.48352	0.688606	0.180101	0.552342	0.674646
2.16	43.956	53.109	81.231	1.019			0.535294	0.649404	0.630369	0.74448	0.239795	0.461277	0.500673	-0.281582	0.500673	0.718418	0.184494	0.55909	0.702607
2.24	44.294	52.845	81.861	0.995			0.535441	0.641184	0.630517	0.73626	0.239851	0.456184	0.500938	-0.305679	0.500938	0.694321	0.188886	0.549485	0.684234
2.32	44.521	52.095	81.032	0.973			0.543949	0.638554	0.639024	0.73363	0.243087	0.454554	0.51625	-0.31339	0.51625	0.68661	0.193279	0.559863	0.701631
2.4	44.23	52.653	80.695	0.938			0.542799	0.648407	0.637874	0.743482	0.24265	0.460659	0.51418	-0.284505	0.51418	0.715495	0.197672	0.568201	0.706849
2.48	44.482	52.677	81.522	0.983			0.540099	0.641851	0.635174	0.736926	0.241623	0.456597	0.50932	-0.303726	0.50932	0.696274	0.202065	0.560079	0.694082
2.56	44.446	52.743	81.467	1.028			0.539763	0.64291	0.634839	0.737985	0.241495	0.457253	0.508716	-0.300621	0.508716	0.699379	0.206457	0.576339	0.639274
2.64	45.006	52.813	81.786	0.957			0.544965	0.641552	0.640041	0.736627	0.243474	0.456412	0.51808	-0.304601	0.51808	0.695399	0.21085	0.576384	0.698697
2.72	44.903	53.372	80.775	0.985			0.55042	0.656561	0.645495	0.751636	0.245549	0.465711	0.527897	-0.260602	0.527897	0.739398	0.215243	0.573028	0.718627
2.8	44.645	53.07	81.683	0.99			0.541001	0.645409	0.636077	0.740485	0.241966	0.458802	0.510945	-0.293294	0.510945	0.706706	0.219635	0.576859	0.729171
2.88	45.734	53.243	82.017	0.989			0.552217	0.644888	0.647292	0.739964	0.246232	0.458479	0.531131	-0.294821	0.531131	0.705179	0.224028	0.568189	0.658759
2.96	45.795	53.029	80.552	0.908			0.563595	0.654425	0.658671	0.7495	0.250561	0.464388	0.551611	-0.266864	0.551611	0.733136	0.228421	0.596034	0.692664
3.04	45.235	53.206	81.706	0.922			0.548537	0.647207	0.643612	0.742283	0.244832	0.459916	0.524508	-0.288022	0.524508	0.711978	0.232814	0.586268	0.67831
3.12	45.928	52.463	81.701	0.964			0.556919	0.637861	0.651995	0.732937	0.248021	0.454125	0.539595	-0.315421	0.539595	0.684579	0.237206	0.59015	0.678138
3.2	46.565	52.59	81.618	0.93			0.565574	0.640244	0.660649	0.735319	0.251313	0.455601	0.555171	-0.308436	0.555171	0.691564	0.241599	0.578599	0.697545
3.28	46.471	52.163	81.687	0.916			0.564002	0.634473	0.659077	0.729548	0.250715	0.452025	0.552342	-0.325354	0.552342	0.674646	0.245992	0.607357	0.686439
3.36	46.787	52.94	81.663	0.978			0.567751	0.644011	0.662827	0.739086	0.252142	0.457935	0.55909	-0.297393	0.55909	0.702607	0.250384	0.610143	0.705437
3.44	46.579	52.689	82.072	0.961			0.562414	0.637743	0.65749	0.732819	0.250112	0.454052	0.549485	-0.315766	0.549485	0.684234	0.254777	0.608153	0.677325
3.52	46.579	52.636	81.223	0.995			0.568181	0.643678	0.663256	0.738753	0.252305	0.457729	0.559863	-0.298369	0.559863	0.701631	0.25917	0.59718	0.685489
3.6	46.911	52.743	81.206	0.925			0.572813	0.645458	0.667888	0.740533	0.254067	0.458832	0.568201	-0.293151	0.568201	0.706849	0.263562	0.593327	0.683776
3.68	46.452	52.274	80.975	1.005			0.568301	0.641103	0.663376	0.736178	0.252351	0.456133	0.560079	-0.305918	0.560079	0.694082	0.267955	0.578728	0.691607
3.76	47.859	51.52	82.19	0.965			0.577335	0.622407	0.67241	0.717482	0.255787	0.444549	0.576339	-0.360726	0.576339	0.639274	0.272348	0.58773	0.699408
3.84	47.222	52.456	81.089	0.957			0.57736	0.642677	0.672435	0.737753	0.255797	0.457109	0.576384	-0.301303	0.576384	0.698697	0.276741	0.610318	0.730167
3.92	46.906	52.816	80.818	0.932			0.575495	0.649476	0.670571	0.744551	0.255087	0.461321	0.573028	-0.281373	0.573028	0.718627	0.281133	0.607282	0.680212
4	47.019	53.037	80.709	0.946			0.577624	0.653072	0.672699	0.748148	0.255897	0.46355	0.576859	-0.270829	0.576859	0.729171	0.285526	0.598162	0.706398
4.08	47.285	51.84	81.88	0.898			0.572806	0.629053	0.667882	0.724129	0.254065	0.448668	0.568189	-0.341241	0.568189	0.658759	0.289919	0.609893	0.683816
4.16	47.992	52.173	80.88	1.001			0.588277	0.640619	0.683353	0.735694	0.25995	0.455834	0.596034	-0.307336	0.596034	0.692664	0.294311	0.59246	0.686938
4.24	47.637	51.867	81.011	1.006			0.582851	0.635723	0.677927	0.730798	0.257886	0.4528	0.586268	-0.32169	0.586268	0.67831	0.298704	0.616458	0.68423
4.32	48.066	52.141	81.45	1.005			0.585008	0.635664	0.680084	0.73074	0.258706	0.452764	0.59015	-0.321862	0.59015	0.678138	0.303097	0.608543	0.699361
4.4	47.413	52.527	81.248	0.958			0.57859	0.642284	0.673666	0.73736	0.256265	0.456865	0.578599	-0.302455	0.578599	0.697545	0.30749	0.595515	0.678603
4.48	48.468	51.978	80.864	0.959			0.594569	0.638496	0.689644	0.733571	0.262343	0.454518	0.607357	-0.313561	0.607357	0.686439	0.311882	0.635173	0.696859
4.56	48.789	52.707	81.176	0.987			0.596117	0.644976	0.691192	0.740052	0.262932	0.458533	0.610143	-0.294563	0.610143	0.705437	0.316275	0.609101	0.697653
4.64	48.748	51.99	81.267	0.971			0.595011	0.635387	0.690086	0.730462	0.262511	0.452592	0.608153	-0.322675	0.608153	0.677325	0.320668	0.592894	0.698019
4.72	48.244	52.202	81.276	0.923			0.588914	0.638172	0.683989	0.733247	0.260192	0.454317	0.59718	-0.314511	0.59718	0.685489	0.32506	0.617651	0.705633
4.8	48.327	52.427	81.669	0.982			0.586774	0.637587	0.681849	0.732663	0.259378	0.453955	0.593327	-0.316224	0.593327	0.683776	0.329453	0.595978	0.71017
4.88	47.302	52.236	81.052	0.95			0.578662	0.640259	0.673738	0.735334	0.256292	0.45561	0.578728	-0.308393	0.578728	0.691607	0.333846	0.620964	0.713159
4.96	47.795	52.546	81.176	0.998			0.583664	0.64292	0.678739	0.737995	0.258195	0.457259	0.58773	-0.300592	0.58773	0.699408	0.338239	0.606982	0.669888
5.04	48.67	53.25	81.002	0.93			0.596213	0.653412	0.691289	0.748487	0.262969	0.46376	0.610318	-0.269833	0.610318	0.730167	0.342631	0.627589	0.699204
5.12	48.842	52.209	81.468	1.004			0.594527	0.636372	0.689602	0.731447	0.262327	0.453202	0.607282	-0.319788	0.607282	0.680212	0.347024	0.616032	0.68872
5.2	48.277	52.755	81.197	1.01			0.58946	0.645304	0.684535	0.74038	0.2604	0.458736	0.598162	-0.293602	0.598162	0.706398	0.351417	0.609772	0.691449
5.28	49.1	52.461	81.724	0.976			0.595978	0.637601	0.691053	0.732676	0.262879	0.453964	0.609893	-0.316184	0.609893	0.683816	0.355809	0.608126	0.695081
5.36	48.199	52.42	81.541	0.948			0.586292	0.638666	0.681367	0.733741	0.259195	0.454623	0.59246	-0.313062	0.59246	0.686938	0.360202	0.609731	0.690668
5.44	49.011	52.063	81.069	0.999			0.599625	0.637742	0.694701	0.732817	0.264267	0.454051	0.616458	-0.31577	0.616458	0.68423	0.364595	0.611946	0.692561
5.52	48.842	52.672	81.359	1.025			0.595227	0.642903	0.690303	0.737979	0.262594	0.457249	0.608543	-0.300639	0.608543	0.699361	0.368987	0.624498	0.716349
5.6	48.413	52.272	81.652	0.977			0.587989	0.635823	0.683064	0.730898	0.25984	0.452862	0.595515	-0.321397	0.595515	0.678603	0.37338	0.630275	0.720419
5.68	49.729	52.289	80.901	0.968			0.610023	0.64205	0.705099	0.737126	0.268222	0.45672	0.635173	-0.303141	0.635173	0.696859	0.377773	0.612233	0.704507
5.76	48.693	52.444	81.122	0.944			0.595537	0.642321	0.690613	0.737396	0.262712	0.456888	0.609101	-0.302347	0.609101	0.697653	0.382166	0.617413	0.711618
5.84	48.416	52.939	81.863	0.969			0.586533	0.642446	0.681608	0.737521	0.259286	0.456965	0.592894	-0.301981	0.592894	0.698019	0.386558	0.616357	0.703143
5.92	48.895	52.468	80.806	0.971			0.600288	0.645043	0.695364	0.740118	0.264519	0.458575	0.617651	-0.294367	0.617651	0.705633	0.390951	0.619107	0.732075
6	48.144	52.823	81.165	0.969			0.588246	0.646591	0.683322	0.741666	0.259938	0.459534	0.595978	-0.28983	0.595978	0.71017	0.395344	0.620038	0.695368
6.08	48.917	52.536	80.576	1.005			0.602129	0.64761	0.697204	0.742686	0.265219	0.460165	0.620964	-0.286841	0.620964	0.713159	0.399736	0.609072	0.731203
6.16	48.673	51.759	81.196	1.019			0.59436	0.63285	0.689435	0.727925	0.262264	0.45102	0.606982	-0.330112	0.606982	0.669888	0.404129	0.618017	0.725681
6.24	49.147	52.09	80.467	1.013			0.60581	0.64285	0.700885	0.737925	0.266619	0.457216	0.627589	-0.300796	0.627589	0.699204	0.408522	0.631037	0.700894
6.32	49.011	52.207	81.112	0.982			0.599388	0.639274	0.694464	0.734349	0.264177	0.455	0.616032	-0.31128	0.616032	0.68872	0.412915	0.648056	0.714975
6.4	48.812	52.369	81.262	0.958			0.595911	0.640205	0.690986	0.73528	0.262854	0.455577	0.609772	-0.308551	0.609772	0.691449	0.417307	0.613597	0.72597
6.48	48.997	52.745	81.678	0.985			0.594996	0.641443	0.690071	0.736519	0.262506	0.456344	0.608126	-0.304919	0.608126	0.695081	0.4217	0.6066	0.700865
6.56	48.867	52.406	81.333	0.994			0.595887	0.639938	0.690963	0.735014	0.262845	0.455412	0.609731	-0.309332	0.609731	0.690668	0.426093	0.624737	0.713913
6.64	48.853	52.337	81.146	0.991			0.597118	0.640584	0.692194	0.735659	0.263313	0.455812	0.611946	-0.307439	0.611946	0.692561	0.430485	0.625011	0.761471
6.72	48.958	52.503	80.422	0.949			0.604092	0.648698	0.699167	0.743774	0.265966	0.46084	0.624498	-0.283651	0.624498	0.716349	0.434878	0.63729	0.718301
6.8	49.172	52.568	80.342	0.968			0.607302	0.650087	0.702378	0.745162	0.267187	0.4617	0.630275	-0.279581	0.630275	0.720419	0.439271	0.607188	0.725711
6.88	48.294	52.043	80.159	1.035			0.597278	0.644659	0.692353	0.739734	0.263374	0.458337	0.612233	-0.295493	0.612233	0.704507	0.443664	0.617724	0.718872
6.96	48.709	52.442	80.515	0.969			0.600156	0.647085	0.695231	0.74216	0.264469	0.45984	0.617413	-0.288382	0.617413	0.711618	0.448056	0.632523	0.72777
7.04	48.809	52.372	80.781	0.937			0.599569	0.644194	0.694645	0.739269	0.264245	0.458048	0.616357	-0.296857	0.616357	0.703143	0.452449	0.63166	0.721758
7.12	48.95	53.179	80.8	0.956			0.601097	0.654063	0.696173	0.749138	0.264827	0.464163	0.619107	-0.267925	0.619107	0.732075	0.456842	0.633333	0.73747
7.2	49.028	52.219	80.867	0.947			0.601614	0.641542	0.69669	0.736617	0.265023	0.456405	0.620038	-0.304632	0.620038	0.695368	0.461234	0.639534	0.711421
7.28	48.097	52.711	80.139	0.921			0.595521	0.653766	0.690597	0.748841	0.262705	0.463979	0.609072	-0.268797	0.609072	0.731203	0.465627	0.615978	0.700702
7.36	48.911	53.009	80.769	1.026			0.600492	0.651882	0.695567	0.746957	0.264596	0.462812	0.618017	-0.274319	0.618017	0.725681	0.47002	0.618778	0.704011
7.44	49.38	52.224	80.629	0.968			0.607725	0.643427	0.702801	0.738502	0.267348	0.457573	0.631037	-0.299106	0.631037	0.700894	0.474412	0.636716	0.728304
7.52	49.997	52.463	80.402	0.978			0.617181	0.64823	0.712257	0.743305	0.270945	0.460549	0.648056	-0.285025	0.648056	0.714975	0.478805	0.62463	0.739617
7.6	48.546	52.835	80.505	0.998			0.598035	0.65198	0.693111	0.747056	0.263662	0.462873	0.613597	-0.27403	0.613597	0.72597	0.483198	0.620683	0.71605
7.68	48.562	52.507	81.059	0.988			0.594148	0.643416	0.689223	0.738492	0.262183	0.457567	0.6066	-0.299135	0.6066	0.700865	0.487591	0.620399	0.69439
7.76	49.224	52.707	80.81	1.002			0.604225	0.647867	0.699301	0.742943	0.266016	0.460325	0.624737	-0.286087	0.624737	0.713913	0.491983	0.615905	0.71059
7.84	48.82	53.548	80.145	0.966			0.604377	0.66409	0.699453	0.759166	0.266074	0.470376	0.625011	-0.238529	0.625011	0.761471	0.496376	0.633405	0.736707
7.92	49.704	52.745	80.684	1.003			0.6112	0.649364	0.706275	0.74444	0.26867	0.461252	0.63729	-0.281699	0.63729	0.718301	0.500769	0.643464	0.750455
8	48.454	53.041	80.851	0.962			0.594475	0.651892	0.68955	0.746967	0.262307	0.462818	0.607188	-0.274289	0.607188	0.725711	0.505161	0.61768	0.723426
8.08	49.216	53.17	81.316	1			0.600329	0.649559	0.695404	0.744635	0.264534	0.461373	0.617724	-0.281128	0.617724	0.718872	0.509554	0.60136	0.710008
8.16	49.665	53.187	80.968	1.001			0.608551	0.652594	0.703626	0.74767	0.267662	0.463253	0.632523	-0.27223	0.632523	0.72777	0.513947	0.624756	0.759375
8.24	49.56	52.952	80.861	0.997			0.608071	0.650543	0.703147	0.745619	0.26748	0.461983	0.63166	-0.278242	0.63166	0.721758	0.51834	0.615524	0.745277
8.32	49.435	53.168	80.555	0.964			0.609001	0.655903	0.704076	0.750979	0.267833	0.465304	0.633333	-0.26253	0.633333	0.73747	0.522732	0.623684	0.761584
8.4	50.427	53.218	81.715	0.983			0.612446	0.647017	0.707522	0.742093	0.269144	0.459798	0.639534	-0.288579	0.639534	0.711421	0.527125	0.632645	0.736751
8.48	48.837	52.35	80.823	0.986			0.599359	0.643361	0.694434	0.738436	0.264165	0.457532	0.615978	-0.299298	0.615978	0.700702	0.531518	0.62491	0.734509
8.56	49.091	52.58	81.045	0.977			0.600914	0.64449	0.69599	0.739565	0.264757	0.458232	0.618778	-0.295989	0.618778	0.704011	0.53591	0.626699	0.748088
8.64	49.706	53.049	80.755	0.962			0.610881	0.652777	0.705956	0.747852	0.268548	0.463366	0.636716	-0.271696	0.636716	0.728304	0.540303	0.594163	0.72798
8.72	49.332	53.534	81.032	0.948			0.604166	0.656636	0.699241	0.751711	0.265994	0.465757	0.62463	-0.260383	0.62463	0.739617	0.544696	0.621798	0.716675
8.8	49.294	53.043	81.299	0.89			0.601972	0.648597	0.697048	0.743672	0.26516	0.460776	0.620683	-0.28395	0.620683	0.71605	0.549089	0.614349	0.75359
8.88	49.125	52.281	81.026	0.91			0.601815	0.641208	0.69689	0.736283	0.2651	0.456198	0.620399	-0.30561	0.620399	0.69439	0.553481	0.613023	0.738589
8.96	49.238	53.06	81.535	0.93			0.599318	0.646734	0.694393	0.74181	0.26415	0.459622	0.615905	-0.28941	0.615905	0.71059	0.557874	0.62286	0.781816
9.04	49.416	53.122	80.507	0.982			0.609041	0.655643	0.704117	0.750718	0.267849	0.465142	0.633405	-0.263293	0.633405	0.736707	0.562267	0.638491	0.745306
9.12	49.518	53.128	79.958	0.969			0.61463	0.660332	0.709705	0.755408	0.269974	0.468048	0.643464	-0.249545	0.643464	0.750455	0.566659	0.656351	0.757126
9.2	49.141	53.221	81.237	0.936			0.600304	0.651113	0.695379	0.746188	0.264525	0.462335	0.61768	-0.276574	0.61768	0.723426	0.571052	0.640204	0.743121
9.28	48.587	53.037	81.481	1.009			0.591237	0.646535	0.686312	0.741611	0.261076	0.459499	0.60136	-0.289992	0.60136	0.710008	0.575445	0.623629	0.767772
9.36	49.047	53.755	80.553	0.945			0.604236	0.663376	0.699311	0.758451	0.266021	0.469933	0.624756	-0.240625	0.624756	0.759375	0.579837	0.6518	0.742413
9.44	48.734	53.471	80.672	1.005			0.599106	0.658566	0.694182	0.753642	0.264069	0.466954	0.615524	-0.254723	0.615524	0.745277	0.58423	0.626985	0.721862
9.52	48.861	53.66	80.307	0.97			0.60364	0.664129	0.698716	0.759204	0.265794	0.4704	0.623684	-0.238416	0.623684	0.761584	0.588623	0.639018	0.713873
9.6	49.335	53.078	80.478	0.906			0.608619	0.655658	0.703694	0.750733	0.267688	0.465152	0.632645	-0.263249	0.632645	0.736751	0.593016	0.630506	0.716231
9.68	49.039	53.058	80.484	1.013			0.604321	0.654893	0.699397	0.749968	0.266053	0.464678	0.62491	-0.265491	0.62491	0.734509	0.597408	0.640075	0.737176
9.76	49.017	53.321	80.353	0.958			0.605315	0.659525	0.700391	0.754601	0.266431	0.467548	0.626699	-0.251912	0.626699	0.748088	0.601801	0.642967	0.755765
9.84	48.227	53.486	81.404	1.026			0.587238	0.652666	0.682313	0.747742	0.259554	0.463298	0.594163	-0.27202	0.594163	0.72798	0.606194	0.63258	0.746911
9.92	49.244	52.946	81.076	0.977			0.602592	0.64881	0.697667	0.743885	0.265395	0.460908	0.621798	-0.283325	0.621798	0.716675	0.610586	0.66031	0.763122
10	48.828	53.866	80.965	0.932			0.598453	0.661402	0.693529	0.756478	0.263821	0.468711	0.614349	-0.24641	0.614349	0.75359	0.614979	0.652447	0.750507
10.08	48.681	53.354	80.778	0.991			0.597716	0.656285	0.692792	0.75136	0.263541	0.46554	0.613023	-0.261411	0.613023	0.738589	0.619372	0.648278	0.753867
10.16	48.903	54.293	80.427	0.985			0.603182	0.67103	0.698258	0.766106	0.26562	0.474676	0.62286	-0.218184	0.62286	0.781816	0.623765	0.658472	0.735377
10.24	49.634	53.352	80.529	0.93			0.611867	0.658576	0.706942	0.753652	0.268923	0.46696	0.638491	-0.254694	0.638491	0.745306	0.628157	0.680889	0.740599
10.32	50.064	53.289	79.946	0.937			0.62179	0.662608	0.716865	0.757684	0.272698	0.469458	0.656351	-0.242874	0.656351	0.757126	0.63255	0.676604	0.733238
10.4	49.914	53.514	80.88	0.902			0.612819	0.657831	0.707894	0.752906	0.269285	0.466498	0.640204	-0.256879	0.640204	0.743121	0.636943	0.657798	0.738838
10.48	48.989	53.976	80.552	0.926			0.603609	0.66624	0.698685	0.761315	0.265782	0.471708	0.623629	-0.232228	0.623629	0.767772	0.641335	0.662948	0.746762
10.56	50.1	53.143	80.328	0.935			0.619261	0.657589	0.714337	0.752665	0.271736	0.466348	0.6518	-0.257587	0.6518	0.742413	0.645728	0.66226	0.760021
10.64	49.463	53.077	81.074	0.95			0.605474	0.650579	0.700549	0.745655	0.266492	0.462005	0.626985	-0.278138	0.626985	0.721862	0.650121	0.670897	0.721549
10.72	49.931	52.789	80.985	0.916			0.61216	0.647854	0.707235	0.742929	0.269035	0.460316	0.639018	-0.286127	0.639018	0.713873	0.654514	0.639084	0.754482
10.8	49.867	53.185	81.461	0.981			0.60743	0.648658	0.702506	0.743734	0.267236	0.460815	0.630506	-0.283769	0.630506	0.716231	0.658906	0.65907	0.778567
10.88	49.651	53.07	80.402	0.994			0.612747	0.655803	0.707822	0.750878	0.269258	0.465242	0.640075	-0.262824	0.640075	0.737176	0.663299	0.650703	0.772539
10.96	49.781	53.578	80.421	0.97			0.614354	0.662144	0.709429	0.757219	0.269869	0.46917	0.642967	-0.244235	0.642967	0.755765	0.667692	0.664955	0.789702
11.04	48.95	52.939	79.843	0.917			0.608583	0.659124	0.703658	0.754199	0.267674	0.467299	0.63258	-0.253089	0.63258	0.746911	0.672084	0.649752	0.78104
11.12	50.147	53.352	79.783	0.966			0.62399	0.664654	0.719065	0.759729	0.273535	0.470725	0.66031	-0.236878	0.66031	0.763122	0.676477	0.649046	0.748977
11.2	50.175	53.41	80.387	0.961			0.619621	0.660351	0.714696	0.755426	0.271873	0.468059	0.652447	-0.249493	0.652447	0.750507	0.68087	0.633342	0.760719
11.28	50.019	53.532	80.441	0.947			0.617304	0.661496	0.71238	0.756572	0.270992	0.468769	0.648278	-0.246133	0.648278	0.753867	0.685262	0.645795	0.783225
11.36	51.08	53.673	81.422	0.946			0.622968	0.655189	0.718044	0.750265	0.273146	0.464861	0.658472	-0.264623	0.658472	0.735377	0.689655	0.663324	0.771852
11.44	51.604	53.321	80.656	0.969			0.635424	0.65697	0.730499	0.752046	0.277884	0.465965	0.680889	-0.259401	0.680889	0.740599	0.694048	0.638611	0.763353
11.52	50.814	52.503	79.753	0.891			0.633043	0.65446	0.728118	0.749535	0.276979	0.464409	0.676604	-0.266762	0.676604	0.733238	0.698441	0.665901	0.761854
11.6	50.573	53.265	80.653	0.951			0.622594	0.65637	0.71767	0.751445	0.273004	0.465593	0.657798	-0.261162	0.657798	0.738838	0.702833	0.662996	0.769146
11.68	50.546	53.214	80.271	0.908			0.625455	0.659073	0.720531	0.754148	0.274092	0.467268	0.662948	-0.253238	0.662948	0.746762	0.707226	0.652046	0.789909
11.76	51.03	54.116	81.065	0.956			0.625073	0.663596	0.720149	0.758671	0.273947	0.47007	0.66226	-0.239979	0.66226	0.760021	0.711619	0.69276	0.759128
11.84	51.404	53.053	81.032	0.984			0.629872	0.650472	0.724948	0.745548	0.275773	0.461939	0.670897	-0.278451	0.670897	0.721549	0.716011	0.667199	0.780986
11.92	49.629	53.565	80.459	0.96			0.612196	0.661706	0.707272	0.756782	0.269049	0.468899	0.639084	-0.245518	0.639084	0.754482	0.720404	0.676198	0.77453
12	50.341	54.031	80.156	1.008			0.623301	0.669922	0.718376	0.764998	0.273273	0.47399	0.65907	-0.221433	0.65907	0.778567	0.724797	0.667942	0.758003
12.08	49.814	53.699	79.918	0.977			0.618652	0.667866	0.713727	0.762941	0.271504	0.472716	0.650703	-0.227461	0.650703	0.772539	0.72919	0.658437	0.736837
12.16	50.274	53.986	79.673	0.946			0.62657	0.673721	0.721646	0.768796	0.274517	0.476343	0.664955	-0.210298	0.664955	0.789702	0.733582	0.652257	0.747396
12.24	50.011	54.185	80.29	1			0.618123	0.670766	0.713199	0.765841	0.271303	0.474512	0.649752	-0.21896	0.649752	0.78104	0.737975	0.655561	0.75578
12.32	50.114	53.463	80.525	0.971			0.617731	0.659829	0.712807	0.754904	0.271154	0.467736	0.649046	-0.251023	0.649046	0.748977	0.742368	0.669118	0.763619
12.4	49.673	54.06	80.958	0.944			0.609006	0.663834	0.704081	0.758909	0.267835	0.470217	0.633342	-0.239281	0.633342	0.760719	0.74676	0.645667	0.758972
12.48	50.116	54.549	80.746	0.996			0.615925	0.671511	0.711	0.766586	0.270467	0.474974	0.645795	-0.216775	0.645795	0.783225	0.751153	0.67077	0.760518
12.56	50.889	54.238	80.761	0.961			0.625664	0.667632	0.72074	0.762707	0.274172	0.472571	0.663324	-0.228148	0.663324	0.771852	0.755546	0.665177	0.776976
12.64	49.778	53.991	80.743	0.95			0.611933	0.664732	0.707009	0.759808	0.268949	0.470774	0.638611	-0.236647	0.638611	0.763353	0.759939	0.677517	0.773437
12.72	50.958	53.918	80.69	0.959			0.627096	0.664221	0.722172	0.759296	0.274717	0.470457	0.665901	-0.238146	0.665901	0.761854	0.764331	0.687608	0.762019
12.8	50.814	54.097	80.638	1.005			0.625482	0.666709	0.720557	0.761784	0.274103	0.471999	0.662996	-0.230854	0.662996	0.769146	0.768724	0.658672	0.758399
12.88	50.343	54.677	80.669	0.99			0.619398	0.673791	0.714473	0.768867	0.271788	0.476387	0.652046	-0.210091	0.652046	0.789909	0.773117	0.664323	0.768332
12.96	51.435	53.107	79.573	0.971			0.642019	0.663291	0.737095	0.758366	0.280394	0.469881	0.69276	-0.240872	0.69276	0.759128	0.777509	0.645181	0.775332
13.04	50.67	54.068	80.129	0.977			0.627817	0.670747	0.722893	0.765823	0.274991	0.474501	0.667199	-0.219014	0.667199	0.780986	0.781902	0.667425	0.774284
13.12	51.053	53.881	80.117	0.963			0.632817	0.668545	0.727892	0.76362	0.276893	0.473136	0.676198	-0.22547	0.676198	0.77453	0.786295	0.662015	0.819285
13.2	50.931	53.689	80.499	0.966			0.62823	0.662907	0.723305	0.757983	0.275148	0.469643	0.667942	-0.241997	0.667942	0.758003	0.790687	0.664127	0.775824
13.28	50.723	53.337	80.829	0.983			0.622949	0.655687	0.718025	0.750763	0.273139	0.46517	0.658437	-0.263163	0.658437	0.736837	0.79508	0.672669	0.818517
13.36	50.657	53.845	81.154	1.001			0.619515	0.659289	0.714591	0.754365	0.271833	0.467402	0.652257	-0.252604	0.652257	0.747396	0.799473	0.683031	0.769936
13.44	50.49	53.741	80.663	0.977			0.621351	0.662149	0.716427	0.757224	0.272531	0.469173	0.655561	-0.24422	0.655561	0.75578	0.803866	0.70976	0.81592
13.52	50.817	53.663	80.205	1.017			0.628883	0.664823	0.723959	0.759898	0.275396	0.47083	0.669118	-0.236381	0.669118	0.763619	0.808258	0.668341	0.773184
13.6	50.211	54.002	80.945	0.939			0.615854	0.663238	0.710929	0.758313	0.27044	0.469848	0.645667	-0.241028	0.645667	0.758972	0.812651	0.668803	0.786252
13.68	51.072	53.776	80.545	0.931			0.629801	0.663765	0.724877	0.758841	0.275746	0.470175	0.67077	-0.239482	0.67077	0.760518	0.817044	0.704732	0.777756
13.76	50.62	54.003	80.206	0.952			0.626694	0.669379	0.721769	0.764455	0.274564	0.473653	0.665177	-0.223024	0.665177	0.776976	0.821436	0.648399	0.799414
13.84	51.357	54.109	80.485	0.998			0.63355	0.668172	0.728626	0.763248	0.277172	0.472905	0.677517	-0.226563	0.677517	0.773437	0.825829	0.66435	0.802565
13.92	51.861	53.862	80.604	0.949			0.639156	0.664277	0.734232	0.759353	0.279304	0.470492	0.687608	-0.237981	0.687608	0.762019	0.830222	0.665025	0.773962
14	50.917	54.122	81.146	0.946			0.62308	0.663042	0.718155	0.758118	0.273189	0.469727	0.658672	-0.241601	0.658672	0.758399	0.834615	0.662945	0.799111
14.08	51.416	54.656	81.533	0.959			0.626219	0.666431	0.721295	0.761506	0.274383	0.471827	0.664323	-0.231668	0.664323	0.768332	0.839007	0.634854	0.785742
14.16	50.197	54.452	80.923	0.994			0.615584	0.668819	0.710659	0.763894	0.270337	0.473306	0.645181	-0.224668	0.645181	0.775332	0.8434	0.674639	0.827469
14.24	51.033	54.262	80.683	0.991			0.627943	0.668461	0.723018	0.763537	0.275039	0.473084	0.667425	-0.225716	0.667425	0.774284	0.847793	0.656322	0.809796
14.32	50.438	55.099	80.131	0.963			0.624937	0.683812	0.720012	0.778887	0.273895	0.482596	0.662015	-0.180715	0.662015	0.819285	0.852185	0.669863	0.770401
14.4	50.817	54.23	80.579	0.978			0.62611	0.668987	0.721186	0.764062	0.274342	0.47341	0.664127	-0.224176	0.664127	0.775824	0.856578	0.665274	0.791145
14.48	50.97	55.146	80.225	0.974			0.630856	0.68355	0.725932	0.778625	0.276147	0.482433	0.672669	-0.181483	0.672669	0.818517	0.860971	0.674955	0.785167
14.56	51.363	53.769	80.157	0.919			0.636614	0.666978	0.731689	0.762053	0.278337	0.472166	0.683031	-0.230064	0.683031	0.769936	0.865363	0.65423	0.782022
14.64	52.055	54.502	79.391	0.96			0.651464	0.682664	0.74654	0.777739	0.283986	0.481884	0.70976	-0.18408	0.70976	0.81592	0.869756	0.677671	0.792481
14.72	50.972	54.128	80.558	0.929			0.628452	0.668086	0.723527	0.763161	0.275232	0.472852	0.668341	-0.226816	0.668341	0.773184	0.874149	0.65983	0.796621
14.8	50.571	54.027	79.844	1.003			0.628708	0.672543	0.723784	0.767619	0.27533	0.475614	0.668803	-0.213748	0.668803	0.786252	0.878542	0.674838	0.779965
14.88	52.26	53.917	80.015	1.015			0.648671	0.669646	0.743746	0.764721	0.282924	0.473818	0.704732	-0.222244	0.704732	0.777756	0.882934	0.661042	0.792885
14.96	49.85	54.575	80.153	0.956			0.617372	0.677033	0.712447	0.772109	0.271018	0.478396	0.648399	-0.200586	0.648399	0.799414	0.887327	0.688075	0.808948
15.04	50.332	54.42	79.787	0.981			0.626234	0.678108	0.72131	0.773184	0.274389	0.479062	0.66435	-0.197435	0.66435	0.802565	0.89172	0.67377	0.806991
15.12	50.568	53.872	80.123	0.97			0.626609	0.668351	0.721685	0.763427	0.274531	0.473016	0.665025	-0.226038	0.665025	0.773962	0.896112	0.67186	0.818055
15.2	50.468	54.539	80.089	1.004			0.625454	0.67693	0.720529	0.772005	0.274092	0.478332	0.662945	-0.200889	0.662945	0.799111	0.900505	0.657209	0.772621
15.28	49.244	54.192	80.12	0.982			0.609846	0.67237	0.704922	0.767445	0.268155	0.475506	0.634854	-0.214258	0.634854	0.785742	0.904898	0.664448	0.794402
15.36	50.729	55.031	79.7	0.985			0.631951	0.686604	0.727026	0.781679	0.276563	0.484325	0.674639	-0.172531	0.674639	0.827469	0.909291	0.67772	0.769686
15.44	50.302	54.961	80.27	1.037			0.621774	0.680575	0.716849	0.77565	0.272692	0.48059	0.656322	-0.190204	0.656322	0.809796	0.913683	0.667482	0.779801
15.52	51	54.007	80.459	0.991			0.629297	0.667136	0.724373	0.762212	0.275554	0.472264	0.669863	-0.229599	0.669863	0.770401	0.918076	0.671654	0.793239
15.6	50.521	54.272	80.018	0.991			0.626748	0.674213	0.721823	0.769288	0.274584	0.476648	0.665274	-0.208855	0.665274	0.791145	0.922469	0.67364	0.813777
15.68	50.82	53.981	79.857	0.925			0.632126	0.672174	0.727202	0.767249	0.27663	0.475385	0.674955	-0.214833	0.674955	0.785167	0.926861	0.659085	0.748942
15.76	50.554	54.585	80.844	1.005			0.620611	0.671101	0.715687	0.766176	0.27225	0.47472	0.65423	-0.217978	0.65423	0.782022	0.931254	0.676379	0.792911
15.84	51.152	54.398	80.134	1.027			0.633635	0.674668	0.728711	0.769744	0.277204	0.476931	0.677671	-0.207519	0.677671	0.792481	0.935647	0.692721	0.818893
15.92	50.23	54.366	79.954	0.959			0.623723	0.676081	0.718798	0.771156	0.273434	0.477806	0.65983	-0.203379	0.65983	0.796621	0.94004	0.674268	0.815152
16	50.978	54.015	80.125	0.908			0.632061	0.670399	0.727137	0.765474	0.276605	0.474285	0.674838	-0.220035	0.674838	0.779965	0.944432	0.671549	0.793811
16.08	50.629	54.636	80.485	0.997			0.624396	0.674806	0.719472	0.769882	0.27369	0.477016	0.661042	-0.207115	0.661042	0.792885	0.948825	0.688999	0.829464
16.16	51.662	54.9	80.23	1.003			0.639416	0.680286	0.734491	0.775361	0.279403	0.480411	0.688075	-0.191052	0.688075	0.808948	0.953218	0.685291	0.806639
16.24	50.834	54.636	79.934	0.972			0.631468	0.679618	0.726544	0.774694	0.27638	0.479997	0.67377	-0.193009	0.67377	0.806991	0.95761	0.679814	0.818177
16.32	51.219	55.444	80.69	0.951			0.630407	0.683392	0.725482	0.778468	0.275976	0.482336	0.67186	-0.181945	0.67186	0.818055	0.962003	0.654417	0.794785
16.4	50.49	54.121	80.55	0.97			0.622267	0.667894	0.717342	0.762969	0.27288	0.472733	0.657209	-0.227379	0.657209	0.772621	0.966396	0.680152	0.762687
16.48	50.731	54.626	80.416	0.983			0.626289	0.675324	0.721364	0.770399	0.27441	0.477337	0.664448	-0.205598	0.664448	0.794402	0.970788	0.707032	0.801317
16.56	51.382	54.027	80.541	0.945			0.633662	0.666893	0.728738	0.761968	0.277215	0.472113	0.67772	-0.230314	0.67772	0.769686	0.975181	0.681313	0.791353
16.64	50.92	54.289	80.502	0.986			0.627974	0.670343	0.72305	0.765419	0.275051	0.474251	0.667482	-0.220199	0.667482	0.779801	0.979574	0.695594	0.780761
16.72	50.751	54.274	79.932	1.002			0.630293	0.674927	0.725368	0.770003	0.275933	0.477091	0.671654	-0.206761	0.671654	0.793239	0.983967	0.693458	0.796601
16.8	51.089	55.099	80.337	0.989			0.631396	0.681933	0.726471	0.777008	0.276352	0.481431	0.67364	-0.186223	0.67364	0.813777	0.988359	0.698592	0.809166
16.88	50.753	53.67	80.851	0.95			0.623309	0.659817	0.718384	0.754892	0.273276	0.467728	0.659085	-0.251058	0.659085	0.748942	0.992752	0.675558	0.80625
16.96	51.41	54.747	80.647	1			0.632918	0.674815	0.727993	0.769891	0.276931	0.477021	0.676379	-0.207089	0.676379	0.792911	0.997145	0.666085	0.823315
17.04	51.551	54.835	79.758	0.968			0.641998	0.683678	0.737073	0.778754	0.280385	0.482513	0.692721	-0.181107	0.692721	0.818893	1.00154	0.700261	0.792296
17.12	50.814	54.806	79.834	1.03			0.631745	0.682402	0.72682	0.777477	0.276485	0.481722	0.674268	-0.184848	0.674268	0.815152	1.00593	0.68721	0.831616
17.2	51.097	54.668	80.513	0.96			0.630234	0.675122	0.725309	0.770198	0.27591	0.477212	0.671549	-0.206189	0.671549	0.793811	1.01032	0.673567	0.826557
17.28	51.493	55.233	79.931	0.952			0.63993	0.687284	0.735005	0.782359	0.279599	0.484747	0.688999	-0.170536	0.688999	0.829464	1.01472	0.666082	0.806988
17.36	51.416	54.709	80.062	0.958			0.637869	0.679498	0.732945	0.774573	0.278815	0.479923	0.685291	-0.193361	0.685291	0.806639	1.01911	0.692313	0.819582
17.44	50.853	54.67	79.529	1.002			0.634826	0.683434	0.729902	0.778509	0.277657	0.482361	0.679814	-0.181823	0.679814	0.818177	1.0235	0.652951	0.851973
17.52	49.992	54.315	79.946	0.971			0.620715	0.675454	0.715791	0.77053	0.272289	0.477417	0.654417	-0.205215	0.654417	0.794785	1.02789	0.685402	0.821777
17.6	51.393	53.735	80.378	0.964			0.635014	0.664505	0.730089	0.75958	0.277729	0.470633	0.680152	-0.237313	0.680152	0.762687	1.03229	0.689617	0.853249
17.68	51.737	53.903	79.076	0.976			0.649949	0.677682	0.745024	0.772758	0.28341	0.478798	0.707032	-0.198683	0.707032	0.801317	1.03668	0.703352	0.832823
17.76	50.787	53.816	79.359	0.938			0.635659	0.674284	0.730734	0.769359	0.277974	0.476692	0.681313	-0.208647	0.681313	0.791353	1.04107	0.716737	0.84799
17.84	51.792	53.929	79.921	0.997			0.643594	0.670671	0.738669	0.765746	0.280992	0.474453	0.695594	-0.219239	0.695594	0.780761	1.04546	0.717266	0.835323
17.92	51.895	54.566	80.265	0.929			0.642407	0.676074	0.737482	0.771149	0.280541	0.477801	0.693458	-0.203399	0.693458	0.796601	1.04986	0.714408	0.821778
18	51.825	54.59	79.769	0.996			0.645259	0.68036	0.740335	0.775435	0.281626	0.480457	0.698592	-0.190834	0.698592	0.809166	1.05425	0.695216	0.844107
18.08	50.87	54.571	79.871	0.965			0.632461	0.679365	0.727537	0.774441	0.276758	0.479841	0.675558	-0.19375	0.675558	0.80625	1.05864	0.694778	0.812096
18.16	50.357	54.917	79.673	1.036			0.627198	0.685186	0.722274	0.780262	0.274756	0.483447	0.666085	-0.176685	0.666085	0.823315	1.06304	0.70441	0.850325
18.24	51.806	54.041	79.632	0.986			0.646187	0.674605	0.741262	0.769681	0.281979	0.476891	0.700261	-0.207704	0.700261	0.792296	1.06743	0.716572	0.87531
18.32	51.266	55.128	79.676	0.992			0.638935	0.688018	0.734011	0.783093	0.27922	0.485202	0.68721	-0.168384	0.68721	0.831616	1.07182	0.707184	0.833615
18.4	50.792	55.128	79.888	0.961			0.631356	0.686292	0.726431	0.781368	0.276337	0.484133	0.673567	-0.173443	0.673567	0.826557	1.07621	0.696684	0.860311
18.48	50.598	54.747	80.105	0.956			0.627197	0.679617	0.722272	0.774692	0.274755	0.479997	0.666082	-0.193012	0.666082	0.806988	1.08061	0.669922	0.808983
18.56	51.396	54.707	79.541	0.974			0.641771	0.683913	0.736846	0.778989	0.280299	0.482658	0.692313	-0.180418	0.692313	0.819582	1.085	0.668452	0.856544
18.64	49.596	55.486	79.422	0.953			0.619901	0.694962	0.714976	0.790038	0.27198	0.489505	0.652951	-0.148027	0.652951	0.851973	1.08939	0.680799	0.840886
18.72	51.166	54.844	79.663	0.957			0.637931	0.684662	0.733006	0.779737	0.278838	0.483122	0.685402	-0.178223	0.685402	0.821777	1.09378	0.704678	0.874636
18.8	51.557	55.913	79.983	0.962			0.640273	0.695397	0.735348	0.790473	0.279729	0.489774	0.689617	-0.146751	0.689617	0.853249	1.09818	0.668033	0.842258
18.88	52.346	55.56	80.27	0.962			0.647904	0.68843	0.74298	0.783505	0.282632	0.485457	0.703352	-0.167177	0.703352	0.832823	1.10257	0.713768	0.858579
18.96	52.03	55.012	78.891	0.956			0.655341	0.693604	0.750416	0.788679	0.285461	0.488663	0.716737	-0.15201	0.716737	0.84799	1.10696	0.698804	0.850106
19.04	52.006	54.626	78.82	0.955			0.655635	0.689283	0.75071	0.784358	0.285573	0.485985	0.717266	-0.164677	0.717266	0.835323	1.11136	0.738196	0.841704
19.12	52.416	54.825	79.638	0.951			0.654047	0.684662	0.749123	0.779737	0.284969	0.483123	0.714408	-0.178222	0.714408	0.821778	1.11575	0.714702	0.851504
19.2	51.175	54.988	78.985	1.002			0.643384	0.692279	0.738459	0.787355	0.280913	0.487842	0.695216	-0.155893	0.695216	0.844107	1.12014	0.713744	0.852357
19.28	51.532	54.539	79.609	0.931			0.64314	0.681359	0.738216	0.776435	0.28082	0.481076	0.694778	-0.187904	0.694778	0.812096	1.12453	0.721591	0.856621
19.36	51.92	55.527	79.538	0.968			0.648492	0.6944	0.743567	0.789475	0.282856	0.489156	0.70441	-0.149675	0.70441	0.850325	1.12893	0.70519	0.867407
19.44	52.014	55.733	78.908	0.898			0.655249	0.702923	0.750325	0.797998	0.285426	0.494437	0.716572	-0.12469	0.716572	0.87531	1.13332	0.709262	0.864012
19.52	51.881	54.91	79.296	0.96			0.650033	0.6887	0.745109	0.783775	0.283442	0.485624	0.707184	-0.166385	0.707184	0.833615	1.13771	0.717251	0.846572
19.6	50.983	55.145	78.607	0.968			0.644199	0.697807	0.739275	0.792882	0.281223	0.491267	0.696684	-0.139689	0.696684	0.860311	1.1421	0.732511	0.876588
19.68	50.817	54.854	80.177	0.969			0.62933	0.680297	0.724406	0.775373	0.275567	0.480418	0.669922	-0.191017	0.669922	0.808983	1.1465	0.714486	0.86525
19.76	50.05	55.366	79.088	0.921			0.628513	0.696522	0.723589	0.791597	0.275256	0.490471	0.668452	-0.143456	0.668452	0.856544	1.15089	0.71925	0.843199
19.84	50.748	55.119	79.307	0.983			0.635374	0.69118	0.730449	0.786256	0.277865	0.487161	0.680799	-0.159114	0.680799	0.840886	1.15528	0.70997	0.860609
19.92	51.349	55.548	78.644	0.96			0.648641	0.702693	0.743716	0.797768	0.282912	0.494294	0.704678	-0.125364	0.704678	0.874636	1.15967	0.70526	0.839197
20	50.388	55.369	79.607	1.002			0.628281	0.691648	0.723356	0.786724	0.275167	0.487451	0.668033	-0.157742	0.668033	0.842258	1.16407	0.71304	0.859738
20.08	51.565	54.935	78.379	0.951			0.653691	0.697215	0.748767	0.792291	0.284834	0.490901	0.713768	-0.141421	0.713768	0.858579	1.16846	0.691087	0.849689
20.16	51.546	55.381	79.33	0.982			0.645377	0.694325	0.740452	0.789401	0.281671	0.48911	0.698804	-0.149894	0.698804	0.850106	1.17285	0.679221	0.833908
20.24	52.787	54.665	78.613	0.996			0.667264	0.691459	0.762339	0.786535	0.289997	0.487334	0.738196	-0.158296	0.738196	0.841704	1.17725	0.717971	0.869056
20.32	51.947	55.109	78.883	0.986			0.65421	0.694802	0.749286	0.789878	0.285031	0.489405	0.714702	-0.148496	0.714702	0.851504	1.18164	0.707375	0.87432
20.4	51.942	55.172	78.952	0.961			0.653678	0.695093	0.748753	0.790168	0.284829	0.489586	0.713744	-0.147643	0.713744	0.852357	1.18603	0.711776	0.847631
20.48	52.291	55.296	78.975	0.943			0.658038	0.696548	0.753113	0.791623	0.286487	0.490487	0.721591	-0.143379	0.721591	0.856621	1.19042	0.685486	0.876802
20.56	51.238	55.214	78.447	0.945			0.648925	0.700227	0.744001	0.795303	0.283021	0.492767	0.70519	-0.132593	0.70519	0.867407	1.19482	0.711423	0.88532
20.64	51.54	55.253	78.589	1.043			0.651188	0.699069	0.746263	0.794144	0.283881	0.492049	0.709262	-0.135988	0.709262	0.864012	1.19921	0.723618	0.888375
20.72	51.687	54.585	78.305	1.011			0.655627	0.69312	0.750702	0.788195	0.28557	0.488363	0.717251	-0.153428	0.717251	0.846572	1.2036	0.716227	0.884227
20.8	52.291	55.325	78.253	0.961			0.664105	0.703359	0.75918	0.798434	0.288795	0.494707	0.732511	-0.123412	0.732511	0.876588	1.20799	0.718022	0.849539
20.88	51.839	55.372	78.757	0.939			0.65409	0.699491	0.749166	0.794567	0.284985	0.492311	0.714486	-0.13475	0.714486	0.86525	1.21239	0.706845	0.855941
20.96	52.568	55.338	79.556	0.934			0.656737	0.691969	0.751813	0.787045	0.285992	0.48765	0.71925	-0.156801	0.71925	0.843199	1.21678	0.730813	0.883874
21.04	51.512	55.104	78.527	0.991			0.651581	0.697908	0.746657	0.792984	0.284031	0.49133	0.70997	-0.139391	0.70997	0.860609	1.22117	0.713403	0.897876
21.12	51.917	55.185	79.467	0.985			0.648964	0.690604	0.74404	0.78568	0.283035	0.486804	0.70526	-0.160803	0.70526	0.839197	1.22557	0.719854	0.872159
21.2	52	55.464	79.096	0.945			0.653287	0.697611	0.748362	0.792686	0.28468	0.491146	0.71304	-0.140262	0.71304	0.859738	1.22996	0.708495	0.891905
21.28	51.241	55.403	79.376	0.986			0.641089	0.694183	0.736165	0.789258	0.28004	0.489022	0.691087	-0.150311	0.691087	0.849689	1.23435	0.73071	0.880932
21.36	51.263	55.568	80.239	0.962			0.634497	0.6888	0.729572	0.783875	0.277532	0.485686	0.679221	-0.166092	0.679221	0.833908	1.23874	0.717488	0.886363
21.44	51.903	55.378	78.606	0.975			0.656027	0.70079	0.751102	0.795865	0.285722	0.493115	0.717971	-0.130944	0.717971	0.869056	1.24314	0.694624	0.83589
21.52	51.576	55.66	78.82	0.949			0.650139	0.702585	0.745215	0.797661	0.283482	0.494228	0.707375	-0.12568	0.707375	0.87432	1.24753	0.718578	0.888798
21.6	51.787	54.969	78.818	1.012			0.652585	0.693481	0.74766	0.788557	0.284413	0.488587	0.711776	-0.152369	0.711776	0.847631
21.68	50.756	55.862	78.997	0.988			0.637978	0.703432	0.733053	0.798507	0.278856	0.494752	0.685486	-0.123198	0.685486	0.876802
21.76	51.978	56.196	79.156	0.971			0.652389	0.706338	0.747464	0.801413	0.284338	0.496553	0.711423	-0.11468	0.711423	0.88532
21.84	52.296	56.049	78.826	0.988			0.659164	0.707379	0.754239	0.802455	0.286915	0.497198	0.723618	-0.111625	0.723618	0.888375
21.92	51.992	55.959	78.872	0.946			0.655057	0.705965	0.750133	0.80104	0.285353	0.496322	0.716227	-0.115773	0.716227	0.884227
22	52.371	55.354	79.316	0.975			0.656055	0.694132	0.75113	0.789208	0.285733	0.48899	0.718022	-0.150461	0.718022	0.849539
22.08	52.039	55.692	79.564	0.956			0.649845	0.696316	0.74492	0.791391	0.28337	0.490343	0.706845	-0.144059	0.706845	0.855941
22.16	52.975	56.32	79.373	1.003			0.663162	0.705844	0.758237	0.80092	0.288436	0.496247	0.730813	-0.116126	0.730813	0.883874
22.24	51.742	56.18	78.659	0.979			0.653489	0.71062	0.748564	0.805696	0.284757	0.499206	0.713403	-0.102124	0.713403	0.897876
22.32	52.263	55.757	79.023	0.989			0.657073	0.701848	0.752148	0.796923	0.28612	0.493771	0.719854	-0.127841	0.719854	0.872159
22.4	51.499	55.99	78.624	0.955			0.650762	0.708584	0.745837	0.803659	0.283719	0.497944	0.708495	-0.108095	0.708495	0.891905
22.48	52.191	55.413	78.199	1			0.663104	0.704841	0.75818	0.799916	0.288414	0.495625	0.73071	-0.119068	0.73071	0.880932
22.56	51.928	55.886	78.678	0.971			0.655758	0.706693	0.750834	0.801769	0.28562	0.496773	0.717488	-0.113637	0.717488	0.886363
22.64	51.41	55.053	79.422	0.945			0.643055	0.689476	0.73813	0.784551	0.280787	0.486105	0.694624	-0.16411	0.694624	0.83589
22.72	52.111	56.095	78.871	0.998			0.656364	0.707524	0.751439	0.802599	0.28585	0.497288	0.718578	-0.111202	0.718578	0.888798

## Sheet: Fig6f-c03
							STEP0 (eq 7)		STEP1 (eq 8)		STEP2 (eq 9)		STEP3 (eq 10)		STEP4 (eq 11)		Foci Area	20.771			Eccentricity			Foci radius (µm)	2.5713
Time	Bleach	Non-bleach	REF	BG	SizeB	SizeNB	FRAPb	FRAPnb	FRAPb	FRAPnb	FRAPb	FRAPnb	FRAPb	FRAPnb	FRAPb	FRAPnb	Rescaled time	FRAPb	FRAPnb		a	5.553
-1.2	56.1	57.982	73.924	0.949	8.665	11.771	0.755752	0.781542	0.816761	0.84255	0.346312	0.485303	0.951144	0.155082	0.951144	1.15508	0	0	1		b	4.979
-1.12	56.615	58.012	73.417	0.919			0.768242	0.787511	0.82925	0.84852	0.351608	0.488742	0.974516	0.170257	0.974516	1.17026	0.00385152	0.0708087	1.00532		ec	0.442776
-1.04	57.014	57.561	74.196	0.932			0.765478	0.772944	0.826487	0.833953	0.350436	0.480351	0.969344	0.133227	0.969344	1.13323	0.00770305	0.112695	0.924825
-0.96	57.397	57.724	73.74	0.97			0.775416	0.779909	0.836424	0.840918	0.354649	0.484363	0.98794	0.150932	0.98794	1.15093	0.0115546	0.130329	0.911705
-0.88	56.804	57.768	73.529	0.951			0.769558	0.782841	0.830567	0.843849	0.352166	0.486051	0.976979	0.158384	0.976979	1.15838	0.0154061	0.186256	0.920926
-0.8	56.597	57.567	73.723	0.943			0.764688	0.778016	0.825697	0.839025	0.350101	0.483273	0.967866	0.146119	0.967866	1.14612	0.0192576	0.221156	0.88926
-0.72	56.64	57.583	72.807	0.906			0.775149	0.788264	0.836158	0.849273	0.354536	0.489176	0.987441	0.172171	0.987441	1.17217	0.0231091	0.23337	0.902957
-0.64	56.717	57.355	72.99	0.947			0.774121	0.782977	0.83513	0.843985	0.354101	0.48613	0.985517	0.15873	0.985517	1.15873	0.0269607	0.26727	0.866566
-0.56	56.572	57.393	71.959	0.951			0.783306	0.794868	0.844315	0.855877	0.357995	0.492979	1.00271	0.188958	1.00271	1.18896	0.0308122	0.279141	0.830042
-0.48	56.067	57.855	72.603	0.97			0.769157	0.794117	0.830165	0.855126	0.351996	0.492547	0.976228	0.187049	0.976228	1.18705	0.0346637	0.30125	0.835607
-0.4	57.523	57.679	73.504	0.946			0.779749	0.781899	0.840757	0.842907	0.356487	0.485509	0.996048	0.155989	0.996048	1.15599	0.0385152	0.310427	0.794462
-0.32	56.788	57.592	72.15	0.996			0.784102	0.795402	0.845111	0.85641	0.358333	0.493287	1.00419	0.190314	1.00419	1.19031	0.0423668	0.336044	0.821367
-0.24	56.849	57.741	73.234	0.974			0.773249	0.785594	0.834258	0.846602	0.353731	0.487637	0.983886	0.165382	0.983886	1.16538	0.0462183	0.353696	0.847102
-0.16	57.122	57.732	72.198	0.953			0.788392	0.796954	0.849401	0.857963	0.360152	0.494181	1.01222	0.194261	1.01222	1.19426	0.0500698	0.351432	0.809338
-0.08	57.701	57.678	73.534	0.952			0.781861	0.781544	0.842869	0.842552	0.357382	0.485304	1	0.155087	1	1.15509	0.0539213	0.365895	0.793852
0	18.723	52.712	72.791	0.943			0.247467	0.720535	0.308475	0.781544	0.130796	0.450164	0	0	0	1	0.0577729	0.373366	0.786184
0.08	21.434	52.849	72.774	0.939			0.285307	0.722628	0.346315	0.783637	0.14684	0.45137	0.0708087	0.00532108	0.0708087	1.00532	0.0616244	0.383678	0.769031
0.16	23.363	51.243	73.723	0.981			0.30769	0.690963	0.368699	0.751971	0.156331	0.43313	0.112695	-0.0751745	0.112695	0.924825	0.0654759	0.407218	0.790021
0.24	24.071	50.886	73.738	1.007			0.317114	0.685801	0.378122	0.74681	0.160326	0.430157	0.130329	-0.0882952	0.130329	0.911705	0.0693274	0.399029	0.747381
0.32	26.002	50.714	73.127	0.96			0.347001	0.689429	0.408009	0.750437	0.172999	0.432247	0.186256	-0.0790737	0.186256	0.920926	0.073179	0.396913	0.752276
0.4	27.183	49.519	72.695	0.949			0.365651	0.676972	0.42666	0.73798	0.180907	0.425072	0.221156	-0.11074	0.221156	0.88926	0.0770305	0.43352	0.739473
0.48	27.53	49.654	72.31	0.984			0.372178	0.68236	0.433187	0.743368	0.183674	0.428175	0.23337	-0.097043	0.23337	0.902957	0.080882	0.427395	0.727211
0.56	29.043	49.006	72.865	0.991			0.390294	0.668044	0.451303	0.729053	0.191355	0.419929	0.26727	-0.133434	0.26727	0.866566	0.0847335	0.426182	0.719092
0.64	29.648	48.228	73.262	0.977			0.396638	0.653676	0.457647	0.714685	0.194045	0.411654	0.279141	-0.169958	0.279141	0.830042	0.088585	0.442654	0.728366
0.72	30.248	47.985	72.656	0.966			0.408453	0.655866	0.469462	0.716874	0.199055	0.412915	0.30125	-0.164393	0.30125	0.835607	0.0924366	0.435411	0.68447
0.8	31.124	47.634	73.919	0.97			0.413357	0.63968	0.474366	0.700688	0.201134	0.403592	0.310427	-0.205538	0.310427	0.794462	0.0962881	0.451549	0.742163
0.88	31.505	47.463	72.466	0.975			0.427047	0.650264	0.488055	0.711272	0.206939	0.409688	0.336044	-0.178633	0.336044	0.821367	0.10014	0.452736	0.71213
0.96	31.912	47.792	71.878	0.956			0.43648	0.660387	0.497488	0.721396	0.210938	0.415519	0.353696	-0.152898	0.353696	0.847102	0.103991	0.431021	0.674102
1.04	32.181	47.253	72.662	0.98			0.43527	0.645532	0.496278	0.70654	0.210425	0.406962	0.351432	-0.190662	0.351432	0.809338	0.107843	0.461825	0.692108
1.12	32.558	46.567	72.28	0.966			0.442999	0.63944	0.504007	0.700448	0.213702	0.403454	0.365895	-0.206148	0.365895	0.793852	0.111694	0.464177	0.689988
1.2	32.971	46.54	72.583	0.953			0.446991	0.636423	0.508	0.697432	0.215395	0.401716	0.373366	-0.213816	0.373366	0.786184	0.115546	0.483496	0.735176
1.28	33.318	45.993	72.486	0.946			0.452502	0.629676	0.513511	0.690684	0.217732	0.39783	0.383678	-0.230969	0.383678	0.769031	0.119397	0.484358	0.699311
1.36	34.242	46.61	72.517	0.964			0.465082	0.637933	0.52609	0.698941	0.223066	0.402586	0.407218	-0.209979	0.407218	0.790021	0.123249	0.479467	0.699579
1.44	34.332	45.945	73.364	0.988			0.460705	0.621159	0.521714	0.682168	0.22121	0.392924	0.399029	-0.252619	0.399029	0.747381	0.1271	0.481444	0.680564
1.52	34.244	46.087	73.387	0.957			0.459575	0.623084	0.520583	0.684093	0.220731	0.394033	0.396913	-0.247724	0.396913	0.752276	0.130952	0.500901	0.700934
1.6	34.876	44.717	71.776	0.932			0.479137	0.618048	0.540146	0.679057	0.229025	0.391132	0.43352	-0.260527	0.43352	0.739473	0.134803	0.477401	0.679306
1.68	35.153	45.027	72.83	0.946			0.475864	0.613224	0.536873	0.674233	0.227638	0.388354	0.427395	-0.272789	0.427395	0.727211	0.138655	0.492555	0.67477
1.76	35.173	44.888	72.99	0.928			0.475216	0.61003	0.536224	0.671039	0.227363	0.386514	0.426182	-0.280908	0.426182	0.719092	0.142506	0.493018	0.677443
1.84	35.505	44.766	72.359	0.934			0.484018	0.613679	0.545027	0.674687	0.231095	0.388615	0.442654	-0.271634	0.442654	0.728366	0.146358	0.505403	0.682766
1.92	35.974	44.454	73.891	0.953			0.480148	0.596411	0.541156	0.657419	0.229454	0.378669	0.435411	-0.31553	0.435411	0.68447	0.150209	0.47256	0.66081
2	35.91	45.231	72.471	0.955			0.488772	0.619106	0.54978	0.680115	0.233111	0.391742	0.451549	-0.257837	0.451549	0.742163	0.154061	0.526606	0.718372
2.08	35.821	44.228	72.234	0.919			0.489406	0.607292	0.550415	0.6683	0.23338	0.384936	0.452736	-0.28787	0.452736	0.71213	0.157912	0.498821	0.669152
2.16	36.059	44.474	74.427	0.953			0.477802	0.592332	0.53881	0.653341	0.228459	0.37632	0.431021	-0.325898	0.431021	0.674102	0.161764	0.502352	0.686922
2.24	36.424	43.976	72.746	0.926			0.494263	0.599415	0.555272	0.660424	0.235439	0.3804	0.461825	-0.307892	0.461825	0.692108	0.165616	0.502704	0.695695
2.32	36.499	43.895	72.702	0.939			0.49552	0.598581	0.556529	0.65959	0.235972	0.379919	0.464177	-0.310012	0.464177	0.689988	0.169467	0.488659	0.656087
2.4	36.676	44.486	71.598	0.928			0.505844	0.616358	0.566853	0.677366	0.240349	0.390159	0.483496	-0.264824	0.483496	0.735176	0.173319	0.515559	0.695688
2.48	37.285	44.171	72.718	0.947			0.506305	0.602249	0.567313	0.663257	0.240545	0.382032	0.484358	-0.300689	0.484358	0.699311	0.17717	0.499593	0.636653
2.56	37.291	44.415	73.127	0.922			0.503691	0.602354	0.564699	0.663363	0.239436	0.382093	0.479467	-0.300421	0.479467	0.699579	0.181022	0.513936	0.673918
2.64	37.36	43.862	73.089	0.946			0.504748	0.594874	0.565756	0.655883	0.239884	0.377784	0.481444	-0.319436	0.481444	0.680564	0.184873	0.515833	0.724631
2.72	37.688	43.942	72.247	0.97			0.515145	0.602887	0.576154	0.663896	0.244293	0.3824	0.500901	-0.299066	0.500901	0.700934	0.188725	0.526927	0.709238
2.8	37.365	44.018	73.417	0.938			0.502587	0.594379	0.563596	0.655388	0.238968	0.377499	0.477401	-0.320694	0.477401	0.679306	0.192576	0.550397	0.701927
2.88	38.151	44.115	73.779	0.967			0.510685	0.592595	0.571694	0.653603	0.242402	0.376471	0.492555	-0.32523	0.492555	0.67477	0.196428	0.518868	0.715498
2.96	38.163	44.193	73.817	0.915			0.510932	0.593646	0.571941	0.654655	0.242507	0.377077	0.493018	-0.322557	0.493018	0.677443	0.200279	0.512152	0.67823
3.04	37.937	43.528	72.435	0.929			0.517551	0.59574	0.57856	0.656749	0.245313	0.378283	0.505403	-0.317234	0.505403	0.682766	0.204131	0.530569	0.703824
3.12	37.289	43.616	73.608	0.97			0.5	0.587103	0.561009	0.648112	0.237871	0.373308	0.47256	-0.33919	0.47256	0.66081	0.207982	0.541149	0.706533
3.2	38.582	44.333	72.087	0.969			0.528882	0.609747	0.58989	0.670756	0.250117	0.386351	0.526606	-0.281628	0.526606	0.718372	0.211834	0.52136	0.715267
3.28	37.931	43.426	72.906	0.936			0.514034	0.590385	0.575042	0.651393	0.243822	0.375198	0.498821	-0.330848	0.498821	0.669152	0.215685	0.543609	0.692986
3.36	38.012	43.865	72.796	0.94			0.515921	0.597375	0.576929	0.658384	0.244622	0.379225	0.502352	-0.313078	0.502352	0.686922	0.219537	0.519028	0.676592
3.44	38.073	44.163	72.858	0.972			0.516109	0.600826	0.577117	0.661835	0.244702	0.381213	0.502704	-0.304305	0.502704	0.695695	0.223388	0.529579	0.655819
3.52	37.819	43.378	73.461	0.929			0.508603	0.585245	0.569612	0.646254	0.241519	0.372238	0.488659	-0.343913	0.488659	0.656087	0.22724	0.541973	0.714429
3.6	38.175	43.714	72.117	0.963			0.522978	0.600824	0.583987	0.661832	0.247614	0.381211	0.515559	-0.304312	0.515559	0.695688	0.231091	0.53249	0.67213
3.68	38.42	43.019	73.779	0.957			0.514446	0.5776	0.575455	0.638609	0.243997	0.367834	0.499593	-0.363347	0.499593	0.636653	0.234943	0.534781	0.694705
3.76	38.54	43.586	72.916	0.983			0.522111	0.592259	0.583119	0.653268	0.247247	0.376278	0.513936	-0.326082	0.513936	0.673918	0.238794	0.525726	0.669962
3.84	38.338	44.702	72.405	0.967			0.523125	0.612209	0.584134	0.673218	0.247677	0.387769	0.515833	-0.275369	0.515833	0.724631	0.242646	0.547202	0.670052
3.92	38.713	44.213	72.308	0.973			0.529053	0.606154	0.590062	0.667163	0.25019	0.384281	0.526927	-0.290762	0.526927	0.709238	0.246498	0.547091	0.660865
4	39.232	43.594	71.649	0.932			0.541595	0.603278	0.602604	0.664286	0.255508	0.382625	0.550397	-0.298073	0.550397	0.701927	0.250349	0.540684	0.653776
4.08	38.206	44.159	71.939	0.96			0.524747	0.608617	0.585755	0.669625	0.248364	0.3857	0.518868	-0.284502	0.518868	0.715498	0.254201	0.542862	0.64555
4.16	38.782	44.067	73.545	0.947			0.521158	0.593956	0.582166	0.654964	0.246842	0.377255	0.512152	-0.32177	0.512152	0.67823	0.258052	0.543683	0.679897
4.24	38.925	44.151	72.489	0.924			0.531	0.604024	0.592008	0.665033	0.251016	0.383055	0.530569	-0.296176	0.530569	0.703824	0.261904	0.559748	0.695134
4.32	39.069	43.931	71.987	0.943			0.536653	0.60509	0.597662	0.666098	0.253413	0.383668	0.541149	-0.293467	0.541149	0.706533	0.265755	0.55193	0.664722
4.4	38.609	44.51	72.529	0.956			0.526078	0.608526	0.587087	0.669534	0.248929	0.385647	0.52136	-0.284733	0.52136	0.715267	0.269607	0.550742	0.690097
4.48	39.155	43.546	71.987	0.927			0.537968	0.599761	0.598977	0.660769	0.25397	0.380599	0.543609	-0.307014	0.543609	0.692986	0.273458	0.563753	0.681347
4.56	38.788	43.727	73.059	0.935			0.524832	0.593312	0.585841	0.65432	0.2484	0.376884	0.519028	-0.323408	0.519028	0.676592	0.27731	0.557633	0.674441
4.64	39.32	43.277	73.305	0.924			0.530471	0.58514	0.591479	0.646148	0.250791	0.372177	0.529579	-0.344181	0.529579	0.655819	0.281161	0.57157	0.683885
4.72	38.896	43.919	71.598	0.953			0.537094	0.608196	0.598103	0.669205	0.253599	0.385457	0.541973	-0.285571	0.541973	0.714429	0.285013	0.586023	0.689366
4.8	39.22	43.498	72.85	0.987			0.532026	0.591556	0.593035	0.652565	0.251451	0.375873	0.53249	-0.32787	0.53249	0.67213	0.288864	0.574827	0.676475
4.88	39.071	43.87	72.41	0.982			0.53325	0.600437	0.594259	0.661445	0.25197	0.380988	0.534781	-0.305295	0.534781	0.694705	0.292716	0.577131	0.689021
4.96	38.9	43.376	72.786	0.931			0.528411	0.590704	0.58942	0.651712	0.249918	0.375382	0.525726	-0.330038	0.525726	0.669962	0.296567	0.542227	0.678636
5.04	39.442	43.067	72.242	0.955			0.539888	0.590739	0.600897	0.651747	0.254784	0.375402	0.547202	-0.329948	0.547202	0.670052	0.300419	0.564027	0.653057
5.12	39.935	43.352	73.181	0.934			0.539829	0.587125	0.600837	0.648133	0.254759	0.37332	0.547091	-0.339135	0.547091	0.660865	0.30427	0.560405	0.648272
5.2	39.637	43.099	73.122	0.893			0.536405	0.584336	0.597414	0.645345	0.253307	0.371714	0.540684	-0.346224	0.540684	0.653776	0.308122	0.562346	0.669232
5.28	39.76	42.903	73.148	0.947			0.537569	0.5811	0.598577	0.642109	0.253801	0.36985	0.542862	-0.35445	0.542862	0.64555	0.311973	0.587591	0.685889
5.36	39.497	43.556	72.626	0.917			0.538008	0.594612	0.599016	0.65562	0.253987	0.377633	0.543683	-0.320103	0.543683	0.679897	0.315825	0.577796	0.653501
5.44	39.617	43.435	71.667	0.98			0.546593	0.600605	0.607601	0.661614	0.257627	0.381085	0.559748	-0.304866	0.559748	0.695134	0.319676	0.562868	0.636944
5.52	39.939	43.261	72.822	0.96			0.542415	0.588642	0.603423	0.649651	0.255855	0.374194	0.55193	-0.335278	0.55193	0.664722	0.323528	0.574018	0.672297
5.6	39.509	43.558	72.148	0.918			0.54178	0.598624	0.602789	0.659633	0.255586	0.379944	0.550742	-0.309903	0.550742	0.690097	0.32738	0.586597	0.694492
5.68	40.049	43.354	72.158	1.005			0.548733	0.595182	0.609742	0.656191	0.258535	0.377962	0.563753	-0.318653	0.563753	0.681347	0.331231	0.56272	0.669402
5.76	39.721	43.061	72.02	0.961			0.545462	0.592465	0.606471	0.653474	0.257148	0.376397	0.557633	-0.325559	0.557633	0.674441	0.335083	0.594396	0.674759
5.84	40.21	43.28	71.931	0.981			0.552911	0.59618	0.613919	0.657189	0.260306	0.378537	0.57157	-0.316115	0.57157	0.683885	0.338934	0.573543	0.671286
5.92	40.367	43.019	71.272	0.932			0.560634	0.598337	0.621643	0.659345	0.263581	0.379778	0.586023	-0.310634	0.586023	0.689366	0.342786	0.570708	0.672118
6	40.46	43.21	72.176	0.96			0.554651	0.593266	0.615659	0.654274	0.261044	0.376858	0.574827	-0.323525	0.574827	0.676475	0.346637	0.571897	0.674405
6.08	40.454	43.465	72.053	0.903			0.555882	0.598201	0.616891	0.65921	0.261566	0.3797	0.577131	-0.310979	0.577131	0.689021	0.350489	0.583127	0.648331
6.16	39.578	43.673	72.891	0.905			0.537229	0.594116	0.598238	0.655124	0.253657	0.377347	0.542227	-0.321364	0.542227	0.678636	0.35434	0.568582	0.69434
6.24	40.454	42.987	72.941	0.927			0.548879	0.584053	0.609888	0.645062	0.258597	0.371551	0.564027	-0.346943	0.564027	0.653057	0.358192	0.573927	0.662087
6.32	40.275	42.808	72.852	0.947			0.546944	0.582171	0.607952	0.64318	0.257776	0.370467	0.560405	-0.351728	0.560405	0.648272	0.362043	0.570657	0.654127
6.4	40.326	43.375	72.804	0.953			0.547981	0.590416	0.60899	0.651425	0.258216	0.375216	0.562346	-0.330768	0.562346	0.669232	0.365895	0.568127	0.680142
6.48	40.792	43.312	71.924	0.932			0.561472	0.596969	0.62248	0.657977	0.263936	0.378991	0.587591	-0.314111	0.587591	0.685889	0.369746	0.567268	0.689741
6.56	41.061	43.082	73.102	0.899			0.556237	0.584228	0.617246	0.645236	0.261716	0.371652	0.577796	-0.346499	0.577796	0.653501	0.373598	0.569708	0.691019
6.64	40.762	42.9	73.552	0.966			0.54826	0.577715	0.609269	0.638723	0.258334	0.3679	0.562868	-0.363056	0.562868	0.636944	0.377449	0.57893	0.682263
6.72	40.481	43.148	72.267	0.963			0.554219	0.591622	0.615227	0.65263	0.26086	0.375911	0.574018	-0.327703	0.574018	0.672297	0.381301	0.5911	0.667431
6.8	40.961	43.774	72.298	0.925			0.56094	0.600353	0.621949	0.661362	0.263711	0.38094	0.586597	-0.305508	0.586597	0.694492	0.385152	0.564966	0.67329
6.88	40.505	43.556	73.092	0.968			0.548181	0.590483	0.60919	0.651492	0.2583	0.375255	0.56272	-0.330598	0.56272	0.669402	0.389004	0.58951	0.689402
6.96	41.477	43.448	72.667	0.948			0.565108	0.592591	0.626117	0.653599	0.265478	0.376469	0.594396	-0.325241	0.594396	0.674759	0.392855	0.567534	0.718078
7.04	40.984	43.675	73.198	0.975			0.553965	0.591224	0.614973	0.652233	0.260753	0.375682	0.573543	-0.328714	0.573543	0.671286	0.396707	0.59688	0.65393
7.12	40.55	43.352	72.621	0.962			0.55245	0.591552	0.613458	0.65256	0.26011	0.37587	0.570708	-0.327882	0.570708	0.672118	0.400558	0.577605	0.682312
7.2	40.819	43.657	73.038	0.946			0.553085	0.592451	0.614094	0.65346	0.26038	0.376389	0.571897	-0.325595	0.571897	0.674405	0.40441	0.592931	0.71377
7.28	41.102	42.76	72.738	0.987			0.559086	0.582194	0.620095	0.643203	0.262924	0.37048	0.583127	-0.351669	0.583127	0.648331	0.408262	0.588549	0.705493
7.36	40.401	43.906	72.509	0.949			0.551314	0.600293	0.612322	0.661302	0.259629	0.380906	0.568582	-0.30566	0.568582	0.69434	0.412113	0.598659	0.707234
7.44	40.796	43.198	72.824	0.985			0.55417	0.587606	0.615178	0.648614	0.26084	0.373597	0.573927	-0.337913	0.573927	0.662087	0.415965	0.589242	0.705711
7.52	40.849	43.162	73.148	0.984			0.552422	0.584474	0.613431	0.645483	0.260099	0.371794	0.570657	-0.345873	0.570657	0.654127	0.419816	0.566582	0.667754
7.6	40.703	43.853	73.109	0.924			0.55107	0.594708	0.612079	0.655717	0.259525	0.377688	0.568127	-0.319858	0.568127	0.680142	0.423668	0.606693	0.695366
7.68	40.273	43.69	72.349	0.972			0.550612	0.598484	0.61162	0.659493	0.259331	0.379863	0.567268	-0.310259	0.567268	0.689741	0.427519	0.61948	0.713281
7.76	40.731	44.123	73.02	0.96			0.551915	0.598987	0.612924	0.659996	0.259884	0.380153	0.569708	-0.308981	0.569708	0.691019	0.431371	0.594257	0.677334
7.84	40.916	43.694	72.728	0.943			0.556843	0.595542	0.617852	0.656551	0.261973	0.378169	0.57893	-0.317737	0.57893	0.682263	0.435222	0.60308	0.677535
7.92	41.208	43.091	72.399	0.967			0.563347	0.589708	0.624356	0.650716	0.264731	0.374808	0.5911	-0.332569	0.5911	0.667431	0.439074	0.607709	0.696406
8	40.957	44.058	73.735	0.995			0.549381	0.592013	0.61039	0.653021	0.258809	0.376136	0.564966	-0.32671	0.564966	0.67329	0.442925	0.592804	0.707473
8.08	41.597	44.184	73.165	1.01			0.562497	0.598351	0.623506	0.659359	0.264371	0.379787	0.58951	-0.310598	0.58951	0.689402	0.446777	0.578977	0.699722
8.16	40.088	44.273	72.02	0.941			0.550753	0.609632	0.611762	0.67064	0.259391	0.386284	0.567534	-0.281922	0.567534	0.718078	0.450628	0.582496	0.714535
8.24	41.672	42.964	72.86	0.926			0.566436	0.584397	0.627445	0.645405	0.266041	0.371749	0.59688	-0.34607	0.59688	0.65393	0.45448	0.568896	0.714189
8.32	41.118	43.966	73.181	0.945			0.556135	0.595562	0.617144	0.65657	0.261673	0.37818	0.577605	-0.317688	0.577605	0.682312	0.458331	0.577752	0.71973
8.4	40.737	43.813	71.466	0.934			0.564325	0.607937	0.625334	0.668945	0.265146	0.385308	0.592931	-0.28623	0.592931	0.71377	0.462183	0.58007	0.721814
8.48	40.994	44.037	72.211	0.942			0.561983	0.604681	0.622992	0.665689	0.264153	0.383433	0.588549	-0.294507	0.588549	0.705493	0.466034	0.588164	0.70899
8.56	41.582	44.3	72.542	0.977			0.567386	0.605366	0.628395	0.666374	0.266444	0.383827	0.598659	-0.292766	0.598659	0.707234	0.469886	0.58482	0.699147
8.64	41.01	44.03	72.173	0.967			0.562354	0.604766	0.623363	0.665775	0.26431	0.383482	0.589242	-0.294289	0.589242	0.705711	0.473737	0.554112	0.687335
8.72	40.709	43.57	73.211	0.945			0.550245	0.589835	0.611254	0.650843	0.259176	0.374881	0.566582	-0.332246	0.566582	0.667754	0.477589	0.577721	0.703903
8.8	41.312	43.36	71.542	0.964			0.57168	0.600697	0.632688	0.661706	0.268264	0.381138	0.606693	-0.304634	0.606693	0.695366	0.48144	0.602027	0.739566
8.88	42.063	44.139	71.997	0.977			0.578513	0.607744	0.639522	0.668753	0.271161	0.385197	0.61948	-0.286719	0.61948	0.713281	0.485292	0.574476	0.709816
8.96	41.407	43.45	72.511	1.002			0.565034	0.593604	0.626042	0.654612	0.265446	0.377052	0.594257	-0.322666	0.594257	0.677334	0.489144	0.595541	0.7091
9.04	41.525	43.229	72.158	0.96			0.569749	0.593682	0.630758	0.654691	0.267445	0.377098	0.60308	-0.322465	0.60308	0.677535	0.492995	0.617831	0.744789
9.12	41.53	43.577	71.847	0.976			0.572223	0.601106	0.633231	0.662115	0.268494	0.381374	0.607709	-0.303594	0.607709	0.696406	0.496847	0.608598	0.7166
9.2	40.733	43.637	71.445	0.963			0.564258	0.60546	0.625266	0.666468	0.265117	0.383881	0.592804	-0.292527	0.592804	0.707473	0.500698	0.5892	0.711593
9.28	40.782	44.039	72.473	0.957			0.556868	0.602411	0.617877	0.663419	0.261984	0.382125	0.578977	-0.300278	0.578977	0.699722	0.50455	0.600282	0.715848
9.36	40.554	44.06	71.814	0.97			0.558749	0.608238	0.619757	0.669246	0.262781	0.385481	0.582496	-0.285465	0.582496	0.714535	0.508401	0.608553	0.707063
9.44	40.255	44.282	72.155	1.032			0.551481	0.608101	0.61249	0.66911	0.2597	0.385403	0.568896	-0.285811	0.568896	0.714189	0.512253	0.594969	0.707421
9.52	40.501	44.342	72.028	0.987			0.556214	0.610281	0.617223	0.67129	0.261707	0.386659	0.577752	-0.28027	0.577752	0.71973	0.516104	0.586571	0.681928
9.6	40.591	44.406	72.061	0.95			0.557452	0.611101	0.618461	0.67211	0.262232	0.387131	0.58007	-0.278186	0.58007	0.721814	0.519956	0.574555	0.689408
9.68	40.961	44.115	72.176	0.945			0.561778	0.606056	0.622786	0.667065	0.264066	0.384225	0.588164	-0.29101	0.588164	0.70899	0.523807	0.612545	0.718635
9.76	41.128	44.153	72.674	0.98			0.559991	0.602184	0.621	0.663193	0.263308	0.381995	0.58482	-0.300853	0.58482	0.699147	0.527659	0.572705	0.715023
9.84	39.874	43.735	72.534	0.977			0.543581	0.597538	0.604589	0.658546	0.25635	0.379318	0.554112	-0.312665	0.554112	0.687335	0.53151	0.579924	0.73107
9.92	40.53	43.936	72.115	0.946			0.556197	0.604055	0.617206	0.665064	0.261699	0.383072	0.577721	-0.296097	0.577721	0.703903	0.535362	0.577862	0.682779
10	41.181	44.636	71.621	0.964			0.569186	0.618085	0.630195	0.679093	0.267207	0.391153	0.602027	-0.260434	0.602027	0.739566	0.539213	0.581834	0.690319
10.08	40.161	43.832	71.664	0.956			0.554463	0.606381	0.615472	0.66739	0.260964	0.384412	0.574476	-0.290184	0.574476	0.709816	0.543065	0.636328	0.692662
10.16	41.106	43.975	71.962	0.911			0.56572	0.6061	0.626729	0.667108	0.265737	0.38425	0.595541	-0.2909	0.595541	0.7091	0.546916	0.588605	0.687539
10.24	41.314	44.285	70.835	0.941			0.577632	0.620139	0.63864	0.681148	0.270788	0.392337	0.617831	-0.255211	0.617831	0.744789	0.550768	0.603776	0.691225
10.32	41.599	44.181	71.949	0.922			0.572698	0.60905	0.633706	0.670059	0.268696	0.385949	0.608598	-0.2834	0.608598	0.7166	0.554619	0.563304	0.691871
10.4	41.2	44.403	72.527	0.95			0.562331	0.60708	0.62334	0.668089	0.2643	0.384815	0.5892	-0.288407	0.5892	0.711593	0.558471	0.616596	0.709856
10.48	41.413	44.298	72.168	0.934			0.568254	0.608754	0.629263	0.669763	0.266812	0.385779	0.600282	-0.284152	0.600282	0.715848	0.562322	0.604942	0.686364
10.56	41.261	43.559	71.361	0.923			0.572674	0.605298	0.633682	0.666307	0.268686	0.383788	0.608553	-0.292937	0.608553	0.707063	0.566174	0.606324	0.691345
10.64	41.037	43.876	71.863	0.931			0.565415	0.605439	0.626423	0.666448	0.265608	0.383869	0.594969	-0.292579	0.594969	0.707421	0.570026	0.587155	0.717274
10.72	41.308	43.789	72.898	0.951			0.560927	0.595411	0.621935	0.656419	0.263705	0.378093	0.586571	-0.318072	0.586571	0.681928	0.573877	0.587752	0.689583
10.8	41.075	44.249	73.323	0.936			0.554506	0.598353	0.615514	0.659362	0.260982	0.379788	0.574555	-0.310592	0.574555	0.689408	0.577729	0.575704	0.691414
10.88	41.809	44.3	72.033	0.95			0.574807	0.60985	0.635816	0.670859	0.26959	0.38641	0.612545	-0.281365	0.612545	0.718635	0.58158	0.575118	0.706988
10.96	40.603	44.535	72.573	0.969			0.553517	0.60843	0.614525	0.669438	0.260563	0.385592	0.572705	-0.284977	0.572705	0.715023	0.585432	0.599817	0.72161
11.04	40.473	44.541	71.86	0.949			0.557375	0.614742	0.618383	0.675751	0.262199	0.389228	0.579924	-0.26893	0.579924	0.73107	0.589283	0.616116	0.737807
11.12	40.976	43.813	72.868	0.995			0.556273	0.595745	0.617281	0.656754	0.261731	0.378286	0.577862	-0.317221	0.577862	0.682779	0.593135	0.566605	0.70853
11.2	40.859	43.738	72.394	0.984			0.558395	0.598712	0.619404	0.65972	0.262631	0.379994	0.581834	-0.309681	0.581834	0.690319	0.596986	0.60557	0.749765
11.28	42.648	43.507	71.891	0.996			0.587517	0.599633	0.648525	0.660642	0.274979	0.380525	0.636328	-0.307338	0.636328	0.692662	0.600838	0.585993	0.717043
11.36	41.102	43.646	72.397	0.945			0.562014	0.597618	0.623022	0.658627	0.264166	0.379365	0.588605	-0.312461	0.588605	0.687539	0.604689	0.619879	0.732722
11.44	41.709	43.777	72.42	0.979			0.570121	0.599068	0.631129	0.660076	0.267603	0.3802	0.603776	-0.308775	0.603776	0.691225	0.608541	0.603201	0.718675
11.52	40.275	43.919	72.644	0.953			0.548493	0.599322	0.609501	0.660331	0.258433	0.380346	0.563304	-0.308129	0.563304	0.691871	0.612392	0.603662	0.740535
11.6	41.733	43.813	71.636	0.948			0.576972	0.606397	0.637981	0.667406	0.270508	0.384421	0.616596	-0.290144	0.616596	0.709856	0.616244	0.60426	0.714423
11.68	41.495	43.369	71.952	0.999			0.570744	0.597156	0.631753	0.658164	0.267867	0.379098	0.604942	-0.313636	0.604942	0.686364	0.620095	0.60977	0.719785
11.76	41.798	43.772	72.41	0.973			0.571483	0.599115	0.632491	0.660124	0.26818	0.380227	0.606324	-0.308655	0.606324	0.691345	0.623947	0.622728	0.723186
11.84	40.642	44.039	71.644	0.986			0.561239	0.609315	0.622247	0.670324	0.263837	0.386102	0.587155	-0.282726	0.587155	0.717274	0.627798	0.591439	0.733046
11.92	41.306	43.955	72.812	0.953			0.561558	0.598422	0.622567	0.659431	0.263972	0.379828	0.587752	-0.310417	0.587752	0.689583	0.63165	0.588813	0.694759
12	40.853	44.015	72.807	0.981			0.555119	0.599142	0.616128	0.660151	0.261242	0.380243	0.575704	-0.308586	0.575704	0.691414	0.635501	0.611332	0.714864
12.08	40.896	44.526	72.921	0.986			0.554806	0.605269	0.615815	0.666277	0.26111	0.383771	0.575118	-0.293012	0.575118	0.706988	0.639353	0.613508	0.748089
12.16	40.882	43.903	71.221	0.991			0.568005	0.611021	0.629014	0.67203	0.266706	0.387085	0.599817	-0.27839	0.599817	0.72161	0.643204	0.591953	0.720018
12.24	41.391	44.241	71.048	0.984			0.576716	0.617393	0.637724	0.678401	0.270399	0.390755	0.616116	-0.262193	0.616116	0.737807	0.647056	0.603547	0.730993
12.32	40.446	44.435	72.702	0.981			0.550257	0.605876	0.611266	0.666884	0.259181	0.384121	0.566605	-0.29147	0.566605	0.70853	0.650908	0.611807	0.731903
12.4	40.9	44.469	70.906	0.949			0.571079	0.622096	0.632088	0.683105	0.26801	0.393464	0.60557	-0.250235	0.60557	0.749765	0.654759	0.595048	0.772978
12.48	40.914	44.376	72.209	0.984			0.560618	0.609224	0.621626	0.670233	0.263574	0.38605	0.585993	-0.282957	0.585993	0.717043	0.658611	0.605296	0.753159
12.56	41.64	44.216	71.237	0.981			0.578726	0.615392	0.639735	0.676401	0.271252	0.389602	0.619879	-0.267278	0.619879	0.732722	0.662462	0.590577	0.730203
12.64	41.464	44.313	72.064	0.932			0.569814	0.609866	0.630822	0.670875	0.267473	0.386419	0.603201	-0.281325	0.603201	0.718675	0.666314	0.611574	0.745974
12.72	40.912	44.303	71.031	0.977			0.57006	0.618466	0.631069	0.679474	0.267577	0.391373	0.603662	-0.259465	0.603662	0.740535	0.670165	0.602292	0.712702
12.8	41.092	43.754	71.336	0.939			0.570379	0.608194	0.631388	0.669202	0.267713	0.385456	0.60426	-0.285577	0.60426	0.714423	0.674017	0.616868	0.722412
12.88	41.285	43.885	71.285	0.974			0.573324	0.610303	0.634333	0.671311	0.268961	0.386671	0.60977	-0.280215	0.60977	0.719785	0.677868	0.609865	0.740668
12.96	41.491	43.684	70.814	0.956			0.580249	0.611641	0.641257	0.672649	0.271897	0.387442	0.622728	-0.276814	0.622728	0.723186	0.68172	0.614324	0.746223
13.04	40.786	44.459	71.621	0.975			0.563528	0.61552	0.624537	0.676528	0.264808	0.389676	0.591439	-0.266954	0.591439	0.733046	0.685571	0.610859	0.776351
13.12	41.226	43.97	72.57	0.988			0.562125	0.600458	0.623133	0.661467	0.264213	0.381	0.588813	-0.305241	0.588813	0.694759	0.689423	0.603181	0.744108
13.2	41.295	43.699	71.221	0.946			0.574159	0.608367	0.635167	0.669376	0.269315	0.385556	0.611332	-0.285136	0.611332	0.714864	0.693274	0.614771	0.736244
13.28	41.004	44.214	70.565	0.957			0.575322	0.621437	0.63633	0.682446	0.269808	0.393084	0.613508	-0.251911	0.613508	0.748089	0.697126	0.627042	0.718473
13.36	40.688	43.969	71.405	0.985			0.563803	0.610395	0.624812	0.671403	0.264924	0.386724	0.591953	-0.279982	0.591953	0.720018	0.700977	0.637091	0.741992
13.44	41.071	44.216	71.316	0.979			0.569999	0.614712	0.631007	0.675721	0.267551	0.389211	0.603547	-0.269007	0.603547	0.730993	0.704829	0.638129	0.733336
13.52	41.116	43.958	70.865	0.964			0.574412	0.61507	0.635421	0.676078	0.269423	0.389417	0.611807	-0.268097	0.611807	0.731903	0.70868	0.643544	0.779775
13.6	40.534	45.141	70.972	0.926			0.565457	0.631228	0.626466	0.692237	0.265626	0.398724	0.595048	-0.227022	0.595048	0.772978	0.712532	0.603443	0.714366
13.68	41.145	44.84	71.344	0.961			0.570933	0.623432	0.631942	0.68444	0.267948	0.394233	0.605296	-0.246841	0.605296	0.753159	0.716383	0.627997	0.740079
13.76	40.64	44.258	71.435	0.955			0.563068	0.614401	0.624076	0.67541	0.264612	0.389032	0.590577	-0.269797	0.590577	0.730203	0.720235	0.618622	0.751023
13.84	41.358	44.616	71.303	0.962			0.574288	0.620605	0.635297	0.681614	0.26937	0.392605	0.611574	-0.254026	0.611574	0.745974	0.724086	0.615587	0.757754
13.92	41.389	44.1	71.962	0.973			0.569328	0.607517	0.630336	0.668525	0.267267	0.385066	0.602292	-0.287298	0.602292	0.712702	0.727938	0.605259	0.723603
14	41.562	43.969	71.308	0.967			0.577117	0.611336	0.638126	0.672345	0.27057	0.387266	0.616868	-0.277588	0.616868	0.722412	0.73179	0.636661	0.750882
14.08	41.517	44.711	71.702	0.949			0.573375	0.618518	0.634384	0.679527	0.268983	0.391403	0.609865	-0.259332	0.609865	0.740668	0.735641	0.621185	0.729704
14.16	41.709	44.889	71.725	0.973			0.575758	0.620703	0.636766	0.681712	0.269993	0.392662	0.614324	-0.253777	0.614324	0.746223	0.739493	0.597769	0.730815
14.24	41.029	45.121	70.758	0.987			0.573906	0.632555	0.634915	0.693564	0.269208	0.399488	0.610859	-0.223649	0.610859	0.776351	0.743344	0.63689	0.765131
14.32	41.141	44.67	71.463	0.979			0.569803	0.619871	0.630812	0.68088	0.267468	0.392182	0.603181	-0.255892	0.603181	0.744108	0.747196	0.645794	0.748831
14.4	41.295	44.153	71.01	0.928			0.575997	0.616777	0.637005	0.677786	0.270094	0.3904	0.614771	-0.263756	0.614771	0.736244	0.751047	0.633385	0.717125
14.48	42.136	44.061	71.644	0.957			0.582554	0.609787	0.643563	0.670795	0.272875	0.386374	0.627042	-0.281527	0.627042	0.718473	0.754899	0.634964	0.735088
14.56	41.984	44.154	70.723	0.981			0.587924	0.619039	0.648933	0.680047	0.275152	0.391703	0.637091	-0.258008	0.637091	0.741992	0.75875	0.638099	0.748946
14.64	42.035	43.93	70.753	0.968			0.588479	0.615634	0.649488	0.676642	0.275387	0.389741	0.638129	-0.266664	0.638129	0.733336	0.762602	0.613372	0.702109
14.72	41.817	44.754	70.036	0.978			0.591372	0.633902	0.652381	0.694911	0.276614	0.400264	0.643544	-0.220225	0.643544	0.779775	0.766453	0.635892	0.739535
14.8	41.538	44.258	72.137	0.986			0.569943	0.608171	0.630951	0.66918	0.267528	0.385443	0.603443	-0.285634	0.603443	0.714366	0.770305	0.618067	0.74866
14.88	41.794	44.261	70.997	0.955			0.583064	0.618286	0.644073	0.679295	0.273091	0.391269	0.627997	-0.259921	0.627997	0.740079	0.774156	0.617403	0.725365
14.96	41.403	44.519	70.924	0.96			0.578054	0.622592	0.639063	0.6836	0.270967	0.393749	0.618622	-0.248977	0.618622	0.751023	0.778008	0.633556	0.74975
15.04	41.269	44.684	70.906	0.936			0.576433	0.625239	0.637441	0.686248	0.270279	0.395274	0.615587	-0.242246	0.615587	0.757754	0.781859	0.640167	0.766096
15.12	41.328	44.219	71.664	0.965			0.570913	0.611805	0.631922	0.672814	0.267939	0.387536	0.605259	-0.276397	0.605259	0.723603	0.785711	0.638025	0.761981
15.2	42.212	44.66	71.181	0.92			0.587694	0.622536	0.648703	0.683545	0.275054	0.393717	0.636661	-0.249118	0.636661	0.750882	0.789562	0.633898	0.741275
15.28	42.149	44.621	72.041	0.967			0.579424	0.614205	0.640433	0.675214	0.271548	0.388918	0.621185	-0.270296	0.621185	0.729704	0.793414	0.597738	0.720606
15.36	41.022	44.394	71.618	0.972			0.566911	0.614642	0.62792	0.675651	0.266242	0.38917	0.597769	-0.269185	0.597769	0.730815	0.797265	0.620602	0.746445
15.44	42.098	44.922	70.964	0.932			0.587817	0.628141	0.648826	0.68915	0.275106	0.396946	0.63689	-0.234869	0.63689	0.765131	0.801117	0.620013	0.758694
15.52	42.214	44.244	70.583	0.953			0.592575	0.621729	0.653584	0.682738	0.277124	0.393252	0.645794	-0.251169	0.645794	0.748831	0.804968	0.610481	0.735897
15.6	42.037	43.672	71.076	0.943			0.585944	0.609257	0.646952	0.670265	0.274312	0.386068	0.633385	-0.282875	0.633385	0.717125	0.80882	0.639834	0.731413
15.68	42.086	44.156	71.046	0.961			0.586787	0.616323	0.647796	0.677332	0.27467	0.390139	0.634964	-0.264912	0.634964	0.735088	0.812672	0.619421	0.731452
15.76	42.495	44.847	71.552	0.946			0.588463	0.621774	0.649471	0.682783	0.27538	0.393278	0.638099	-0.251054	0.638099	0.748946	0.816523	0.620661	0.728795
15.84	41.992	43.997	72.298	0.948			0.575249	0.60335	0.636257	0.664358	0.269777	0.382666	0.613372	-0.297891	0.613372	0.702109	0.820375	0.607781	0.72109
15.92	42.263	44.429	71.298	0.947			0.587284	0.618072	0.648292	0.679081	0.27488	0.391146	0.635892	-0.260465	0.635892	0.739535	0.824226	0.624203	0.771881
16	41.338	44.409	70.873	0.925			0.577758	0.621662	0.638766	0.68267	0.270841	0.393214	0.618067	-0.25134	0.618067	0.74866	0.828078	0.609529	0.777429
16.08	41.817	44.301	71.728	0.949			0.577403	0.612498	0.638412	0.673507	0.270691	0.387935	0.617403	-0.274635	0.617403	0.725365	0.831929	0.620314	0.736984
16.16	41.937	44.459	70.893	0.945			0.586035	0.622091	0.647044	0.683099	0.274351	0.393461	0.633556	-0.25025	0.633556	0.74975	0.835781	0.62528	0.776007
16.24	42.348	45.082	71.155	0.968			0.589568	0.628521	0.650576	0.68953	0.275849	0.397164	0.640167	-0.233904	0.640167	0.766096	0.839632	0.622033	0.779061
16.32	41.851	44.526	70.463	0.945			0.588423	0.626902	0.649432	0.687911	0.275363	0.396232	0.638025	-0.238019	0.638025	0.761981	0.843484	0.603114	0.745425
16.4	41.637	43.895	70.351	0.957			0.586218	0.618757	0.647226	0.679765	0.274428	0.39154	0.633898	-0.258725	0.633898	0.741275	0.847335	0.6182	0.787015
16.48	40.89	43.975	71.443	0.899			0.566894	0.610626	0.627903	0.671635	0.266235	0.386857	0.597738	-0.279394	0.597738	0.720606	0.851187	0.630715	0.775882
16.56	41.525	44.447	71.033	0.924			0.579113	0.62079	0.640121	0.681799	0.271416	0.392712	0.620602	-0.253555	0.620602	0.746445	0.855038	0.611934	0.750578
16.64	41.411	44.687	70.888	0.905			0.578798	0.625609	0.639806	0.686618	0.271282	0.395487	0.620013	-0.241306	0.620013	0.758694	0.85889	0.622476	0.7511
16.72	41.589	44.63	71.781	0.957			0.573704	0.616641	0.634712	0.67765	0.269122	0.390322	0.610481	-0.264103	0.610481	0.735897	0.862741	0.636715	0.763192
16.8	42.075	43.856	70.768	0.889			0.58939	0.614877	0.650399	0.675886	0.275773	0.389306	0.639834	-0.268587	0.639834	0.731413	0.866593	0.614918	0.76475
16.88	41.823	44.397	71.621	0.929			0.578481	0.614893	0.63949	0.675901	0.271148	0.389315	0.619421	-0.268548	0.619421	0.731452	0.870444	0.632997	0.768463
16.96	41.845	44.295	71.557	0.958			0.579144	0.613847	0.640153	0.674856	0.271429	0.388712	0.620661	-0.271205	0.620661	0.728795	0.874296	0.619165	0.743747
17.04	41.613	44.352	72	0.959			0.572261	0.610816	0.63327	0.671825	0.268511	0.386967	0.607781	-0.27891	0.607781	0.72109	0.878147	0.662223	0.769524
17.12	41.061	44.499	70.008	0.916			0.581037	0.630797	0.642045	0.691805	0.272232	0.398475	0.624203	-0.228119	0.624203	0.771881	0.881999	0.648541	0.777635
17.2	41.012	45.189	70.832	0.964			0.573195	0.632979	0.634204	0.693988	0.268907	0.399732	0.609529	-0.222571	0.609529	0.777429	0.88585	0.615289	0.731713
17.28	41.399	44.064	70.842	0.913			0.578959	0.617069	0.639967	0.678077	0.27135	0.390568	0.620314	-0.263016	0.620314	0.736984	0.889702	0.647354	0.777921
17.36	41.279	44.802	70.29	0.95			0.581612	0.63242	0.642621	0.693429	0.272476	0.39941	0.62528	-0.223993	0.62528	0.776007	0.893554	0.636316	0.754039
17.44	41.354	45.099	70.629	0.947			0.579877	0.633621	0.640886	0.69463	0.27174	0.400102	0.622033	-0.220939	0.622033	0.779061	0.897405	0.625925	0.781869
17.52	41.511	45.111	72.107	0.992			0.569767	0.62039	0.630776	0.681398	0.267453	0.392481	0.603114	-0.254575	0.603114	0.745425	0.901257	0.632651	0.776718
17.6	41.051	45.141	70.356	0.941			0.577829	0.63675	0.638838	0.697759	0.270871	0.401904	0.6182	-0.212985	0.6182	0.787015	0.905108	0.633147	0.771892
17.68	41.346	44.658	70.102	0.891			0.584517	0.632371	0.645526	0.693379	0.273707	0.399382	0.630715	-0.224118	0.630715	0.775882	0.90896	0.630225	0.741978
17.76	41.47	44.856	71.527	0.891			0.57448	0.622416	0.635489	0.683425	0.269452	0.393648	0.611934	-0.249422	0.611934	0.750578	0.912811	0.652875	0.78333
17.84	41.976	44.981	71.659	0.966			0.580114	0.622622	0.641123	0.68363	0.27184	0.393767	0.622476	-0.2489	0.622476	0.7511	0.916663	0.632097	0.76135
17.92	42.527	45.334	71.71	0.925			0.587723	0.627379	0.648732	0.688387	0.275067	0.396507	0.636715	-0.236808	0.636715	0.763192	0.920514	0.618776	0.746484
18	41.277	44.913	70.967	0.931			0.576075	0.627991	0.637084	0.689	0.270128	0.396859	0.614918	-0.23525	0.614918	0.76475	0.924366	0.634494	0.738284
18.08	42.112	45.183	71.214	0.964			0.585737	0.629452	0.646745	0.690461	0.274224	0.397701	0.632997	-0.231537	0.632997	0.768463	0.928217	0.638942	0.760356
18.16	41.654	44.568	71.344	0.931			0.578345	0.619729	0.639354	0.680738	0.27109	0.392101	0.619165	-0.256253	0.619165	0.743747	0.932069	0.635616	0.742717
18.24	42.253	44.211	69.626	0.961			0.601354	0.62987	0.662363	0.690878	0.280846	0.397941	0.662223	-0.230476	0.662223	0.769524	0.93592	0.636745	0.788816
18.32	42.132	44.841	70.318	0.887			0.594043	0.63306	0.655052	0.694069	0.277746	0.399779	0.648541	-0.222365	0.648541	0.777635	0.939772	0.629052	0.737611
18.4	42.045	44.808	72.28	0.925			0.576274	0.614995	0.637282	0.676004	0.270212	0.389374	0.615289	-0.268287	0.615289	0.731713	0.943623	0.619015	0.757562
18.48	42.409	45.189	70.835	0.922			0.593409	0.633173	0.654418	0.694181	0.277477	0.399844	0.647354	-0.222079	0.647354	0.777921	0.947475	0.673965	0.801246
18.56	42.413	44.973	71.529	0.943			0.58751	0.623778	0.648519	0.684787	0.274976	0.394433	0.636316	-0.245961	0.636316	0.754039	0.951326	0.631716	0.769766
18.64	41.613	45.301	70.83	0.94			0.581957	0.634726	0.642966	0.695735	0.272622	0.400739	0.625925	-0.218131	0.625925	0.781869	0.955178	0.617177	0.759401
18.72	41.721	45.007	70.606	0.911			0.585551	0.6327	0.64656	0.693708	0.274146	0.399571	0.632651	-0.223282	0.632651	0.776718	0.959029	0.620573	0.765356
18.8	41.625	44.751	70.407	0.916			0.585817	0.630801	0.646825	0.69181	0.274258	0.398478	0.633147	-0.228108	0.633147	0.771892	0.962881	0.649486	0.767918
18.88	41.672	44.096	70.649	0.95			0.584255	0.619033	0.645264	0.680042	0.273596	0.3917	0.630225	-0.258022	0.630225	0.741978	0.966732	0.645287	0.758824
18.96	42.356	45.06	70.384	0.946			0.596359	0.635301	0.657368	0.696309	0.278728	0.401069	0.652875	-0.21667	0.652875	0.78333	0.970584	0.652509	0.777589
19.04	41.764	44.652	70.697	0.936			0.585255	0.626654	0.646264	0.687662	0.27402	0.396089	0.632097	-0.23865	0.632097	0.76135	0.974436	0.654351	0.772915
19.12	41.491	44.486	71.102	0.911			0.578137	0.620806	0.639145	0.681815	0.271002	0.392721	0.618776	-0.253516	0.618776	0.746484	0.978287	0.63783	0.76014
19.2	42.2	44.384	71.288	0.936			0.586536	0.61758	0.647545	0.678589	0.274563	0.390863	0.634494	-0.261716	0.634494	0.738284	0.982139	0.65777	0.750403
19.28	42.267	44.888	71.115	0.94			0.588913	0.626263	0.649922	0.687272	0.275571	0.395864	0.638942	-0.239644	0.638942	0.760356	0.98599	0.626538	0.766892
19.36	42.385	44.657	71.527	0.942			0.587136	0.619324	0.648145	0.680333	0.274818	0.391867	0.635616	-0.257283	0.635616	0.742717	0.989842	0.638254	0.770441
19.44	41.729	45.18	70.344	0.934			0.58774	0.637459	0.648748	0.698467	0.275074	0.402312	0.636745	-0.211184	0.636745	0.788816	0.993693	0.615481	0.759793
19.52	41.982	44.352	71.275	0.922			0.583628	0.617316	0.644637	0.678324	0.27333	0.39071	0.629052	-0.262389	0.629052	0.737611	0.997545	0.640409	0.773806
19.6	41.534	44.828	71.155	0.919			0.578265	0.625164	0.639273	0.686172	0.271056	0.395231	0.619015	-0.242438	0.619015	0.757562	1.0014	0.614145	0.751263
19.68	42.521	44.9	69.407	0.885			0.60763	0.642348	0.668638	0.703357	0.283507	0.405129	0.673965	-0.198754	0.673965	0.801246	1.00525	0.629	0.765386
19.76	41.792	44.93	70.784	0.915			0.585052	0.629965	0.646061	0.690973	0.273934	0.397996	0.631716	-0.230234	0.631716	0.769766	1.0091	0.637001	0.775011
19.84	41.124	44.513	70.598	0.873			0.577282	0.625887	0.638291	0.686896	0.27064	0.395648	0.617177	-0.240599	0.617177	0.759401	1.01295	0.650077	0.772802
19.92	41.118	44.531	70.356	0.891			0.579097	0.62823	0.640106	0.689239	0.271409	0.396997	0.620573	-0.234644	0.620573	0.765356	1.0168	0.644577	0.796819
20	42.426	44.849	70.746	0.898			0.594548	0.629238	0.655557	0.690246	0.27796	0.397577	0.649486	-0.232082	0.649486	0.767918	1.02065	0.625601	0.784691
20.08	42.456	44.793	71.02	0.958			0.592304	0.62566	0.653313	0.686669	0.277009	0.395517	0.645287	-0.241176	0.645287	0.758824	1.02451	0.644842	0.791979
20.16	42.656	45.24	70.952	0.884			0.596164	0.633042	0.657172	0.694051	0.278645	0.399769	0.652509	-0.222411	0.652509	0.777589	1.02836	0.617221	0.767933
20.24	42.344	44.706	70.285	0.927			0.597148	0.631203	0.658157	0.692212	0.279063	0.398709	0.654351	-0.227085	0.654351	0.772915	1.03221	0.634211	0.7726
20.32	41.866	44.501	70.519	0.919			0.588319	0.626178	0.649328	0.687187	0.275319	0.395815	0.63783	-0.23986	0.63783	0.76014	1.03606	0.617715	0.788423
20.4	42.652	44.28	70.585	0.931			0.598975	0.622348	0.659984	0.683356	0.279837	0.393609	0.65777	-0.249597	0.65777	0.750403	1.03991	0.61481	0.762209
20.48	41.77	45.033	71.051	0.953			0.582285	0.628834	0.643293	0.689843	0.272761	0.397345	0.626538	-0.233108	0.626538	0.766892	1.04376	0.646685	0.763374
20.56	41.876	44.775	70.491	0.945			0.588546	0.63023	0.649554	0.691239	0.275415	0.398149	0.638254	-0.229559	0.638254	0.770441	1.04761	0.638197	0.776988
20.64	41.58	45.085	71.476	0.904			0.576376	0.626041	0.637385	0.68705	0.270255	0.395736	0.615481	-0.240207	0.615481	0.759793	1.05147	0.649673	0.774979
20.72	42.022	44.939	70.616	0.926			0.589697	0.631554	0.650706	0.692563	0.275904	0.398911	0.640409	-0.226194	0.640409	0.773806	1.05532	0.643395	0.7691
20.8	41.438	44.745	71.28	0.954			0.575662	0.622686	0.636671	0.683694	0.269953	0.393803	0.614145	-0.248737	0.614145	0.751263	1.05917	0.631989	0.776204
20.88	41.709	44.828	70.802	0.934			0.583601	0.628242	0.644609	0.68925	0.273319	0.397004	0.629	-0.234614	0.629	0.765386	1.06302	0.654121	0.779443
20.96	42.161	45.255	71.041	0.965			0.587876	0.632028	0.648885	0.693037	0.275131	0.399185	0.637001	-0.224989	0.637001	0.775011	1.06687	0.656587	0.789504
21.04	42.481	45.015	70.766	0.95			0.594864	0.631159	0.655872	0.692168	0.278094	0.398684	0.650077	-0.227198	0.650077	0.772802	1.07072	0.639158	0.767148
21.12	41.646	44.993	69.702	0.95			0.591925	0.640607	0.652933	0.701615	0.276848	0.404126	0.644577	-0.203181	0.644577	0.796819	1.07458	0.656496	0.792452
21.2	41.747	45.538	71.079	0.943			0.581784	0.635836	0.642793	0.696845	0.272548	0.401378	0.625601	-0.215309	0.625601	0.784691	1.07843	0.683164	0.813963
21.28	41.894	45.12	70.112	0.939			0.592066	0.638703	0.653075	0.699712	0.276908	0.403029	0.644842	-0.208021	0.644842	0.791979	1.08228	0.634286	0.789177
21.36	41.293	44.925	70.852	0.922			0.577306	0.629244	0.638314	0.690252	0.27065	0.397581	0.617221	-0.232067	0.617221	0.767933	1.08613	0.635432	0.76547
21.44	41.906	45.024	70.761	0.998			0.586385	0.63108	0.647394	0.692088	0.274499	0.398638	0.634211	-0.2274	0.634211	0.7726	1.08998	0.643198	0.782908
21.52	41.171	45.334	70.611	0.919			0.57757	0.637304	0.638578	0.698313	0.270762	0.402223	0.617715	-0.211577	0.617715	0.788423	1.09383	0.646112	0.766524
21.6	41.823	45.441	71.916	0.939			0.576018	0.626992	0.637026	0.688	0.270103	0.396284	0.61481	-0.237791	0.61481	0.762209
21.68	42.155	44.547	70.453	0.916			0.593051	0.62745	0.65406	0.688459	0.277326	0.396548	0.646685	-0.236626	0.646685	0.763374
21.76	41.721	44.79	70.234	0.941			0.588515	0.632806	0.649524	0.693814	0.275403	0.399632	0.638197	-0.223012	0.638197	0.776988
21.84	42.088	44.67	70.097	0.999			0.594648	0.632015	0.655657	0.693024	0.278003	0.399177	0.649673	-0.225021	0.649673	0.774979
21.92	42.253	44.936	70.802	0.95			0.591293	0.629703	0.652302	0.690711	0.27658	0.397845	0.643395	-0.2309	0.643395	0.7691
22	41.578	44.861	70.369	0.96			0.585198	0.632497	0.646207	0.693506	0.273996	0.399455	0.631989	-0.223796	0.631989	0.776204
22.08	42.47	45.027	70.511	0.926			0.597025	0.633772	0.658034	0.69478	0.279011	0.400189	0.654121	-0.220557	0.654121	0.779443
22.16	42.277	45.001	70.056	0.895			0.598343	0.637729	0.659352	0.698738	0.279569	0.402468	0.656587	-0.210496	0.656587	0.789504
22.24	42.039	44.823	70.71	0.946			0.589029	0.628935	0.650037	0.689943	0.27562	0.397403	0.639158	-0.232852	0.639158	0.767148
22.32	42.515	45.337	70.44	0.924			0.598294	0.638889	0.659303	0.699898	0.279549	0.403136	0.656496	-0.207548	0.656496	0.792452
22.4	42.839	45.22	69.344	0.936			0.612545	0.647351	0.673554	0.70836	0.285591	0.408011	0.683164	-0.186037	0.683164	0.813963
22.48	41.587	45.133	70.244	0.953			0.586425	0.637601	0.647434	0.698609	0.274516	0.402394	0.634286	-0.210823	0.634286	0.789177
22.56	42.334	45.243	71.466	0.922			0.587038	0.628275	0.648046	0.689283	0.274776	0.397023	0.635432	-0.23453	0.635432	0.76547
22.64	42.208	45.276	70.748	0.936			0.591188	0.635134	0.652196	0.696143	0.276536	0.400974	0.643198	-0.217092	0.643198	0.782908
22.72	42.236	44.741	70.618	0.927			0.592745	0.62869	0.653754	0.689698	0.277196	0.397262	0.646112	-0.233476	0.646112	0.766524

## Sheet: Fig6f-c04
							STEP0 (eq 7)		STEP1 (eq 8)		STEP2 (eq 9)		STEP3 (eq 10)		STEP4 (eq 11)		Foci Area	21.53			Eccentricity			Foci radius (µm)	2.61786
Time	Bleach	Non-bleach	REF	BG	SizeB	SizeNB	FRAPb	FRAPnb	FRAPb	FRAPnb	FRAPb	FRAPnb	FRAPb	FRAPnb	FRAPb	FRAPnb	Rescaled time	FRAPb	FRAPnb		a	6.609
-1.2	54.99	59.105	62.164	0.928	9.035	10.712	0.882847	0.950046	0.921145	0.988344	0.421459	0.536139	0.959643	0.0148071	0.959643	1.01481	0	0	1		b	4.668
-1.12	56.148	59.982	62.669	0.962			0.894323	0.956456	0.932621	0.994754	0.42671	0.539616	0.978845	0.0275218	0.978845	1.02752	0.00371575	0.0551248	0.981319		ec	0.707903
-1.04	55.686	60.54	60.931	1.002			0.91248	0.993476	0.950778	1.03177	0.435017	0.559698	1.00922	0.100957	1.00922	1.10096	0.00743149	0.10959	0.906104
-0.96	55.703	61.306	61.72	0.957			0.900976	0.993187	0.939274	1.03148	0.429753	0.559541	0.989975	0.100383	0.989975	1.10038	0.0111472	0.146844	0.926109
-0.88	55.824	59.923	62.807	1.018			0.886986	0.953325	0.925284	0.991623	0.423353	0.537918	0.96657	0.021312	0.96657	1.02131	0.014863	0.177739	0.84254
-0.8	54.992	61.315	63.037	1.008			0.870303	0.972239	0.908601	1.01054	0.415719	0.548178	0.938656	0.0588302	0.938656	1.05883	0.0185787	0.219478	0.891029
-0.72	56.16	60.217	62.395	1			0.898444	0.964525	0.936743	1.00282	0.428595	0.543993	0.98574	0.0435284	0.98574	1.04353	0.0222945	0.210257	0.867452
-0.64	55.402	60.577	63.066	0.995			0.876528	0.959901	0.914827	0.998199	0.418568	0.541485	0.949072	0.0343559	0.949072	1.03436	0.0260102	0.249303	0.853462
-0.56	56.295	60.521	62.389	0.949			0.900814	0.969596	0.939112	1.00789	0.429679	0.546745	0.989704	0.0535886	0.989704	1.05359	0.029726	0.235586	0.798177
-0.48	55.678	60.285	62.369	1.005			0.890962	0.966039	0.92926	1.00434	0.425172	0.544815	0.973221	0.0465315	0.973221	1.04653	0.0334417	0.280717	0.800447
-0.4	56.367	60.593	62.075	0.92			0.906663	0.975766	0.944961	1.01406	0.432356	0.550092	0.999491	0.0658279	0.999491	1.06583	0.0371575	0.294768	0.795849
-0.32	55.77	59.975	62.398	0.963			0.892114	0.96056	0.930412	0.998858	0.425699	0.541843	0.975148	0.0356635	0.975148	1.03566	0.0408732	0.321111	0.815462
-0.24	55.283	60.371	62.38	0.904			0.884557	0.967321	0.922855	1.00562	0.422241	0.54551	0.962504	0.0490742	0.962504	1.04907	0.0445889	0.309617	0.756696
-0.16	55.742	60.867	61.905	0.946			0.898899	0.982972	0.937197	1.02127	0.428803	0.554	0.986501	0.0801214	0.986501	1.08012	0.0483047	0.338735	0.767533
-0.08	55.967	60.451	61.611	0.944			0.906968	0.980879	0.945266	1.01918	0.432495	0.552865	1	0.0759698	1	1.07597	0.0520204	0.357982	0.78109
0	19.826	58.573	62.086	0.904			0.309274	0.942581	0.347572	0.980879	0.159027	0.53209	0	0	0	1	0.0557362	0.341269	0.755899
0.08	21.711	57.502	61.55	0.984			0.342222	0.933164	0.38052	0.971462	0.174102	0.526981	0.0551248	-0.0186806	0.0551248	0.981319	0.0594519	0.360789	0.787446
0.16	23.9	55.758	62.17	0.96			0.374775	0.895246	0.413073	0.933544	0.188997	0.506412	0.10959	-0.0938964	0.10959	0.906104	0.0631677	0.377753	0.743013
0.24	25.156	56.152	61.925	0.944			0.397042	0.905331	0.43534	0.943629	0.199184	0.511883	0.146844	-0.0738907	0.146844	0.926109	0.0668834	0.401437	0.767049
0.32	26.854	54.783	63.317	0.933			0.415507	0.863202	0.453805	0.9015	0.207633	0.48903	0.177739	-0.15746	0.177739	0.84254	0.0705992	0.410508	0.746962
0.4	27.67	54.819	61.64	0.93			0.440455	0.887646	0.478753	0.925944	0.219047	0.50229	0.219478	-0.108971	0.219478	0.891029	0.0743149	0.414646	0.737703
0.48	27.822	55.061	62.738	0.946			0.434943	0.875761	0.473241	0.914059	0.216526	0.495842	0.210257	-0.132548	0.210257	0.867452	0.0780307	0.408354	0.731076
0.56	28.617	53.438	61.378	0.902			0.458281	0.868708	0.496579	0.907006	0.227204	0.492017	0.249303	-0.146538	0.249303	0.853462	0.0817464	0.415474	0.771841
0.64	29.223	53.705	63.677	1.024			0.450082	0.840838	0.48838	0.879136	0.223452	0.476898	0.235586	-0.201823	0.235586	0.798177	0.0854621	0.438432	0.71057
0.72	30.533	53.135	62.922	0.986			0.477057	0.841982	0.515355	0.88028	0.235794	0.477519	0.280717	-0.199553	0.280717	0.800447	0.0891779	0.422868	0.70831
0.8	30.746	52.493	62.337	0.941			0.485455	0.839664	0.523753	0.877962	0.239637	0.476261	0.294768	-0.204151	0.294768	0.795849	0.0928936	0.44352	0.731225
0.88	31.412	52.605	61.758	0.92			0.5012	0.849551	0.539498	0.887849	0.246841	0.481625	0.321111	-0.184538	0.321111	0.815462	0.0966094	0.455415	0.755944
0.96	31.658	51.9	63.095	0.926			0.49433	0.819926	0.532628	0.858224	0.243697	0.465554	0.309617	-0.243304	0.309617	0.756696	0.100325	0.445771	0.716804
1.04	32.443	51.73	62.467	0.976			0.511733	0.825389	0.550031	0.863687	0.25166	0.468518	0.338735	-0.232467	0.338735	0.767533	0.104041	0.478533	0.708153
1.12	32.951	51.839	62.095	0.966			0.523238	0.832224	0.561536	0.870522	0.256924	0.472225	0.357982	-0.21891	0.357982	0.78109	0.107757	0.493946	0.722725
1.2	32.748	51.682	62.839	1.019			0.513248	0.819524	0.551546	0.857823	0.252353	0.465336	0.341269	-0.244101	0.341269	0.755899	0.111472	0.467202	0.702602
1.28	32.939	51.839	61.856	0.989			0.524915	0.835428	0.563213	0.873726	0.257691	0.473963	0.360789	-0.212554	0.360789	0.787446	0.115188	0.479191	0.673954
1.36	34.023	51.199	62.752	0.962			0.535054	0.813028	0.573352	0.851326	0.26233	0.461812	0.377753	-0.256987	0.377753	0.743013	0.118904	0.49141	0.695122
1.44	34.408	51.213	61.862	0.96			0.54921	0.825145	0.587508	0.863443	0.268807	0.468385	0.401437	-0.232951	0.401437	0.767049	0.12262	0.49036	0.681911
1.52	34.879	50.791	62.095	0.986			0.554632	0.815019	0.59293	0.853317	0.271288	0.462892	0.410508	-0.253038	0.410508	0.746962	0.126335	0.503792	0.672066
1.6	35.041	50.547	62.159	0.93			0.557105	0.810351	0.595403	0.848649	0.27242	0.46036	0.414646	-0.262297	0.414646	0.737703	0.130051	0.493249	0.665875
1.68	35.047	50.649	62.519	1.013			0.553344	0.807011	0.591642	0.845309	0.270699	0.458548	0.408354	-0.268924	0.408354	0.731076	0.133767	0.522001	0.68083
1.76	34.879	51.311	61.807	0.939			0.5576	0.827561	0.595898	0.865859	0.272646	0.469696	0.415474	-0.228159	0.415474	0.771841	0.137483	0.48855	0.632425
1.84	36.189	50.074	62.602	0.987			0.571322	0.796673	0.60962	0.834971	0.278924	0.45294	0.438432	-0.28943	0.438432	0.71057	0.141198	0.487052	0.648583
1.92	35.777	50.239	62.902	0.97			0.56202	0.795534	0.600318	0.833832	0.274668	0.452322	0.422868	-0.29169	0.422868	0.70831	0.144914	0.522582	0.699793
2	36.121	50.362	62.167	0.974			0.574363	0.807086	0.612661	0.845384	0.280316	0.458589	0.44352	-0.268775	0.44352	0.731225	0.14863	0.498937	0.63464
2.08	36.178	50.606	61.542	0.939			0.581473	0.819547	0.619771	0.857845	0.283569	0.465348	0.455415	-0.244056	0.455415	0.755944	0.152346	0.510434	0.660016
2.16	35.961	49.582	61.749	0.97			0.575709	0.799816	0.614007	0.838114	0.280931	0.454645	0.445771	-0.283196	0.445771	0.716804	0.156061	0.537243	0.639063
2.24	37.172	49.326	61.746	1.026			0.59529	0.795455	0.633588	0.833753	0.28989	0.452279	0.478533	-0.291847	0.478533	0.708153	0.159777	0.494677	0.63595
2.32	37.801	49.895	61.922	0.933			0.604502	0.802801	0.642801	0.841099	0.294106	0.456264	0.493946	-0.277275	0.493946	0.722725	0.163493	0.52666	0.647123
2.4	37.197	49.745	62.49	1.022			0.588518	0.792656	0.626816	0.830954	0.286792	0.450761	0.467202	-0.297398	0.467202	0.702602	0.167209	0.547696	0.666101
2.48	37.805	49.104	62.833	0.931			0.595683	0.778214	0.633982	0.816512	0.290071	0.442927	0.479191	-0.326046	0.479191	0.673954	0.170924	0.547962	0.67892
2.56	37.766	49.119	62.012	0.941			0.602987	0.788885	0.641285	0.827183	0.293412	0.448716	0.49141	-0.304878	0.49141	0.695122	0.17464	0.575618	0.663156
2.64	38.172	49.275	62.718	0.989			0.602359	0.782226	0.640657	0.820524	0.293125	0.445103	0.49036	-0.318089	0.49036	0.681911	0.178356	0.550921	0.607269
2.72	38.623	48.911	62.643	0.992			0.610388	0.777262	0.648686	0.81556	0.296798	0.442411	0.503792	-0.327934	0.503792	0.672066	0.182072	0.534639	0.624135
2.8	38.215	48.695	62.614	0.987			0.604086	0.774141	0.642384	0.812439	0.293915	0.440718	0.493249	-0.334125	0.493249	0.665875	0.185787	0.546356	0.619223
2.88	38.688	48.43	61.689	0.957			0.62127	0.78168	0.659569	0.819978	0.301778	0.444807	0.522001	-0.31917	0.522001	0.68083	0.189503	0.583172	0.648084
2.96	38.867	48.689	63.971	1.01			0.601277	0.757278	0.639575	0.795576	0.29263	0.43157	0.48855	-0.367575	0.48855	0.632425	0.193219	0.574546	0.627016
3.04	38.732	49.114	63.87	0.965			0.600382	0.765424	0.63868	0.803722	0.29222	0.435989	0.487052	-0.351417	0.487052	0.648583	0.196935	0.581402	0.638716
3.12	38.834	49.166	61.882	0.97			0.621618	0.79124	0.659916	0.829538	0.301937	0.449993	0.522582	-0.300207	0.522582	0.699793	0.20065	0.565941	0.592759
3.2	39.023	48.474	63.605	0.978			0.607486	0.758395	0.645784	0.796693	0.29547	0.432176	0.498937	-0.36536	0.498937	0.63464	0.204366	0.57487	0.65464
3.28	38.721	48.351	62.401	0.997			0.614357	0.771188	0.652655	0.809486	0.298615	0.439115	0.510434	-0.339984	0.510434	0.660016	0.208082	0.578592	0.635711
3.36	40.195	48.301	63.199	0.962			0.630381	0.760625	0.668679	0.798923	0.305946	0.433385	0.537243	-0.360937	0.537243	0.639063	0.211797	0.576298	0.61944
3.44	39.199	48.947	64.187	0.936			0.604939	0.759055	0.643237	0.797353	0.294305	0.432534	0.494677	-0.36405	0.494677	0.63595	0.215513	0.574681	0.621453
3.52	39.457	48.127	62.634	0.984			0.624055	0.764688	0.662353	0.802986	0.303052	0.435589	0.52666	-0.352877	0.52666	0.647123	0.219229	0.593657	0.638089
3.6	39.861	48.27	62.063	0.963			0.636628	0.774255	0.674927	0.812553	0.308804	0.440779	0.547696	-0.333899	0.547696	0.666101	0.222945	0.588674	0.639957
3.68	40.148	49.005	62.499	0.962			0.636788	0.780717	0.675086	0.819015	0.308877	0.444285	0.547962	-0.32108	0.547962	0.67892	0.22666	0.583267	0.608548
3.76	40.688	47.951	61.767	0.965			0.653317	0.772771	0.691615	0.811069	0.31644	0.439974	0.575618	-0.336844	0.575618	0.663156	0.230376	0.581691	0.613355
3.84	41.09	47.743	63.767	1.027			0.638556	0.744597	0.676854	0.782895	0.309686	0.424691	0.550921	-0.392731	0.550921	0.607269	0.234092	0.607379	0.640853
3.92	40.244	48.003	63.418	0.984			0.628824	0.753099	0.667122	0.791397	0.305234	0.429303	0.534639	-0.375865	0.534639	0.624135	0.237808	0.572964	0.604222
4	40.545	47.687	63.202	0.987			0.635827	0.750623	0.674125	0.788921	0.308438	0.42796	0.546356	-0.380777	0.546356	0.619223	0.241523	0.570037	0.622496
4.08	41.146	47.699	62.035	0.986			0.657832	0.765172	0.69613	0.80347	0.318506	0.435852	0.583172	-0.351916	0.583172	0.648084	0.245239	0.606226	0.628852
4.16	41.684	48.041	63.357	0.957			0.652676	0.754551	0.690974	0.792849	0.316147	0.430091	0.574546	-0.372984	0.574546	0.627016	0.248955	0.557404	0.577264
4.24	41.363	47.735	62.458	0.997			0.656774	0.76045	0.695072	0.798748	0.318022	0.43329	0.581402	-0.361284	0.581402	0.638716	0.252671	0.588261	0.626213
4.32	41.42	47.03	63.452	0.944			0.647533	0.737282	0.685831	0.77558	0.313794	0.420723	0.565941	-0.407241	0.565941	0.592759	0.256386	0.605258	0.647636
4.4	41.225	48.353	62.628	0.971			0.65287	0.768477	0.691168	0.806775	0.316236	0.437645	0.57487	-0.34536	0.57487	0.65464	0.260102	0.606143	0.62254
4.48	41.297	47.695	62.548	0.934			0.655095	0.758935	0.693393	0.797233	0.317253	0.432469	0.578592	-0.364289	0.578592	0.635711	0.263818	0.609813	0.610883
4.56	41.605	47.631	63.115	0.997			0.653724	0.750732	0.692022	0.789031	0.316626	0.428019	0.576298	-0.38056	0.576298	0.61944	0.267534	0.598786	0.615519
4.64	41.258	47.364	62.677	0.994			0.652757	0.751747	0.691055	0.790045	0.316184	0.428569	0.574681	-0.378547	0.574681	0.621453	0.271249	0.602533	0.620068
4.72	41.678	47.563	62.262	0.982			0.664099	0.760134	0.702397	0.798432	0.321373	0.433119	0.593657	-0.361911	0.593657	0.638089	0.274965	0.618202	0.608079
4.8	41.719	47.883	62.617	0.949			0.661121	0.761075	0.699419	0.799374	0.320011	0.43363	0.588674	-0.360043	0.588674	0.639957	0.278681	0.616125	0.635445
4.88	41.615	47.012	62.752	0.968			0.657889	0.745241	0.696187	0.78354	0.318532	0.425041	0.583267	-0.391452	0.583267	0.608548	0.282397	0.649764	0.622072
4.96	41.57	47.173	62.758	0.995			0.656947	0.747664	0.695245	0.785963	0.318101	0.426355	0.581691	-0.386645	0.581691	0.613355	0.286112	0.629069	0.642148
5.04	42.098	47.557	62.147	0.966			0.6723	0.761527	0.710598	0.799825	0.325126	0.433875	0.607379	-0.359147	0.607379	0.640853	0.289828	0.620147	0.649759
5.12	41.26	46.906	62.79	0.97			0.651731	0.74306	0.690029	0.781359	0.315714	0.423857	0.572964	-0.395778	0.572964	0.604222	0.293544	0.638833	0.639329
5.2	41.26	47.595	62.937	1.006			0.649981	0.752273	0.68828	0.790571	0.314914	0.428855	0.570037	-0.377504	0.570037	0.622496	0.29726	0.612372	0.62728
5.28	41.941	47.063	61.997	0.923			0.671611	0.755477	0.70991	0.793775	0.32481	0.430593	0.606226	-0.371148	0.606226	0.628852	0.300975	0.637861	0.627707
5.36	41.439	46.923	63.968	0.962			0.642431	0.72947	0.680729	0.767768	0.311459	0.416485	0.557404	-0.422736	0.557404	0.577264	0.304691	0.635859	0.616824
5.44	41.859	47.634	62.856	0.941			0.660874	0.754147	0.699172	0.792445	0.319898	0.429871	0.588261	-0.373787	0.588261	0.626213	0.308407	0.617095	0.615664
5.52	42.016	47.759	62.133	0.981			0.671033	0.764946	0.709331	0.803244	0.324546	0.43573	0.605258	-0.352364	0.605258	0.647636	0.312123	0.654728	0.646469
5.6	42.822	47.852	63.285	0.981			0.671562	0.752295	0.70986	0.790593	0.324788	0.428867	0.606143	-0.37746	0.606143	0.62254	0.315838	0.646311	0.654229
5.68	42.881	47.405	63.193	0.933			0.673755	0.746418	0.712053	0.784716	0.325791	0.425679	0.609813	-0.389117	0.609813	0.610883	0.319554	0.617768	0.632892
5.76	42.488	47.57	63.219	0.933			0.667164	0.748756	0.705462	0.787054	0.322776	0.426947	0.598786	-0.384481	0.598786	0.615519	0.32327	0.62822	0.622896
5.84	42.238	47.278	62.646	0.915			0.669404	0.751049	0.707702	0.789347	0.323801	0.428191	0.602533	-0.379932	0.602533	0.620068	0.326986	0.633941	0.632223
5.92	42.807	46.888	62.599	0.986			0.678769	0.745005	0.717067	0.783303	0.328085	0.424912	0.618202	-0.391921	0.618202	0.608079	0.330701	0.613181	0.622252
6	42.385	47.351	62.089	0.986			0.677528	0.758801	0.715826	0.797099	0.327518	0.432396	0.616125	-0.364555	0.616125	0.635445	0.334417	0.62408	0.633867
6.08	43.494	46.811	61.922	0.976			0.697634	0.752059	0.735932	0.790357	0.336717	0.428739	0.649764	-0.377928	0.649764	0.622072	0.338133	0.600404	0.656795
6.16	42.35	46.993	61.349	0.984			0.685265	0.76218	0.723563	0.800478	0.331057	0.434229	0.629069	-0.357852	0.629069	0.642148	0.341849	0.598427	0.621541
6.24	42.305	47.54	61.769	0.957			0.679932	0.766017	0.71823	0.804315	0.328617	0.43631	0.620147	-0.350241	0.620147	0.649759	0.345564	0.643957	0.670629
6.32	43.439	47.722	62.432	0.946			0.6911	0.760759	0.729398	0.799057	0.333727	0.433458	0.638833	-0.360671	0.638833	0.639329	0.34928	0.626836	0.631396
6.4	42.484	47.361	62.429	1.006			0.675285	0.754685	0.713583	0.792983	0.326491	0.430163	0.612372	-0.37272	0.612372	0.62728	0.352996	0.616126	0.647376
6.48	43.391	47.346	62.403	0.971			0.69052	0.7549	0.728818	0.793198	0.333462	0.43028	0.637861	-0.372293	0.637861	0.627707	0.356712	0.631014	0.60954
6.56	43.586	47.301	62.793	0.97			0.689323	0.749414	0.727621	0.787712	0.332914	0.427304	0.635859	-0.383176	0.635859	0.616824	0.360427	0.613284	0.601843
6.64	42.74	47.102	62.594	0.915			0.678108	0.748829	0.716406	0.787127	0.327783	0.426986	0.617095	-0.384336	0.617095	0.615664	0.364143	0.625071	0.639606
6.72	42.896	46.717	60.839	0.909			0.700601	0.764358	0.738899	0.802656	0.338074	0.435411	0.654728	-0.353531	0.654728	0.646469	0.367859	0.667942	0.67886
6.8	43.023	47.418	61.427	0.973			0.69557	0.76827	0.733868	0.806568	0.335773	0.437533	0.646311	-0.345771	0.646311	0.654229	0.371575	0.638252	0.649685
6.88	42.695	47.558	62.484	0.93			0.67851	0.757514	0.716808	0.795812	0.327967	0.431698	0.617768	-0.367108	0.617768	0.632892	0.37529	0.635777	0.637408
6.96	43.215	47.395	62.674	0.947			0.684757	0.752475	0.723055	0.790773	0.330825	0.428964	0.62822	-0.377104	0.62822	0.622896	0.379006	0.623565	0.645665
7.04	43.072	47.3	62.179	0.904			0.688176	0.757177	0.726474	0.795475	0.33239	0.431515	0.633941	-0.367777	0.633941	0.632223	0.382722	0.628607	0.64467
7.12	42.6	47.308	62.585	0.947			0.675768	0.75215	0.714066	0.790448	0.326712	0.428788	0.613181	-0.377748	0.613181	0.622252	0.386438	0.63573	0.645834
7.2	42.996	47.664	62.582	0.936			0.682283	0.758005	0.720581	0.796303	0.329693	0.431964	0.62408	-0.366133	0.62408	0.633867	0.390153	0.624828	0.65127
7.28	42.123	48.377	62.585	0.928			0.668132	0.769564	0.70643	0.807862	0.323218	0.438235	0.600404	-0.343205	0.600404	0.656795	0.393869	0.670364	0.714063
7.36	42.559	47.852	63.337	0.95			0.66695	0.751791	0.705248	0.790089	0.322678	0.428594	0.598427	-0.378459	0.598427	0.621541	0.397585	0.65391	0.649857
7.44	43.25	48.27	61.888	0.947			0.694163	0.776538	0.732461	0.814836	0.335129	0.442018	0.643957	-0.329371	0.643957	0.670629	0.401301	0.639733	0.640242
7.52	43.115	47.608	62.614	0.922			0.68393	0.756759	0.722228	0.795057	0.330447	0.431289	0.626836	-0.368604	0.626836	0.631396	0.405016	0.624717	0.620072
7.6	42.73	48.109	62.602	0.978			0.677528	0.764816	0.715826	0.803114	0.327518	0.435659	0.616126	-0.352624	0.616126	0.647376	0.408732	0.668514	0.644629
7.68	43.26	46.916	62.588	0.95			0.686427	0.745741	0.724725	0.784039	0.331589	0.425312	0.631014	-0.39046	0.631014	0.60954	0.412448	0.670274	0.636496
7.76	42.854	46.947	62.948	0.962			0.67583	0.741861	0.714128	0.780159	0.326741	0.423207	0.613284	-0.398157	0.613284	0.601843	0.416163	0.656593	0.670123
7.84	42.85	47.643	62.331	0.901			0.682875	0.760899	0.721173	0.799197	0.329964	0.433534	0.625071	-0.360394	0.625071	0.639606	0.419879	0.664373	0.659855
7.92	43.254	47.563	60.654	0.963			0.708499	0.780687	0.746797	0.818985	0.341688	0.444269	0.667942	-0.32114	0.667942	0.67886	0.423595	0.657848	0.645487
8	43.062	47.652	61.931	0.915			0.690753	0.765979	0.729051	0.804277	0.333569	0.43629	0.638252	-0.350315	0.638252	0.649685	0.427311	0.662573	0.660433
8.08	42.922	47.213	61.83	0.979			0.689274	0.75979	0.727572	0.798088	0.332892	0.432933	0.635777	-0.362592	0.635777	0.637408	0.431026	0.663478	0.644982
8.16	42.6	47.6	61.997	1.005			0.681975	0.763953	0.720273	0.802251	0.329552	0.435191	0.623565	-0.354335	0.623565	0.645665	0.434742	0.622743	0.591385
8.24	42.908	47.713	62.199	0.96			0.684988	0.763451	0.723286	0.801749	0.330931	0.434919	0.628607	-0.35533	0.628607	0.64467	0.438458	0.649481	0.6246
8.32	42.619	47.145	61.424	0.91			0.689245	0.764038	0.727544	0.802336	0.332879	0.435237	0.63573	-0.354166	0.63573	0.645834	0.442174	0.64833	0.637862
8.4	42.432	47.544	61.729	0.907			0.68273	0.766778	0.721028	0.805077	0.329898	0.436724	0.624828	-0.34873	0.624828	0.65127	0.445889	0.636348	0.626912
8.48	42.844	48.076	59.994	0.867			0.709946	0.798434	0.748244	0.836732	0.34235	0.453895	0.670364	-0.285937	0.670364	0.714063	0.449605	0.643459	0.656482
8.56	43.656	47.677	61.939	0.973			0.700112	0.766066	0.73841	0.804364	0.33785	0.436337	0.65391	-0.350143	0.65391	0.649857	0.453321	0.656734	0.66703
8.64	43.256	47.509	62.104	0.981			0.691638	0.761219	0.729936	0.799517	0.333973	0.433708	0.639733	-0.359758	0.639733	0.640242	0.457037	0.637145	0.660278
8.72	43.174	47.405	62.807	0.939			0.682663	0.751051	0.720961	0.789349	0.329867	0.428192	0.624717	-0.379928	0.624717	0.620072	0.460752	0.655422	0.625894
8.8	43.443	46.717	60.905	0.931			0.70884	0.763431	0.747139	0.801729	0.341844	0.434908	0.668514	-0.355371	0.668514	0.644629	0.464468	0.633124	0.615078
8.88	43.838	46.825	61.366	0.947			0.709893	0.759331	0.748191	0.797629	0.342326	0.432683	0.670274	-0.363504	0.670274	0.636496	0.468184	0.65609	0.656541
8.96	43.088	47.565	60.997	0.957			0.701716	0.776282	0.740014	0.814581	0.338584	0.441879	0.656593	-0.329877	0.656593	0.670123	0.4719	0.646947	0.638185
9.04	44.006	47.946	61.876	1.018			0.706366	0.771107	0.744664	0.809405	0.340712	0.439071	0.664373	-0.340145	0.664373	0.659855	0.475615	0.672661	0.642033
9.12	43.6	47.328	61.666	0.947			0.702465	0.763863	0.740764	0.802161	0.338927	0.435142	0.657848	-0.354513	0.657848	0.645487	0.479331	0.665006	0.634653
9.2	43.445	47.432	61.219	0.909			0.705289	0.771398	0.743587	0.809696	0.340219	0.439229	0.662573	-0.339567	0.662573	0.660433	0.483047	0.671629	0.639586
9.28	44.021	47.545	61.963	0.971			0.70583	0.763608	0.744128	0.801906	0.340467	0.435004	0.663478	-0.355018	0.663478	0.644982	0.486763	0.64269	0.615885
9.36	43.416	46.845	63.236	1.01			0.681484	0.736589	0.719782	0.774887	0.329327	0.420347	0.622743	-0.408615	0.622743	0.591385	0.490478	0.676558	0.654427
9.44	43.873	47.313	62.501	0.928			0.697465	0.753333	0.735763	0.791632	0.336639	0.42943	0.649481	-0.3754	0.649481	0.6246	0.494194	0.659863	0.610768
9.52	43.127	46.949	61.452	1.018			0.696777	0.760019	0.735075	0.798317	0.336325	0.433057	0.64833	-0.362138	0.64833	0.637862	0.49791	0.696475	0.654826
9.6	43.676	47.689	62.873	1.024			0.689615	0.754499	0.727913	0.792797	0.333048	0.430062	0.636348	-0.373088	0.636348	0.626912	0.501626	0.664328	0.644259
9.68	43.23	47.834	61.888	0.941			0.693865	0.769406	0.732163	0.807704	0.334992	0.438149	0.643459	-0.343518	0.643459	0.656482	0.505341	0.673501	0.652528
9.76	43.494	47.911	61.556	0.986			0.7018	0.774723	0.740098	0.813022	0.338623	0.441033	0.656734	-0.33297	0.656734	0.66703	0.509057	0.707734	0.668141
9.84	43.053	48.007	61.954	0.965			0.690092	0.771319	0.72839	0.809617	0.333266	0.439187	0.637145	-0.339722	0.637145	0.660278	0.512773	0.693799	0.630153
9.92	44.307	47.583	62.798	0.952			0.701015	0.753986	0.739314	0.792284	0.338264	0.429784	0.655422	-0.374106	0.655422	0.625894	0.516489	0.702558	0.663962
10	43.797	47.582	63.225	1.018			0.687688	0.748533	0.725986	0.786831	0.332166	0.426826	0.633124	-0.384922	0.633124	0.615078	0.520204	0.714363	0.660775
10.08	43.85	48.013	62.124	0.922			0.701415	0.769436	0.739713	0.807734	0.338447	0.438165	0.65609	-0.343459	0.65609	0.656541	0.52392	0.694375	0.644244
10.16	43.639	47.577	62.28	0.971			0.69595	0.760182	0.734248	0.79848	0.335946	0.433145	0.646947	-0.361815	0.646947	0.638185	0.527636	0.683571	0.652792
10.24	44.338	47.433	61.925	1.003			0.711319	0.762122	0.749617	0.80042	0.342978	0.434198	0.672661	-0.357967	0.672661	0.642033	0.531352	0.689533	0.60739
10.32	44.492	47.674	62.556	0.958			0.706744	0.758401	0.745042	0.796699	0.340885	0.432179	0.665006	-0.365347	0.665006	0.634653	0.535067	0.651671	0.610975
10.4	43.764	46.783	61.167	1.011			0.710702	0.760888	0.749	0.799186	0.342696	0.433528	0.671629	-0.360414	0.671629	0.639586	0.538783	0.661034	0.65138
10.48	43.357	46.75	62.089	0.992			0.693406	0.74894	0.731704	0.787238	0.334782	0.427047	0.64269	-0.384115	0.64269	0.615885	0.542499	0.667061	0.62121
10.56	43.658	46.934	60.801	0.934			0.713649	0.76837	0.751947	0.806668	0.344044	0.437587	0.676558	-0.345573	0.676558	0.654427	0.546215	0.655065	0.619243
10.64	43.953	46.56	62.049	0.982			0.70367	0.746361	0.741968	0.784659	0.339478	0.425648	0.659863	-0.389232	0.659863	0.610768	0.54993	0.705602	0.609485
10.72	44.805	47.404	61.386	0.97			0.725553	0.768571	0.763851	0.806869	0.349491	0.437696	0.696475	-0.345174	0.696475	0.654826	0.553646	0.679354	0.629398
10.8	43.633	47.066	61.349	1.021			0.706339	0.763244	0.744637	0.801542	0.3407	0.434806	0.664328	-0.355741	0.664328	0.644259	0.557362	0.673418	0.624259
10.88	44.041	47.402	61.464	1.005			0.711821	0.767413	0.750119	0.805711	0.343208	0.437068	0.673501	-0.347472	0.673501	0.652528	0.561078	0.668664	0.63349
10.96	44.721	47.29	60.715	0.973			0.732282	0.775284	0.77058	0.813582	0.35257	0.441337	0.707734	-0.331859	0.707734	0.668141	0.564793	0.67693	0.627449
11.04	44.707	46.651	61.383	0.973			0.723953	0.756133	0.762251	0.794431	0.348759	0.430949	0.693799	-0.369847	0.693799	0.630153	0.568509	0.679993	0.633008
11.12	44.781	47.422	61.04	1.002			0.729188	0.773177	0.767486	0.811475	0.351154	0.440195	0.702558	-0.336038	0.702558	0.663962	0.572225	0.68343	0.623107
11.2	45.191	47.318	61.072	0.861			0.736244	0.77157	0.774542	0.809868	0.354382	0.439323	0.714363	-0.339225	0.714363	0.660775	0.575941	0.671514	0.622381
11.28	45.15	47.527	61.98	0.936			0.724297	0.763236	0.762595	0.801534	0.348916	0.434802	0.694375	-0.355756	0.694375	0.644244	0.579656	0.699991	0.66408
11.36	44.238	47.231	61.228	1.014			0.71784	0.767546	0.756138	0.805844	0.345962	0.43714	0.683571	-0.347208	0.683571	0.652792	0.583372	0.683903	0.611799
11.44	45.332	46.763	62.476	0.939			0.721403	0.744658	0.759701	0.782956	0.347592	0.424724	0.689533	-0.39261	0.689533	0.60739	0.587088	0.68916	0.632099
11.52	44.145	47.096	62.784	0.907			0.698773	0.746465	0.737071	0.784763	0.337238	0.425704	0.651671	-0.389025	0.651671	0.610975	0.590804	0.644822	0.590764
11.6	44.049	47.87	62.133	0.962			0.70437	0.766834	0.742668	0.805132	0.339799	0.436754	0.661034	-0.34862	0.661034	0.65138	0.594519	0.673323	0.640868
11.68	44.104	46.764	61.899	0.963			0.707972	0.751625	0.74627	0.789923	0.341447	0.428503	0.667061	-0.37879	0.667061	0.62121	0.598235	0.697251	0.635553
11.76	43.842	46.893	62.161	0.934			0.700802	0.750633	0.7391	0.788931	0.338166	0.427965	0.655065	-0.380757	0.655065	0.619243	0.601951	0.717322	0.665332
11.84	45.332	46.224	61.648	0.992			0.731008	0.745714	0.769306	0.784012	0.351986	0.425297	0.705602	-0.390515	0.705602	0.609485	0.605667	0.666717	0.602905
11.92	44.625	47.094	62.009	0.944			0.71532	0.755752	0.753618	0.79405	0.344809	0.430742	0.679354	-0.370602	0.679354	0.629398	0.609382	0.680229	0.659158
12	44.543	47.076	62.182	0.984			0.711772	0.753162	0.75007	0.79146	0.343185	0.429337	0.673418	-0.375741	0.673418	0.624259	0.613098	0.66182	0.622881
12.08	44.037	47.005	61.709	0.995			0.70893	0.757815	0.747228	0.796113	0.341885	0.431861	0.668664	-0.36651	0.668664	0.63349	0.616814	0.669408	0.63698
12.16	44.469	46.96	61.896	0.99			0.713871	0.75477	0.752169	0.793068	0.344146	0.430209	0.67693	-0.372551	0.67693	0.627449	0.620529	0.683728	0.612727
12.24	44.648	47.204	62.003	0.958			0.715702	0.757572	0.754	0.79587	0.344983	0.43173	0.679993	-0.366992	0.679993	0.633008	0.624245	0.660835	0.647709
12.32	44.609	46.731	61.807	0.874			0.717756	0.752581	0.756054	0.790879	0.345923	0.429022	0.68343	-0.376893	0.68343	0.623107	0.627961	0.664589	0.632372
12.4	44.314	46.853	61.983	0.922			0.710634	0.752215	0.748932	0.790513	0.342665	0.428823	0.671514	-0.377619	0.671514	0.622381	0.631677	0.694799	0.645304
12.48	44.695	47.435	61.066	0.955			0.727654	0.773236	0.765952	0.811534	0.350452	0.440227	0.699991	-0.33592	0.699991	0.66408	0.635392	0.677601	0.633859
12.56	45.348	47.13	62.769	0.984			0.718038	0.74688	0.756336	0.785178	0.346053	0.42593	0.683903	-0.388201	0.683903	0.611799	0.639108	0.633956	0.627748
12.64	44.676	46.853	61.568	0.984			0.721181	0.757114	0.759479	0.795412	0.34749	0.431481	0.68916	-0.367901	0.68916	0.632099	0.642824	0.681158	0.633819
12.72	44.309	46.908	63.386	0.904			0.69468	0.736276	0.732978	0.774574	0.335365	0.420177	0.644822	-0.409236	0.644822	0.590764	0.64654	0.671164	0.650427
12.8	44.254	47.285	61.793	0.954			0.711715	0.761535	0.750013	0.799833	0.343159	0.433879	0.673323	-0.359132	0.673323	0.640868	0.650255	0.67887	0.632859
12.88	44.807	46.791	61.36	0.944			0.726016	0.758855	0.764314	0.797153	0.349703	0.432426	0.697251	-0.364447	0.697251	0.635553	0.653971	0.70143	0.670149
12.96	45.631	47.801	61.487	0.965			0.738013	0.773867	0.776311	0.812165	0.355192	0.440569	0.717322	-0.334668	0.717322	0.665332	0.657687	0.666981	0.680174
13.04	44.766	46.909	62.85	0.968			0.707766	0.742397	0.746064	0.780695	0.341353	0.423497	0.666717	-0.397095	0.666717	0.602905	0.661403	0.664171	0.643012
13.12	44.42	47.751	61.657	0.997			0.715842	0.770755	0.75414	0.809053	0.345048	0.438881	0.680229	-0.340842	0.680229	0.659158	0.665118	0.692066	0.653417
13.2	44.271	47.196	62.398	0.984			0.704839	0.752467	0.743137	0.790765	0.340013	0.42896	0.66182	-0.377119	0.66182	0.622881	0.668834	0.692884	0.661792
13.28	44.207	47.265	61.911	0.994			0.709375	0.759575	0.747673	0.797873	0.342089	0.432816	0.669408	-0.36302	0.669408	0.63698	0.67255	0.703266	0.650935
13.36	44.852	46.649	62.084	0.992			0.717934	0.747348	0.756232	0.785646	0.346005	0.426183	0.683728	-0.387273	0.683728	0.612727	0.676266	0.666014	0.628735
13.44	44.135	47.858	62.265	0.963			0.704251	0.764983	0.742549	0.803281	0.339744	0.43575	0.660835	-0.352291	0.660835	0.647709	0.679981	0.681544	0.680337
13.52	44.264	47.377	62.265	0.934			0.706494	0.757252	0.744792	0.79555	0.340771	0.431556	0.664589	-0.367628	0.664589	0.632372	0.683697	0.673357	0.614833
13.6	44.846	47.222	61.533	0.952			0.724551	0.763771	0.762849	0.802069	0.349032	0.435092	0.694799	-0.354696	0.694799	0.645304	0.687413	0.702022	0.665438
13.68	44.906	47.595	62.476	0.984			0.714272	0.758001	0.75257	0.796299	0.344329	0.431962	0.677601	-0.366141	0.677601	0.633859	0.691129	0.6901	0.636792
13.76	43.291	47.397	62.476	0.949			0.688186	0.754921	0.726484	0.793219	0.332394	0.430291	0.633956	-0.372252	0.633956	0.627748	0.694844	0.707334	0.66597
13.84	44.689	47.229	62.012	0.93			0.716398	0.757981	0.754696	0.796279	0.345302	0.431951	0.681158	-0.366181	0.681158	0.633819	0.69856	0.689781	0.650498
13.92	43.871	47.25	61.366	0.95			0.710424	0.766353	0.748722	0.804651	0.342569	0.436493	0.671164	-0.349573	0.671164	0.650427	0.702276	0.679542	0.629627
14	44.264	46.84	61.55	0.891			0.71503	0.757497	0.753328	0.795795	0.344676	0.431689	0.67887	-0.367141	0.67887	0.632859	0.705992	0.664815	0.612553
14.08	44.236	47.077	60.378	0.92			0.728514	0.776296	0.766812	0.814594	0.350846	0.441886	0.70143	-0.329851	0.70143	0.670149	0.709707	0.701848	0.646595
14.16	43.67	48.099	61.288	0.968			0.707924	0.781349	0.746222	0.819648	0.341425	0.444628	0.666981	-0.319826	0.666981	0.680174	0.713423	0.676819	0.644972
14.24	43.881	47.306	61.729	0.971			0.706244	0.762616	0.744543	0.800914	0.340656	0.434465	0.664171	-0.356988	0.664171	0.643012	0.717139	0.722564	0.636395
14.32	44.432	47.132	61.078	1.002			0.722918	0.767861	0.761216	0.806159	0.348285	0.437311	0.692066	-0.346583	0.692066	0.653417	0.720855	0.671758	0.621651
14.4	44.127	47.035	60.651	0.91			0.723406	0.772083	0.761704	0.810381	0.348508	0.439601	0.692884	-0.338208	0.692884	0.661792	0.72457	0.674758	0.627123
14.48	44.482	46.685	60.582	1.038			0.729612	0.76661	0.76791	0.804908	0.351348	0.436632	0.703266	-0.349065	0.703266	0.650935	0.728286	0.723923	0.680888
14.56	44.545	47.504	62.559	1.005			0.707346	0.755418	0.745644	0.793716	0.341161	0.430561	0.666014	-0.371265	0.666014	0.628735	0.732002	0.676903	0.656963
14.64	43.998	47.89	61.017	0.958			0.716629	0.781432	0.754927	0.81973	0.345408	0.444672	0.681544	-0.319663	0.681544	0.680337	0.735718	0.715306	0.681283
14.72	44.451	46.694	62.081	0.922			0.711735	0.74841	0.750033	0.786708	0.343169	0.426759	0.673357	-0.385167	0.673357	0.614833	0.739433	0.735321	0.662715
14.8	44.727	47.433	61.012	0.949			0.728868	0.773921	0.767166	0.812219	0.351008	0.440598	0.702022	-0.334562	0.702022	0.665438	0.743149	0.701137	0.670886
14.88	44.732	47.018	61.588	1.011			0.721743	0.75948	0.760041	0.797778	0.347747	0.432764	0.6901	-0.363208	0.6901	0.636792	0.746865	0.709256	0.658384
14.96	45.225	47.771	61.412	1.003			0.732043	0.774189	0.770341	0.812487	0.35246	0.440744	0.707334	-0.33403	0.707334	0.66597	0.750581	0.698996	0.66972
15.04	44.709	47.427	61.588	0.97			0.721551	0.76639	0.759849	0.804688	0.34766	0.436513	0.689781	-0.349502	0.689781	0.650498	0.754296	0.726925	0.659099
15.12	44.412	46.867	61.689	0.976			0.715432	0.755868	0.75373	0.794166	0.34486	0.430805	0.679542	-0.370373	0.679542	0.629627	0.758012	0.719299	0.700332
15.2	44.672	47.186	62.824	0.95			0.70663	0.747261	0.744928	0.785559	0.340833	0.426136	0.664815	-0.387447	0.664815	0.612553	0.761728	0.70026	0.648873
15.28	45.027	47.183	61.427	0.963			0.728764	0.764422	0.767062	0.80272	0.35096	0.435445	0.701848	-0.353405	0.701848	0.646595	0.765444	0.696548	0.653906
15.36	44.555	47.598	62.043	0.938			0.713804	0.763604	0.752102	0.801902	0.344115	0.435001	0.676819	-0.355028	0.676819	0.644972	0.769159	0.703609	0.653402
15.44	46.166	47.273	61.968	0.922			0.741146	0.75928	0.779444	0.797578	0.356625	0.432656	0.722564	-0.363605	0.722564	0.636395	0.772875	0.683094	0.650644
15.52	44.561	47.079	62.294	0.981			0.710779	0.751847	0.749077	0.790145	0.342731	0.428624	0.671758	-0.378349	0.671758	0.621651	0.776591	0.684554	0.652024
15.6	44.627	47.203	62.242	0.957			0.712572	0.754606	0.75087	0.792904	0.343552	0.43012	0.674758	-0.372877	0.674758	0.627123	0.780307	0.736653	0.667379
15.68	45.455	47.84	60.937	0.939			0.741958	0.781709	0.780256	0.820007	0.356997	0.444823	0.723923	-0.319112	0.723923	0.680888	0.784022	0.707811	0.660696
15.76	44.252	47.634	61.597	0.981			0.713854	0.769648	0.752153	0.807946	0.344138	0.43828	0.676903	-0.343037	0.676903	0.656963	0.787738	0.674139	0.643315
15.84	44.701	47.377	60.317	0.984			0.736808	0.781909	0.775106	0.820207	0.35464	0.444931	0.715306	-0.318717	0.715306	0.681283	0.791454	0.69413	0.649539
15.92	45.639	47.056	60.611	1.016			0.748771	0.772548	0.787069	0.810846	0.360114	0.439853	0.735321	-0.337285	0.735321	0.662715	0.79517	0.694818	0.658611
16	44.611	47.507	60.89	0.966			0.728339	0.776667	0.766637	0.814965	0.350766	0.442088	0.701137	-0.329114	0.701137	0.670886	0.798885	0.686105	0.645696
16.08	45.068	47.305	61.124	0.946			0.733192	0.770365	0.77149	0.808663	0.352986	0.438669	0.709256	-0.341616	0.709256	0.658384	0.802601	0.676109	0.632493
16.16	44.383	47.311	60.686	0.955			0.72706	0.776079	0.765358	0.814377	0.35018	0.441769	0.698996	-0.33028	0.698996	0.66972	0.806317	0.710556	0.688188
16.24	45.613	47.232	60.994	0.97			0.743752	0.770725	0.782051	0.809023	0.357818	0.438864	0.726925	-0.340901	0.726925	0.659099	0.810033	0.710343	0.662478
16.32	44.533	47.616	59.902	0.973			0.739195	0.791512	0.777493	0.82981	0.355732	0.45014	0.719299	-0.299668	0.719299	0.700332	0.813748	0.682387	0.657126
16.4	44.883	47.163	61.32	0.931			0.727815	0.76557	0.766113	0.803868	0.350526	0.436068	0.70026	-0.351127	0.70026	0.648873	0.817464	0.688646	0.639023
16.48	44.678	47.237	61.196	1			0.725596	0.768108	0.763894	0.806406	0.349511	0.437445	0.696548	-0.346094	0.696548	0.653906	0.82118	0.670628	0.645619
16.56	44.627	46.904	60.801	0.938			0.729816	0.767853	0.768114	0.806151	0.351441	0.437307	0.703609	-0.346598	0.703609	0.653402	0.824895	0.689152	0.652183
16.64	44.203	47.15	61.222	0.966			0.717555	0.766463	0.755853	0.804761	0.345831	0.436552	0.683094	-0.349356	0.683094	0.650644	0.828611	0.673375	0.639669
16.72	44.332	47.275	61.337	0.944			0.718428	0.767158	0.756726	0.805457	0.346231	0.43693	0.684554	-0.347976	0.684554	0.652024	0.832327	0.714095	0.666938
16.8	45.465	46.97	60.343	0.934			0.749567	0.774899	0.787865	0.813198	0.360478	0.441129	0.736653	-0.332621	0.736653	0.667379	0.836043	0.719554	0.651472
16.88	44.678	47.02	60.669	0.928			0.732328	0.77153	0.770626	0.809829	0.352591	0.439301	0.707811	-0.339304	0.707811	0.660696	0.839758	0.669727	0.637047
16.96	44.465	47.558	62.069	0.901			0.712202	0.762768	0.750501	0.801066	0.343382	0.434548	0.674139	-0.356685	0.674139	0.643315	0.843474	0.678267	0.647147
17.04	44.777	47.305	61.478	0.934			0.724151	0.765906	0.762449	0.804204	0.348849	0.43625	0.69413	-0.350461	0.69413	0.649539	0.84719	0.67503	0.668821
17.12	44.734	47.512	61.398	0.898			0.724562	0.770479	0.76286	0.808777	0.349037	0.438731	0.694818	-0.341389	0.694818	0.658611	0.850906	0.694644	0.688123
17.2	44.473	47.175	61.47	0.906			0.719355	0.763969	0.757653	0.802267	0.346655	0.435199	0.686105	-0.354304	0.686105	0.645696	0.854621	0.699243	0.677861
17.28	44.447	47.122	61.899	1.01			0.71338	0.757312	0.751678	0.795611	0.343921	0.431589	0.676109	-0.367507	0.676109	0.632493	0.858337	0.679839	0.698885
17.36	44.896	47.972	60.81	0.99			0.733969	0.78539	0.772267	0.823688	0.353341	0.446819	0.710556	-0.311812	0.710556	0.688188	0.862053	0.713596	0.680266
17.44	44.941	47.255	60.902	0.934			0.733841	0.772429	0.772139	0.810727	0.353283	0.439789	0.710343	-0.337522	0.710343	0.662478	0.865769	0.702303	0.677751
17.52	44.32	47.501	61.427	0.95			0.717132	0.769731	0.75543	0.808029	0.345638	0.438325	0.682387	-0.342874	0.682387	0.657126	0.869484	0.690413	0.676326
17.6	44.686	47.096	61.617	0.96			0.720873	0.760605	0.759171	0.798903	0.34735	0.433375	0.688646	-0.360977	0.688646	0.639023	0.8732	0.693043	0.685164
17.68	43.758	47	61.219	0.987			0.710104	0.763929	0.748402	0.802228	0.342422	0.435178	0.670628	-0.354381	0.670628	0.645619	0.876916	0.675288	0.661479
17.76	44.58	47.367	61.45	0.946			0.721175	0.767239	0.759474	0.805537	0.347488	0.436973	0.689152	-0.347817	0.689152	0.652183	0.880632	0.692299	0.697969
17.84	44.484	47.491	62.107	0.97			0.711746	0.76093	0.750044	0.799228	0.343173	0.433551	0.673375	-0.360331	0.673375	0.639669	0.884347	0.696372	0.713999
17.92	45.395	47.728	61.349	0.898			0.736084	0.774677	0.774382	0.812975	0.354309	0.441008	0.714095	-0.333062	0.714095	0.666938	0.888063	0.703002	0.706339
18	45.428	47.086	61.124	0.906			0.739347	0.76688	0.777645	0.805178	0.355802	0.436779	0.719554	-0.348528	0.719554	0.651472	0.891779	0.702471	0.694694
18.08	44.617	47.699	62.504	0.917			0.709565	0.759608	0.747863	0.797906	0.342176	0.432834	0.669727	-0.362953	0.669727	0.637047	0.895495	0.716598	0.713936
18.16	44.525	47.577	61.931	0.928			0.71467	0.7647	0.752968	0.802998	0.344511	0.435596	0.678267	-0.352853	0.678267	0.647147	0.89921	0.677813	0.665686
18.24	43.783	47.56	61.035	0.979			0.712735	0.775626	0.751033	0.813924	0.343626	0.441523	0.67503	-0.331179	0.67503	0.668821	0.902926	0.694801	0.67075
18.32	44.244	47.883	60.709	0.954			0.724458	0.785357	0.762756	0.823655	0.34899	0.446802	0.694644	-0.311877	0.694644	0.688123	0.906642	0.703037	0.705719
18.4	44.348	47.509	60.625	0.957			0.727207	0.780184	0.765505	0.818482	0.350248	0.443995	0.699243	-0.322139	0.699243	0.677861	0.910358	0.741012	0.723814
18.48	43.604	48.091	60.579	0.89			0.715609	0.790782	0.753907	0.82908	0.344941	0.449745	0.679839	-0.301115	0.679839	0.698885	0.914073	0.689288	0.666297
18.56	44.699	47.412	60.415	0.933			0.735786	0.781396	0.774084	0.819694	0.354173	0.444653	0.713596	-0.319734	0.713596	0.680266	0.917789	0.707651	0.668061
18.64	44.598	47.656	60.816	0.963			0.729036	0.780128	0.767334	0.818426	0.351084	0.443965	0.702303	-0.322249	0.702303	0.677751	0.921505	0.715596	0.704885
18.72	44.35	47.806	61.069	0.944			0.721929	0.77941	0.760227	0.817708	0.347833	0.443575	0.690413	-0.323674	0.690413	0.676326	0.925221	0.70843	0.677948
18.8	44.377	48.003	60.986	0.917			0.723501	0.783865	0.761799	0.822163	0.348552	0.445992	0.693043	-0.314836	0.693043	0.685164	0.928936	0.715584	0.698154
18.88	43.969	47.532	61.297	0.944			0.712889	0.771925	0.751187	0.810223	0.343697	0.439515	0.675288	-0.338521	0.675288	0.661479	0.932652	0.705008	0.662438
18.96	44.174	48.199	60.746	0.907			0.723057	0.790321	0.761355	0.828619	0.348349	0.449494	0.692299	-0.302031	0.692299	0.697969	0.936368	0.70553	0.682235
19.04	43.904	48.219	60.15	0.968			0.725491	0.798402	0.763789	0.8367	0.349462	0.453878	0.696372	-0.286001	0.696372	0.713999	0.940084	0.723731	0.684157
19.12	44.682	48.58	60.885	0.995			0.729454	0.79454	0.767752	0.832838	0.351276	0.451783	0.703002	-0.293661	0.703002	0.706339	0.943799	0.712245	0.677103
19.2	43.998	47.512	59.986	0.96			0.729136	0.788669	0.767434	0.826967	0.35113	0.448599	0.702471	-0.305306	0.702471	0.694694	0.947515	0.727321	0.695729
19.28	44.547	48.142	60.066	0.928			0.73758	0.79837	0.775878	0.836668	0.354994	0.453861	0.716598	-0.286064	0.716598	0.713936	0.951231	0.702878	0.675847
19.36	44.391	48.012	61.729	1.022			0.714399	0.774046	0.752697	0.812344	0.344387	0.440666	0.677813	-0.334314	0.677813	0.665686	0.954947	0.698313	0.685049
19.44	44.701	47.845	61.34	0.933			0.724552	0.776599	0.76285	0.814897	0.349033	0.442051	0.694801	-0.32925	0.694801	0.67075	0.958662	0.706503	0.669852
19.52	44.27	48.122	60.363	0.875			0.729475	0.794227	0.767773	0.832525	0.351285	0.451614	0.703037	-0.294281	0.703037	0.705719	0.962378	0.715544	0.672103
19.6	45.156	48.166	59.732	0.917			0.752172	0.803349	0.79047	0.841648	0.36167	0.456562	0.741012	-0.276186	0.741012	0.723814	0.966094	0.725844	0.707343
19.68	44.322	47.522	61.121	0.854			0.721257	0.774354	0.759555	0.812652	0.347525	0.440833	0.689288	-0.333703	0.689288	0.666297	0.96981	0.721305	0.702874
19.76	44.619	47.185	60.594	0.934			0.732233	0.775243	0.770531	0.813541	0.352547	0.441315	0.707651	-0.331939	0.707651	0.668061	0.973525	0.710278	0.680952
19.84	44.549	47.911	60.11	0.947			0.736981	0.793807	0.775279	0.832105	0.354719	0.451385	0.715596	-0.295115	0.715596	0.704885	0.977241	0.698687	0.709383
19.92	44.656	47.493	60.611	0.922			0.732698	0.780228	0.770996	0.818526	0.35276	0.444019	0.70843	-0.322052	0.70843	0.677948	0.980957	0.727555	0.717766
20	44.562	47.725	60.13	0.942			0.736974	0.790414	0.775272	0.828712	0.354716	0.449545	0.715584	-0.301846	0.715584	0.698154	0.984673	0.738437	0.745147
20.08	44.971	47.488	61.207	0.928			0.730652	0.772408	0.768951	0.810706	0.351824	0.439778	0.705008	-0.337562	0.705008	0.662438	0.988388	0.744755	0.721036
20.16	44.666	47.743	60.764	0.928			0.730965	0.782389	0.769263	0.820687	0.351967	0.445191	0.70553	-0.317765	0.70553	0.682235	0.992104	0.740892	0.712652
20.24	45.34	47.825	60.793	0.934			0.741843	0.783358	0.780141	0.821656	0.356944	0.445717	0.723731	-0.315843	0.723731	0.684157	0.99582	0.7074	0.678743
20.32	45.055	47.745	60.96	0.946			0.734979	0.779801	0.773277	0.818099	0.353803	0.443788	0.712245	-0.322897	0.712245	0.677103	0.999536	0.71464	0.707382
20.4	44.791	47.455	59.879	0.944			0.743989	0.789191	0.782287	0.82749	0.357926	0.448882	0.727321	-0.304271	0.727321	0.695729	1.00325	0.711764	0.699011
20.48	44.762	47.75	61.003	0.989			0.72938	0.779168	0.767678	0.817466	0.351242	0.443445	0.702878	-0.324153	0.702878	0.675847	1.00697	0.724622	0.712199
20.56	44.211	47.613	60.481	0.96			0.726651	0.783807	0.764949	0.822105	0.349993	0.445961	0.698313	-0.314951	0.698313	0.685049	1.01068	0.695778	0.706325
20.64	44.77	47.44	60.841	0.976			0.731546	0.776146	0.769844	0.814444	0.352233	0.441805	0.706503	-0.330148	0.706503	0.669852	1.0144	0.750649	0.73864
20.72	45.078	47.494	60.836	0.931			0.73695	0.777281	0.775248	0.815579	0.354705	0.442421	0.715544	-0.327897	0.715544	0.672103	1.01811	0.739394	0.7531
20.8	44.914	47.988	60.118	0.934			0.743106	0.795046	0.781404	0.833344	0.357522	0.452058	0.725844	-0.292657	0.725844	0.707343	1.02183	0.694988	0.68004
20.88	44.871	47.98	60.274	0.942			0.740393	0.792793	0.778691	0.831091	0.356281	0.450836	0.721305	-0.297126	0.721305	0.702874	1.02555	0.704855	0.711207
20.96	44.797	47.659	60.689	0.989			0.733802	0.781742	0.7721	0.82004	0.353265	0.444841	0.710278	-0.319048	0.710278	0.680952	1.02926	0.671318	0.69896
21.04	44.307	48.432	60.588	0.978			0.726875	0.796074	0.765173	0.834373	0.350096	0.452616	0.698687	-0.290617	0.698687	0.709383	1.03298	0.711004	0.719751
21.12	45.012	48.339	60.167	0.938			0.744129	0.800301	0.782427	0.838599	0.35799	0.454908	0.727555	-0.282234	0.727555	0.717766	1.03669	0.713488	0.703261
21.2	44.842	48.552	59.418	0.966			0.750633	0.814104	0.788931	0.852402	0.360966	0.462396	0.738437	-0.254853	0.738437	0.745147	1.04041	0.726026	0.724528
21.28	45.279	48.074	59.718	0.925			0.75441	0.801949	0.792708	0.840247	0.362694	0.455802	0.744755	-0.278964	0.744755	0.721036	1.04412	0.739028	0.730073
21.36	45.244	47.932	59.85	0.931			0.7521	0.797722	0.790398	0.83602	0.361637	0.453509	0.740892	-0.287348	0.740892	0.712652	1.04784	0.72135	0.694333
21.44	44.936	47.852	61.029	0.962			0.732083	0.780628	0.770381	0.818926	0.352478	0.444237	0.7074	-0.321257	0.7074	0.678743	1.05156	0.749146	0.739152
21.52	44.506	47.975	60.095	0.954			0.73641	0.795066	0.774708	0.833364	0.354458	0.452068	0.71464	-0.292618	0.71464	0.707382	1.05527	0.73201	0.736554
21.6	44.453	47.779	60.167	0.938			0.734691	0.790846	0.772989	0.829144	0.353672	0.449779	0.711764	-0.300989	0.711764	0.699011
21.68	44.848	48.112	60.104	0.886			0.742376	0.797494	0.780674	0.835792	0.357188	0.453386	0.724622	-0.287801	0.724622	0.712199
21.76	44.068	48.196	60.418	0.934			0.725136	0.794533	0.763434	0.832831	0.3493	0.451779	0.695778	-0.293675	0.695778	0.706325
21.84	45.379	48.483	59.585	0.899			0.757932	0.810824	0.79623	0.849122	0.364305	0.460616	0.750649	-0.26136	0.750649	0.73864
21.92	44.893	48.807	59.447	0.949			0.751205	0.818113	0.789503	0.856412	0.361228	0.464571	0.739394	-0.2469	0.739394	0.7531
22	44.566	47.975	61.144	0.934			0.724664	0.781282	0.762962	0.81958	0.349084	0.444591	0.694988	-0.31996	0.694988	0.68004
22.08	44.316	48.259	60.308	0.955			0.730561	0.796994	0.768859	0.835292	0.351782	0.453114	0.704855	-0.288793	0.704855	0.711207
22.16	43.459	48.265	60.784	0.936			0.710517	0.79082	0.748815	0.829118	0.342611	0.449765	0.671318	-0.30104	0.671318	0.69896
22.24	44.537	48.516	60.305	0.974			0.734237	0.801301	0.772535	0.839599	0.353464	0.455451	0.711004	-0.280249	0.711004	0.719751
22.32	44.648	48.049	60.343	0.955			0.735721	0.792988	0.774019	0.831287	0.354143	0.450941	0.713488	-0.296739	0.713488	0.703261
22.4	45.094	48.685	60.337	0.976			0.743215	0.80371	0.781513	0.842008	0.357572	0.456757	0.726026	-0.275472	0.726026	0.724528
22.48	44.916	48.166	59.493	0.954			0.750987	0.806505	0.789285	0.844803	0.361128	0.458274	0.739028	-0.269927	0.739028	0.730073
22.56	44.84	47.69	60.231	0.939			0.74042	0.788487	0.778718	0.826786	0.356293	0.4485	0.72135	-0.305667	0.72135	0.694333
22.64	44.875	48.012	58.977	0.936			0.757034	0.811082	0.795332	0.84938	0.363894	0.460756	0.749146	-0.260848	0.749146	0.739152
22.72	44.486	48.157	59.245	0.957			0.746792	0.809772	0.78509	0.84807	0.359208	0.460046	0.73201	-0.263446	0.73201	0.736554

## Sheet: Fig6f-c05
							STEP0 (eq 7)		STEP1 (eq 8)		STEP2 (eq 9)		STEP3 (eq 10)		STEP4 (eq 11)		Foci Area	25.765			Eccentricity			Foci radius (µm)	2.86378
Time	Bleach	Non-bleach	REF	BG	SizeB	SizeNB	FRAPb	FRAPnb	FRAPb	FRAPnb	FRAPb	FRAPnb	FRAPb	FRAPnb	FRAPb	FRAPnb	Rescaled time	FRAPb	FRAPnb		a	6.421
-1.2	74.41	74.018	80.645	0.981	11.118	15	0.921734	0.916813	0.988998	0.984077	0.421	0.565172	0.960225	0.173653	0.960225	1.17365	0	0	1		b	5.365
-1.12	74.856	74.081	81.425	1.062			0.918258	0.908615	0.985522	0.975878	0.41952	0.560463	0.954905	0.156719	0.954905	1.15672	0.00310499	0.0592344	0.977212		ec	0.54943
-1.04	74.997	74.258	81.532	1.035			0.918817	0.909636	0.986081	0.9769	0.419758	0.56105	0.95576	0.15883	0.95576	1.15883	0.00620997	0.0984012	0.951837
-0.96	74.622	73.684	81.237	0.987			0.91757	0.905882	0.984834	0.973145	0.419227	0.558894	0.953851	0.151074	0.953851	1.15107	0.00931496	0.120823	0.925359
-0.88	75.96	73.658	81.449	0.98			0.931787	0.90318	0.999051	0.970444	0.42528	0.557342	0.975617	0.145494	0.975617	1.14549	0.0124199	0.148657	0.930754
-0.8	75.827	72.999	80.924	0.997			0.936229	0.900847	1.00349	0.968111	0.42717	0.556002	0.982417	0.140675	0.982417	1.14068	0.0155249	0.174382	0.912107
-0.72	76.041	72.671	81.488	1.012			0.932315	0.890439	0.999579	0.957703	0.425504	0.550025	0.976425	0.119178	0.976425	1.11918	0.0186299	0.187381	0.90626
-0.64	76.665	72.951	81.463	1.019			0.940356	0.894187	1.00762	0.961451	0.428927	0.552177	0.988735	0.12692	0.988735	1.12692	0.0217349	0.207848	0.893256
-0.56	75.37	73.301	81.492	0.966			0.923975	0.898281	0.991239	0.965545	0.421954	0.554529	0.963656	0.135376	0.963656	1.13538	0.0248399	0.224845	0.859406
-0.48	76.111	72.861	81.004	1.015			0.938829	0.898199	1.00609	0.965462	0.428277	0.554481	0.986397	0.135205	0.986397	1.1352	0.0279449	0.245455	0.858926
-0.4	76.73	72.413	80.722	1.077			0.949878	0.895675	1.01714	0.962938	0.43298	0.553031	1.00331	0.129992	1.00331	1.12999	0.0310499	0.25867	0.857595
-0.32	76.973	72.812	81.152	1.008			0.947856	0.895937	1.01512	0.963201	0.43212	0.553182	1.00022	0.130534	1.00022	1.13053	0.0341549	0.262319	0.839638
-0.24	76.827	72.982	80.794	1.019			0.950273	0.902075	1.01754	0.969338	0.433148	0.556707	1.00392	0.143211	1.00392	1.14321	0.0372598	0.267022	0.821264
-0.16	76.237	71.668	80.46	0.934			0.946898	0.889445	1.01416	0.956709	0.431712	0.549454	0.99875	0.117124	0.99875	1.11712	0.0403648	0.282088	0.80807
-0.08	76.605	72.799	80.776	1.003			0.947714	0.900004	1.01498	0.967268	0.432059	0.555518	1	0.138934	1	1.13893	0.0434698	0.308393	0.810336
0	24.686	67.924	81.361	1.025			0.294525	0.83274	0.361789	0.900004	0.154008	0.516887	0	0	0	1	0.0465748	0.305827	0.81031
0.08	27.64	66.751	81.026	0.961			0.333217	0.821707	0.400481	0.888971	0.170478	0.510551	0.0592344	-0.0227879	0.0592344	0.977212	0.0496798	0.311798	0.784151
0.16	29.863	66.125	81.461	0.99			0.3588	0.809422	0.426064	0.876686	0.181368	0.503495	0.0984012	-0.0481633	0.0984012	0.951837	0.0527848	0.314735	0.799525
0.24	31.148	65.282	81.689	1.024			0.373446	0.796603	0.44071	0.863867	0.187603	0.496133	0.120823	-0.0746406	0.120823	0.925359	0.0558898	0.323128	0.753368
0.32	32.417	65.128	81.242	0.987			0.391627	0.799215	0.45889	0.866479	0.195342	0.497633	0.148657	-0.069246	0.148657	0.930754	0.0589948	0.321159	0.763969
0.4	33.597	64.012	80.728	1.057			0.40843	0.790187	0.475693	0.857451	0.202495	0.492448	0.174382	-0.0878931	0.174382	0.912107	0.0620997	0.344292	0.756425
0.48	34.354	63.974	80.977	1.017			0.416921	0.787356	0.484185	0.85462	0.206109	0.490822	0.187381	-0.0937404	0.187381	0.90626	0.0652047	0.352513	0.772416
0.56	35.349	63.404	80.915	0.934			0.43029	0.781061	0.497553	0.848324	0.2118	0.487207	0.207848	-0.106744	0.207848	0.893256	0.0683097	0.368138	0.769031
0.64	36.429	62.412	81.326	0.953			0.441392	0.764672	0.508656	0.831936	0.216526	0.477795	0.224845	-0.140594	0.224845	0.859406	0.0714147	0.354276	0.7282
0.72	37.402	62.202	81.072	0.965			0.454854	0.76444	0.522118	0.831704	0.222257	0.477661	0.245455	-0.141074	0.245455	0.858926	0.0745197	0.363993	0.750885
0.8	37.944	61.873	80.694	1.013			0.463486	0.763796	0.530749	0.831059	0.225931	0.477291	0.25867	-0.142405	0.25867	0.857595	0.0776247	0.37019	0.724985
0.88	38.159	61.247	80.796	0.971			0.465869	0.755102	0.533133	0.822366	0.226946	0.472298	0.262319	-0.160362	0.262319	0.839638	0.0807297	0.380659	0.721191
0.96	38.622	60.913	81.317	0.921			0.468941	0.746206	0.536205	0.81347	0.228254	0.467189	0.267022	-0.178736	0.267022	0.821264	0.0838347	0.400518	0.725098
1.04	39.183	59.956	80.661	1.082			0.478782	0.739818	0.546046	0.807082	0.232443	0.463521	0.282088	-0.19193	0.282088	0.80807	0.0869396	0.392583	0.713897
1.12	40.503	60.018	80.659	0.99			0.495965	0.740916	0.563228	0.808179	0.239757	0.464151	0.308393	-0.189664	0.308393	0.810336	0.0900446	0.396981	0.748924
1.2	40.221	59.78	80.329	1.019			0.494288	0.740903	0.561552	0.808167	0.239043	0.464143	0.305827	-0.18969	0.305827	0.81031	0.0931496	0.403029	0.715868
1.28	40.84	59.255	81.009	0.961			0.498189	0.728238	0.565452	0.795502	0.240704	0.45687	0.311798	-0.215849	0.311798	0.784151	0.0962546	0.399239	0.715105
1.36	40.821	59.589	80.647	0.978			0.500107	0.735681	0.56737	0.802945	0.24152	0.461145	0.314735	-0.200475	0.314735	0.799525	0.0993596	0.414641	0.69304
1.44	41.457	58.091	81.044	0.975			0.505589	0.713335	0.572853	0.780599	0.243854	0.448311	0.323128	-0.246632	0.323128	0.753368	0.102465	0.40922	0.68049
1.52	41.473	58.668	81.272	0.983			0.504303	0.718467	0.571567	0.785731	0.243307	0.451258	0.321159	-0.236031	0.321159	0.763969	0.10557	0.422918	0.705094
1.6	42.335	57.896	80.607	0.971			0.519413	0.714815	0.586677	0.782079	0.249739	0.449161	0.344292	-0.243575	0.344292	0.756425	0.108675	0.412164	0.700541
1.68	42.59	58.259	80.24	1.013			0.524783	0.722557	0.592047	0.78982	0.252025	0.453607	0.352513	-0.227584	0.352513	0.772416	0.11178	0.419406	0.692778
1.76	43.378	58.124	80.258	0.948			0.534989	0.720918	0.602253	0.788182	0.256369	0.452666	0.368138	-0.230969	0.368138	0.769031	0.114885	0.422955	0.692457
1.84	43.092	57.111	81.022	1.012			0.525934	0.70115	0.593198	0.768414	0.252515	0.441313	0.354276	-0.2718	0.354276	0.7282	0.11799	0.427956	0.705186
1.92	43.441	57.762	80.684	1.057			0.532282	0.712133	0.599546	0.779397	0.255217	0.44762	0.363993	-0.249115	0.363993	0.750885	0.121095	0.432313	0.700314
2	43.679	56.68	80.602	0.97			0.53633	0.699593	0.603593	0.766857	0.25694	0.440419	0.37019	-0.275015	0.37019	0.724985	0.124199	0.437641	0.688728
2.08	44.57	56.966	81.202	1.015			0.543168	0.697756	0.610432	0.76502	0.259851	0.439364	0.380659	-0.278809	0.380659	0.721191	0.127304	0.423272	0.683973
2.16	45.368	56.819	80.785	0.992			0.556139	0.699648	0.623403	0.766912	0.265372	0.44045	0.400518	-0.274902	0.400518	0.725098	0.130409	0.431999	0.701953
2.24	45.176	56.66	81.17	1.013			0.550956	0.694225	0.61822	0.761489	0.263166	0.437336	0.392583	-0.286103	0.392583	0.713897	0.133514	0.434614	0.688333
2.32	44.711	57.145	79.967	0.948			0.553829	0.711183	0.621093	0.778447	0.264389	0.447075	0.396981	-0.251076	0.396981	0.748924	0.136619	0.439411	0.67971
2.4	45.498	56.469	80.808	0.961			0.557779	0.69518	0.625043	0.762443	0.26607	0.437884	0.403029	-0.284132	0.403029	0.715868	0.139724	0.444071	0.665249
2.48	45.102	56.176	80.402	1.022			0.555304	0.69481	0.622567	0.762074	0.265017	0.437671	0.399239	-0.284895	0.399239	0.715105	0.142829	0.451806	0.686596
2.56	46.389	55.907	81.222	1.079			0.565364	0.684127	0.632628	0.751391	0.269299	0.431536	0.414641	-0.30696	0.414641	0.69304	0.145934	0.46355	0.672598
2.64	46.148	55.486	81.352	1.01			0.561823	0.678051	0.629087	0.745315	0.267792	0.428047	0.40922	-0.31951	0.40922	0.68049	0.149039	0.46242	0.672728
2.72	46.363	55.835	80.473	1.005			0.570771	0.689963	0.638034	0.757227	0.271601	0.434888	0.422918	-0.294906	0.422918	0.705094	0.152144	0.470333	0.67409
2.8	46.067	55.972	80.911	1.04			0.563747	0.687759	0.63101	0.755023	0.268611	0.433622	0.412164	-0.299459	0.412164	0.700541	0.155249	0.440886	0.653999
2.88	46.36	55.584	80.815	0.97			0.568476	0.684	0.63574	0.751264	0.270624	0.431463	0.419406	-0.307222	0.419406	0.692778	0.158354	0.447581	0.660703
2.96	46.31	55.282	80.373	1.01			0.570795	0.683845	0.638059	0.751109	0.271611	0.431374	0.422955	-0.307543	0.422955	0.692457	0.161459	0.453508	0.648318
3.04	46.548	55.751	80.356	0.983			0.574062	0.690008	0.641325	0.757272	0.273002	0.434914	0.427956	-0.294814	0.427956	0.705186	0.164564	0.458566	0.662373
3.12	46.948	55.769	80.649	0.995			0.576908	0.687649	0.644171	0.754913	0.274213	0.433559	0.432313	-0.299686	0.432313	0.700314	0.167669	0.454644	0.658588
3.2	47.297	55.395	80.725	1.061			0.580388	0.68204	0.647651	0.749303	0.275694	0.430337	0.437641	-0.311272	0.437641	0.688728	0.170774	0.452836	0.647789
3.28	46.478	55.149	80.688	0.944			0.571002	0.679738	0.638266	0.747001	0.271699	0.429015	0.423272	-0.316027	0.423272	0.683973	0.173879	0.47439	0.659717
3.36	47.052	55.972	80.843	1.015			0.576702	0.688443	0.643966	0.755706	0.274126	0.434015	0.431999	-0.298047	0.431999	0.701953	0.176984	0.468215	0.668957
3.44	47.041	55.276	80.605	0.992			0.578411	0.681848	0.645674	0.749112	0.274853	0.430228	0.434614	-0.311667	0.434614	0.688333	0.180089	0.464629	0.644363
3.52	47.363	55.028	80.729	0.993			0.581544	0.677674	0.648808	0.744938	0.276187	0.42783	0.439411	-0.32029	0.439411	0.67971	0.183194	0.488306	0.680015
3.6	47.851	54.749	81.138	1.008			0.584588	0.670673	0.651851	0.737936	0.277482	0.423809	0.444071	-0.334751	0.444071	0.665249	0.186299	0.464326	0.652681
3.68	47.717	54.961	80.252	0.968			0.58964	0.681008	0.656904	0.748271	0.279633	0.429745	0.451806	-0.313404	0.451806	0.686596	0.189404	0.482628	0.656932
3.76	48.467	54.572	80.428	1.059			0.597311	0.67423	0.664575	0.741494	0.282899	0.425852	0.46355	-0.327402	0.46355	0.672598	0.192509	0.472525	0.653133
3.84	48.775	54.998	81.077	1.008			0.596573	0.674293	0.663837	0.741557	0.282584	0.425889	0.46242	-0.327272	0.46242	0.672728	0.195614	0.476033	0.66542
3.92	48.998	54.841	80.783	0.973			0.601742	0.674953	0.669005	0.742217	0.284785	0.426267	0.470333	-0.32591	0.470333	0.67409	0.198719	0.478923	0.662144
4	47.878	54.538	81.492	0.978			0.582507	0.665226	0.649771	0.73249	0.276597	0.420681	0.440886	-0.346001	0.440886	0.653999	0.201824	0.491264	0.651117
4.08	48.054	54.594	81.168	1.012			0.586881	0.668471	0.654144	0.735735	0.278458	0.422545	0.447581	-0.339297	0.447581	0.660703	0.204929	0.499849	0.670113
4.16	48.832	54.633	81.932	1.052			0.590752	0.662475	0.658015	0.729739	0.280106	0.419101	0.453508	-0.351682	0.453508	0.648318	0.208034	0.487986	0.653675
4.24	48.517	54.533	80.982	1.008			0.594056	0.66928	0.661319	0.736544	0.281513	0.423009	0.458566	-0.337627	0.458566	0.662373	0.211139	0.490045	0.653475
4.32	48.229	54.292	80.838	1.013			0.591494	0.667448	0.658758	0.734711	0.280422	0.421957	0.454644	-0.341412	0.454644	0.658588	0.214244	0.495869	0.65896
4.4	48.044	53.773	80.685	1.012			0.590313	0.662219	0.657577	0.729483	0.279919	0.418954	0.452836	-0.352211	0.452836	0.647789	0.217349	0.491257	0.643994
4.48	49.119	54.182	80.611	1.007			0.604392	0.667994	0.671656	0.735258	0.285913	0.422271	0.47439	-0.340283	0.47439	0.659717	0.220454	0.501069	0.647529
4.56	48.608	54.326	80.298	1.002			0.600358	0.672468	0.667622	0.739731	0.284196	0.42484	0.468215	-0.331043	0.468215	0.668957	0.223559	0.501616	0.641893
4.64	48.994	54.013	81.252	1.005			0.598016	0.660561	0.66528	0.727824	0.283199	0.418002	0.464629	-0.355637	0.464629	0.644363	0.226664	0.495966	0.665246
4.72	49.575	54.672	80.195	0.975			0.613481	0.677821	0.680745	0.745085	0.289782	0.427915	0.488306	-0.319985	0.488306	0.680015	0.229769	0.510853	0.657489
4.8	48.797	54.139	80.974	0.968			0.597818	0.664588	0.665081	0.731851	0.283114	0.420314	0.464326	-0.347319	0.464326	0.652681	0.232874	0.507524	0.675164
4.88	49.43	53.945	80.409	1.022			0.609772	0.666646	0.677036	0.733909	0.288203	0.421496	0.482628	-0.343068	0.482628	0.656932	0.235979	0.491509	0.647501
4.96	48.675	53.546	80.037	1.005			0.603173	0.664807	0.670437	0.73207	0.285394	0.42044	0.472525	-0.346867	0.472525	0.653133	0.239084	0.500016	0.642251
5.04	49.102	54.292	80.464	0.973			0.605465	0.670755	0.672729	0.738019	0.286369	0.423857	0.476033	-0.33458	0.476033	0.66542	0.242189	0.489106	0.648422
5.12	49.444	54.376	80.771	0.987			0.607352	0.669169	0.674616	0.736433	0.287173	0.422946	0.478923	-0.337856	0.478923	0.662144	0.245294	0.503803	0.640225
5.2	49.814	53.655	80.324	0.992			0.615414	0.66383	0.682677	0.731094	0.290604	0.41988	0.491264	-0.348883	0.491264	0.651117	0.248399	0.509407	0.65174
5.28	49.808	53.896	79.598	0.992			0.621021	0.673028	0.688285	0.740291	0.292992	0.425162	0.499849	-0.329887	0.499849	0.670113	0.251504	0.509712	0.63985
5.36	49.794	53.912	80.54	1.037			0.613272	0.665069	0.680536	0.732333	0.289693	0.420591	0.487986	-0.346325	0.487986	0.653675	0.254609	0.513037	0.651695
5.44	49.776	53.768	80.328	1.051			0.614617	0.664972	0.681881	0.732236	0.290265	0.420535	0.490045	-0.346525	0.490045	0.653475	0.257714	0.50955	0.631645
5.52	50.329	54.255	80.774	0.987			0.618422	0.667628	0.685685	0.734891	0.291885	0.42206	0.495869	-0.34104	0.495869	0.65896	0.260819	0.502662	0.642155
5.6	50.105	53.695	80.805	0.98			0.615409	0.660382	0.682672	0.727646	0.290602	0.417899	0.491257	-0.356006	0.491257	0.643994	0.263924	0.514455	0.633216
5.68	50.137	53.322	80.044	0.963			0.621818	0.662093	0.689082	0.729357	0.293331	0.418882	0.501069	-0.352471	0.501069	0.647529	0.267029	0.51484	0.642854
5.76	50.373	53.322	80.333	1.037			0.622175	0.659365	0.689439	0.726629	0.293483	0.417315	0.501616	-0.358107	0.501616	0.641893	0.270134	0.508673	0.653185
5.84	49.886	54.013	80.057	0.975			0.618485	0.670671	0.685748	0.737935	0.291912	0.423808	0.495966	-0.334754	0.495966	0.665246	0.273239	0.500952	0.642821
5.92	50.667	53.726	80.05	1.019			0.628209	0.666916	0.695473	0.734179	0.296051	0.421651	0.510853	-0.342511	0.510853	0.657489	0.276344	0.508527	0.638673
6	50.141	54.024	79.513	0.971			0.626034	0.675473	0.693298	0.742737	0.295126	0.426566	0.507524	-0.324836	0.507524	0.675164	0.279449	0.504798	0.631425
6.08	49.935	53.629	80.47	1.04			0.615573	0.66208	0.682837	0.729344	0.290672	0.418874	0.491509	-0.352499	0.491509	0.647501	0.282554	0.516151	0.647721
6.16	50.263	53.309	80.31	1.003			0.621131	0.659538	0.688394	0.726802	0.293038	0.417414	0.500016	-0.357749	0.500016	0.642251	0.285659	0.523689	0.657228
6.24	49.814	53.669	80.481	1.032			0.614004	0.662526	0.681268	0.729789	0.290004	0.41913	0.489106	-0.351578	0.489106	0.648422	0.288764	0.525598	0.660268
6.32	50.468	53.241	80.329	0.995			0.623604	0.658557	0.690868	0.725821	0.294091	0.416851	0.503803	-0.359775	0.503803	0.640225	0.291869	0.516103	0.63173
6.4	50.619	53.533	80.08	1.04			0.627265	0.664132	0.694528	0.731396	0.295649	0.420053	0.509407	-0.34826	0.509407	0.65174	0.294974	0.52277	0.654243
6.48	51.086	53.553	80.817	1.01			0.627464	0.658376	0.694728	0.72564	0.295734	0.416747	0.509712	-0.36015	0.509712	0.63985	0.298079	0.527804	0.658031
6.56	50.557	53.268	79.681	1.045			0.629635	0.664111	0.696899	0.731374	0.296658	0.42004	0.513037	-0.348305	0.513037	0.651695	0.301184	0.526627	0.63375
6.64	50.93	53.081	80.567	1.035			0.627358	0.654403	0.694621	0.721667	0.295689	0.414465	0.50955	-0.368355	0.50955	0.631645	0.304289	0.521665	0.642825
6.72	50.273	53.168	80.077	1.051			0.622858	0.659492	0.690122	0.726756	0.293774	0.417388	0.502662	-0.357845	0.502662	0.642155	0.307394	0.536106	0.648651
6.8	50.922	52.869	80.159	1.02			0.630561	0.655164	0.697825	0.722427	0.297053	0.414902	0.514455	-0.366784	0.514455	0.633216	0.310499	0.525909	0.63484
6.88	50.433	52.708	79.378	0.976			0.630813	0.65983	0.698077	0.727094	0.29716	0.417582	0.51484	-0.357146	0.51484	0.642854	0.313604	0.516978	0.641101
6.96	50.454	53.454	79.882	1.032			0.626785	0.664832	0.694049	0.732096	0.295445	0.420455	0.508673	-0.346815	0.508673	0.653185	0.316709	0.515205	0.642159
7.04	50.437	53.465	80.521	0.988			0.621742	0.659814	0.689006	0.727078	0.293298	0.417573	0.500952	-0.357179	0.500952	0.642821	0.319814	0.522297	0.651484
7.12	50.811	53.288	80.528	0.924			0.62669	0.657806	0.693953	0.72507	0.295404	0.41642	0.508527	-0.361327	0.508527	0.638673	0.322919	0.521059	0.632444
7.2	50.989	53.395	81.081	0.995			0.624254	0.654297	0.691518	0.72156	0.294368	0.414404	0.504798	-0.368575	0.504798	0.631425	0.326024	0.523094	0.634493
7.28	50.573	52.966	79.456	1.04			0.63167	0.662186	0.698933	0.72945	0.297524	0.418935	0.516151	-0.352279	0.516151	0.647721	0.329129	0.52548	0.636194
7.36	51.221	53.604	79.9	0.983			0.636593	0.666789	0.703857	0.734053	0.29962	0.421579	0.523689	-0.342772	0.523689	0.657228	0.332234	0.529717	0.632021
7.44	51.303	53.701	79.851	1.024			0.63784	0.668261	0.705104	0.735525	0.300151	0.422424	0.525598	-0.339732	0.525598	0.660268	0.335339	0.527326	0.625365
7.52	50.962	52.767	80.116	0.971			0.631638	0.654444	0.698902	0.721708	0.297511	0.414489	0.516103	-0.36827	0.516103	0.63173	0.338444	0.517723	0.640281
7.6	51.284	53.607	80.093	0.949			0.635993	0.665344	0.703256	0.732608	0.299365	0.420749	0.52277	-0.345757	0.52277	0.654243	0.341549	0.537538	0.651063
7.68	51.006	53.189	79.233	0.981			0.639281	0.667178	0.706545	0.734442	0.300764	0.421802	0.527804	-0.341969	0.527804	0.658031	0.344654	0.537151	0.646458
7.76	51.271	52.604	79.766	0.939			0.638512	0.655423	0.705776	0.722686	0.300437	0.415051	0.526627	-0.36625	0.526627	0.63375	0.347759	0.537094	0.652693
7.84	51.178	53.12	80.035	0.916			0.635271	0.659816	0.702535	0.72708	0.299057	0.417574	0.521665	-0.357175	0.521665	0.642825	0.350864	0.536546	0.635504
7.92	52.013	53.431	80.107	1.035			0.644704	0.662637	0.711967	0.7299	0.303073	0.419194	0.536106	-0.351349	0.536106	0.648651	0.353969	0.518791	0.645471
8	51.484	52.901	80.126	0.995			0.638043	0.65595	0.705307	0.723214	0.300238	0.415354	0.525909	-0.36516	0.525909	0.63484	0.357074	0.521066	0.639161
8.08	50.735	52.839	79.64	1.049			0.63221	0.658981	0.699474	0.726245	0.297754	0.417095	0.516978	-0.358899	0.516978	0.641101	0.360179	0.532363	0.646236
8.16	50.773	53.016	79.869	1.007			0.631052	0.659494	0.698315	0.726758	0.297261	0.417389	0.515205	-0.357841	0.515205	0.642159	0.363284	0.533088	0.63331
8.24	50.732	52.948	79.235	0.998			0.635684	0.664008	0.702948	0.731272	0.299233	0.419982	0.522297	-0.348516	0.522297	0.651484	0.366389	0.53717	0.64549
8.32	51.319	52.898	80.269	0.981			0.634875	0.65479	0.702139	0.722054	0.298889	0.414688	0.521059	-0.367556	0.521059	0.632444	0.369493	0.52623	0.643142
8.4	51.2	52.745	79.91	0.992			0.636205	0.655782	0.703468	0.723046	0.299455	0.415257	0.523094	-0.365507	0.523094	0.634493	0.372598	0.532273	0.639899
8.48	51.105	52.587	79.596	0.943			0.637763	0.656606	0.705027	0.723869	0.300118	0.41573	0.52548	-0.363806	0.52548	0.636194	0.375703	0.536945	0.638695
8.56	51.598	52.709	80.013	0.966			0.64053	0.654585	0.707794	0.721849	0.301296	0.41457	0.529717	-0.367979	0.529717	0.632021	0.378808	0.527994	0.647439
8.64	51.197	52.171	79.569	0.983			0.638969	0.651363	0.706233	0.718627	0.300631	0.412719	0.527326	-0.374635	0.527326	0.625365	0.381913	0.52284	0.621832
8.72	51.113	53.164	80.213	0.987			0.632696	0.658584	0.69996	0.725848	0.297961	0.416867	0.517723	-0.359719	0.517723	0.640281	0.385018	0.548054	0.665551
8.8	51.749	53.179	79.645	0.923			0.645639	0.663804	0.712903	0.731068	0.303471	0.419864	0.537538	-0.348937	0.537538	0.651063	0.388123	0.532939	0.643846
8.88	51.875	53.152	79.848	0.965			0.645386	0.661575	0.71265	0.728839	0.303363	0.418584	0.537151	-0.353542	0.537151	0.646458	0.391228	0.540111	0.65573
8.96	51.392	52.896	79.109	0.956			0.64535	0.664594	0.712613	0.731858	0.303348	0.420318	0.537094	-0.347307	0.537094	0.652693	0.394333	0.539591	0.648486
9.04	51.787	52.675	79.734	1.012			0.644991	0.656271	0.712255	0.723535	0.303195	0.415538	0.536546	-0.364496	0.536546	0.635504	0.397438	0.543015	0.627158
9.12	51.002	53.189	79.943	1			0.633394	0.661097	0.700657	0.728361	0.298258	0.41831	0.518791	-0.354529	0.518791	0.645471	0.400543	0.543147	0.645213
9.2	51.098	52.927	79.929	0.966			0.63488	0.658042	0.702143	0.725306	0.298891	0.416555	0.521066	-0.360839	0.521066	0.639161	0.403648	0.545138	0.640399
9.28	51.448	52.959	79.589	0.926			0.642259	0.661467	0.709523	0.728731	0.302032	0.418522	0.532363	-0.353764	0.532363	0.646236	0.406753	0.534931	0.646694
9.36	51.837	52.824	80.099	0.993			0.642733	0.655209	0.709996	0.722473	0.302234	0.414928	0.533088	-0.36669	0.533088	0.63331	0.409858	0.552773	0.632622
9.44	51.329	52.555	79.006	0.955			0.645399	0.661106	0.712662	0.72837	0.303369	0.418315	0.53717	-0.35451	0.53717	0.64549	0.412963	0.54775	0.636693
9.52	51.629	53.353	80.347	0.96			0.638253	0.65997	0.705517	0.727233	0.300327	0.417662	0.52623	-0.356858	0.52623	0.643142	0.416068	0.542044	0.640155
9.6	51.552	52.827	79.713	1.007			0.6422	0.6584	0.709464	0.725663	0.302007	0.41676	0.532273	-0.360101	0.532273	0.639899	0.419173	0.543794	0.649026
9.68	51.778	52.768	79.73	0.936			0.645252	0.657817	0.712516	0.72508	0.303306	0.416426	0.536945	-0.361305	0.536945	0.638695	0.422278	0.557895	0.652632
9.76	51.254	53.036	79.631	0.936			0.639405	0.66205	0.706669	0.729313	0.300817	0.418857	0.527994	-0.352561	0.527994	0.647439	0.425383	0.548184	0.62975
9.84	51.6	52.685	80.607	0.909			0.636039	0.649652	0.703302	0.716916	0.299384	0.411737	0.52284	-0.378168	0.52284	0.621832	0.428488	0.546996	0.637111
9.92	51.594	53.014	78.542	0.992			0.652508	0.670819	0.719772	0.738083	0.306395	0.423893	0.548054	-0.334449	0.548054	0.665551	0.431593	0.559395	0.65895
10	51.744	53.139	79.949	1.024			0.642635	0.66031	0.709899	0.727574	0.302192	0.417858	0.532939	-0.356154	0.532939	0.643846	0.434698	0.542059	0.635924
10.08	51.43	52.892	78.938	0.941			0.64732	0.666064	0.714584	0.733328	0.304186	0.421162	0.540111	-0.34427	0.540111	0.65573	0.437803	0.5401	0.647847
10.16	51.757	52.98	79.474	0.96			0.64698	0.662557	0.714244	0.729821	0.304042	0.419148	0.539591	-0.351514	0.539591	0.648486	0.440908	0.550179	0.652545
10.24	52.402	52.641	80.217	0.923			0.649217	0.652231	0.716481	0.719495	0.304994	0.413218	0.543015	-0.372842	0.543015	0.627158	0.444013	0.536968	0.626034
10.32	51.925	52.841	79.454	0.956			0.649303	0.660972	0.716567	0.728236	0.305031	0.418238	0.543147	-0.354787	0.543147	0.645213	0.447118	0.551379	0.627891
10.4	51.99	52.62	79.375	0.997			0.650603	0.658641	0.717867	0.725905	0.305584	0.416899	0.545138	-0.359601	0.545138	0.640399	0.450223	0.546929	0.640786
10.48	51.403	52.794	79.302	0.948			0.643936	0.661689	0.7112	0.728953	0.302746	0.41865	0.534931	-0.353306	0.534931	0.646694	0.453328	0.539675	0.64806
10.56	52.414	52.358	79.425	0.998			0.655591	0.654877	0.722854	0.72214	0.307707	0.414737	0.552773	-0.367378	0.552773	0.632622	0.456433	0.547181	0.647979
10.64	52.133	52.489	79.41	0.958			0.65231	0.656847	0.719573	0.724111	0.306311	0.415869	0.54775	-0.363307	0.54775	0.636693	0.459538	0.553451	0.639125
10.72	51.622	52.398	79.054	0.993			0.648583	0.658523	0.715846	0.725787	0.304724	0.416832	0.542044	-0.359845	0.542044	0.640155	0.462643	0.525719	0.656375
10.8	51.36	52.375	78.514	0.992			0.649725	0.662818	0.716989	0.730082	0.30521	0.419298	0.543794	-0.350974	0.543794	0.649026	0.465748	0.552227	0.632334
10.88	52.403	52.842	79.008	1.002			0.658936	0.664564	0.7262	0.731828	0.309131	0.420301	0.557895	-0.347368	0.557895	0.652632	0.468853	0.543511	0.635293
10.96	52.098	52.168	79.334	0.936			0.652593	0.653486	0.719857	0.72075	0.306431	0.413939	0.548184	-0.37025	0.548184	0.62975	0.471958	0.551671	0.650011
11.04	52.116	52.527	79.463	0.921			0.651817	0.65705	0.719081	0.724313	0.306101	0.415985	0.546996	-0.362889	0.546996	0.637111	0.475063	0.530097	0.631203
11.12	52.268	52.867	78.699	0.98			0.659916	0.667623	0.72718	0.734887	0.309548	0.422058	0.559395	-0.34105	0.559395	0.65895	0.478168	0.548303	0.664992
11.2	51.856	52.474	79.406	1.007			0.648592	0.656475	0.715856	0.723739	0.304728	0.415655	0.542059	-0.364076	0.542059	0.635924	0.481273	0.536668	0.64787
11.28	51.498	52.664	79.033	0.961			0.647313	0.662248	0.714577	0.729511	0.304183	0.418971	0.5401	-0.352153	0.5401	0.647847	0.484378	0.552602	0.640421
11.36	52.313	53.147	79.478	0.99			0.653896	0.664522	0.72116	0.731786	0.306986	0.420277	0.550179	-0.347455	0.550179	0.652545	0.487483	0.540415	0.650202
11.44	51.689	52.194	79.593	0.931			0.645267	0.651687	0.712531	0.718951	0.303313	0.412905	0.536968	-0.373966	0.536968	0.626034	0.490588	0.542599	0.647275
11.52	52.589	52.424	79.803	0.995			0.65468	0.652586	0.721943	0.71985	0.307319	0.413422	0.551379	-0.372109	0.551379	0.627891	0.493693	0.564617	0.651456
11.6	52.035	52.588	79.329	0.949			0.651773	0.658829	0.719037	0.726093	0.306082	0.417007	0.546929	-0.359214	0.546929	0.640786	0.496798	0.552168	0.637656
11.68	52.048	53.258	79.934	0.929			0.647035	0.66235	0.714299	0.729614	0.304065	0.41903	0.539675	-0.35194	0.539675	0.64806	0.499903	0.555936	0.659612
11.76	52.063	52.876	79.342	0.968			0.651938	0.662311	0.719202	0.729575	0.306152	0.419007	0.547181	-0.352021	0.547181	0.647979	0.503008	0.555277	0.672799
11.84	52.368	52.524	79.314	0.975			0.656033	0.658025	0.723297	0.725289	0.307896	0.416545	0.553451	-0.360875	0.553451	0.639125	0.506113	0.556812	0.642308
11.92	50.743	52.962	78.977	1			0.637919	0.666376	0.705183	0.73364	0.300185	0.421341	0.525719	-0.343625	0.525719	0.656375	0.509218	0.564123	0.647657
12	52.371	52.332	79.411	0.981			0.655234	0.654737	0.722498	0.722	0.307555	0.414657	0.552227	-0.367666	0.552227	0.632334	0.512323	0.541259	0.668346
12.08	52.063	52.585	79.662	0.911			0.649541	0.656169	0.716805	0.723433	0.305132	0.41548	0.543511	-0.364707	0.543511	0.635293	0.515428	0.552332	0.678462
12.16	52.49	53.153	79.652	0.951			0.654871	0.663295	0.722135	0.730559	0.307401	0.419572	0.551671	-0.349989	0.551671	0.650011	0.518533	0.57067	0.664392
12.24	51.375	52.429	79.608	1.013			0.640779	0.654189	0.708042	0.721453	0.301402	0.414342	0.530097	-0.368797	0.530097	0.631203	0.521638	0.559014	0.669959
12.32	51.738	53.129	78.763	0.955			0.652671	0.670548	0.719934	0.737812	0.306464	0.423738	0.548303	-0.335008	0.548303	0.664992	0.524743	0.539254	0.654293
12.4	51.721	53.074	79.661	0.941			0.645071	0.662259	0.712335	0.729522	0.303229	0.418977	0.536668	-0.35213	0.536668	0.64787	0.527848	0.554091	0.659143
12.48	52.183	52.431	79.107	0.958			0.655479	0.658652	0.722742	0.725916	0.307659	0.416905	0.552602	-0.359579	0.552602	0.640421	0.530953	0.548259	0.641764
12.56	51.875	53.122	79.573	0.993			0.647518	0.663388	0.714782	0.730651	0.304271	0.419625	0.540415	-0.349798	0.540415	0.650202	0.534058	0.555747	0.646471
12.64	51.629	52.646	79.039	0.96			0.648945	0.661971	0.716209	0.729234	0.304878	0.418811	0.542599	-0.352725	0.542599	0.647275	0.537163	0.538524	0.629669
12.72	52.586	52.638	78.796	0.946			0.663327	0.663995	0.730591	0.731259	0.311	0.419974	0.564617	-0.348544	0.564617	0.651456	0.540268	0.546186	0.655292
12.8	52.548	52.715	79.73	0.897			0.655195	0.657314	0.722459	0.724577	0.307539	0.416137	0.552168	-0.362344	0.552168	0.637656	0.543373	0.545142	0.647069
12.88	51.827	52.622	78.284	1.002			0.657656	0.667943	0.72492	0.735207	0.308586	0.422242	0.555936	-0.340388	0.555936	0.659612	0.546478	0.562588	0.663167
12.96	51.816	53.139	78.333	0.973			0.657226	0.674328	0.72449	0.741592	0.308403	0.425908	0.555277	-0.327201	0.555277	0.672799	0.549583	0.563353	0.67642
13.04	52.63	52.735	79.47	0.938			0.658228	0.659566	0.725492	0.726829	0.30883	0.41743	0.556812	-0.357692	0.556812	0.642308	0.552688	0.568063	0.683908
13.12	52.494	52.428	78.688	0.96			0.663004	0.662155	0.730268	0.729419	0.310863	0.418917	0.564123	-0.352343	0.564123	0.647657	0.555793	0.570966	0.654171
13.2	51.617	53.501	79.126	0.96			0.648069	0.672172	0.715333	0.739436	0.304506	0.42467	0.541259	-0.331654	0.541259	0.668346	0.558898	0.557828	0.638801
13.28	52.127	53.826	79.032	0.978			0.655303	0.67707	0.722567	0.744333	0.307585	0.427483	0.552332	-0.321538	0.552332	0.678462	0.562003	0.564463	0.661125
13.36	52.756	52.987	78.575	0.975			0.667281	0.670258	0.734545	0.737522	0.312684	0.423571	0.57067	-0.335608	0.57067	0.664392	0.565108	0.56826	0.667372
13.44	52.071	53.101	78.456	0.929			0.659667	0.672953	0.726931	0.740216	0.309442	0.425119	0.559014	-0.330041	0.559014	0.669959	0.568213	0.554573	0.645813
13.52	51.757	53.219	79.51	0.943			0.64676	0.665368	0.714024	0.732632	0.303948	0.420763	0.539254	-0.345707	0.539254	0.654293	0.571318	0.564438	0.668561
13.6	51.843	52.716	78.467	0.97			0.656451	0.667716	0.723715	0.73498	0.308073	0.422111	0.554091	-0.340857	0.554091	0.659143	0.574423	0.577233	0.694373
13.68	52.178	52.701	79.456	0.926			0.652642	0.659302	0.719906	0.726566	0.306452	0.417279	0.548259	-0.358236	0.548259	0.641764	0.577528	0.577031	0.683784
13.76	52.316	52.632	79.051	0.985			0.657533	0.661581	0.724797	0.728845	0.308534	0.418588	0.555747	-0.353529	0.555747	0.646471	0.580633	0.564772	0.670859
13.84	51.922	52.487	79.82	0.949			0.646283	0.653447	0.713547	0.720711	0.303745	0.413916	0.538524	-0.370331	0.538524	0.629669	0.583738	0.571552	0.66884
13.92	51.854	52.992	79.102	0.963			0.651288	0.665852	0.718552	0.733116	0.305876	0.42104	0.546186	-0.344708	0.546186	0.655292	0.586843	0.558298	0.665775
14	51.816	52.696	79.111	0.99			0.650606	0.661871	0.71787	0.729134	0.305585	0.418754	0.545142	-0.352931	0.545142	0.647069	0.589948	0.560252	0.655406
14.08	52.756	53.355	79.177	1.008			0.662002	0.669664	0.729265	0.736928	0.310436	0.42323	0.562588	-0.336833	0.562588	0.663167	0.593053	0.568744	0.672596
14.16	52.327	53.38	78.497	0.956			0.662501	0.676081	0.729765	0.743345	0.310649	0.426915	0.563353	-0.32358	0.563353	0.67642	0.596158	0.571157	0.678911
14.24	52.337	53.427	78.138	0.987			0.665578	0.679706	0.732842	0.74697	0.311959	0.428997	0.568063	-0.316092	0.568063	0.683908	0.599263	0.569531	0.663683
14.32	52.722	52.554	78.526	0.926			0.667474	0.665309	0.734738	0.732573	0.312766	0.420729	0.570966	-0.345829	0.570966	0.654171	0.602368	0.575192	0.682368
14.4	52.425	52.345	79.058	0.98			0.658892	0.657868	0.726156	0.725132	0.309113	0.416455	0.557828	-0.361199	0.557828	0.638801	0.605473	0.574735	0.69399
14.48	52.57	52.994	78.774	0.965			0.663227	0.668676	0.73049	0.73594	0.310958	0.422662	0.564463	-0.338875	0.564463	0.661125	0.608578	0.580147	0.667661
14.56	52.568	53.032	78.446	1.035			0.665706	0.6717	0.73297	0.738964	0.312013	0.424399	0.56826	-0.332628	0.56826	0.667372	0.611683	0.570482	0.668406
14.64	52.367	52.719	79.235	0.956			0.656766	0.661263	0.72403	0.728527	0.308208	0.418405	0.554573	-0.354187	0.554573	0.645813	0.614788	0.566457	0.655219
14.72	52.865	53.574	79.204	0.998			0.66321	0.672276	0.730474	0.73954	0.310951	0.42473	0.564438	-0.331439	0.564438	0.668561	0.617892	0.589547	0.684115
14.8	52.579	53.593	77.799	1.01			0.671568	0.684773	0.738831	0.752036	0.314508	0.431907	0.577233	-0.305627	0.577233	0.694373	0.620997	0.561838	0.659444
14.88	52.746	53.379	78.077	0.981			0.671436	0.679646	0.738699	0.74691	0.314452	0.428963	0.577031	-0.316216	0.577031	0.683784	0.624102	0.581248	0.644771
14.96	52.476	53.249	78.596	0.99			0.663428	0.673389	0.730692	0.740652	0.311043	0.425369	0.564772	-0.329141	0.564772	0.670859	0.627207	0.578713	0.696199
15.04	52.635	52.987	78.307	1.015			0.667857	0.672411	0.735121	0.739675	0.312929	0.424808	0.571552	-0.33116	0.571552	0.66884	0.630312	0.592864	0.677828
15.12	52.308	53.221	78.839	0.99			0.659199	0.670927	0.726463	0.738191	0.309243	0.423955	0.558298	-0.334225	0.558298	0.665775	0.633417	0.571468	0.667979
15.2	52.354	52.776	78.733	1.039			0.660476	0.665907	0.727739	0.733171	0.309787	0.421072	0.560252	-0.344594	0.560252	0.655406	0.636522	0.603362	0.691378
15.28	52.714	53.351	78.636	1.02			0.666022	0.67423	0.733286	0.741493	0.312148	0.425852	0.568744	-0.327404	0.568744	0.672596	0.639627	0.565754	0.655031
15.36	52.816	53.568	78.617	0.997			0.667599	0.677287	0.734862	0.744551	0.312819	0.427608	0.571157	-0.321089	0.571157	0.678911	0.642732	0.586374	0.70113
15.44	52.313	52.573	77.981	1.007			0.666537	0.669915	0.733801	0.737178	0.312367	0.423374	0.569531	-0.336317	0.569531	0.663683	0.645837	0.563056	0.65965
15.52	52.789	53.464	78.298	0.943			0.670235	0.678961	0.737498	0.746224	0.313941	0.428569	0.575192	-0.317632	0.575192	0.682368	0.648942	0.56781	0.678095
15.6	52.54	53.668	77.951	0.963			0.669936	0.684587	0.737199	0.751851	0.313814	0.4318	0.574735	-0.30601	0.574735	0.69399	0.652047	0.576795	0.693407
15.68	52.997	52.871	78.222	0.97			0.673471	0.67184	0.740735	0.739104	0.315319	0.42448	0.580147	-0.332339	0.580147	0.667661	0.655152	0.575526	0.696766
15.76	52.503	52.893	78.243	0.909			0.667158	0.672201	0.734422	0.739465	0.312631	0.424687	0.570482	-0.331594	0.570482	0.668406	0.658257	0.57513	0.681615
15.84	52.606	52.706	78.657	1.002			0.664529	0.665817	0.731793	0.733081	0.311512	0.42102	0.566457	-0.344781	0.566457	0.655219	0.661362	0.565014	0.687184
15.92	53.111	53.126	77.681	0.993			0.679611	0.679806	0.746875	0.74707	0.317932	0.429055	0.589547	-0.315885	0.589547	0.684115	0.664467	0.571324	0.708572
16	52.473	52.967	78.805	1.012			0.661512	0.667862	0.728776	0.735126	0.310228	0.422195	0.561838	-0.340556	0.561838	0.659444	0.667572	0.575218	0.686859
16.08	53.356	52.311	78.704	0.904			0.67419	0.660758	0.741454	0.728022	0.315625	0.418115	0.581248	-0.355229	0.581248	0.644771	0.670677	0.568718	0.689254
16.16	52.206	53.205	77.135	1.008			0.672534	0.685657	0.739798	0.752921	0.31492	0.432415	0.578713	-0.303801	0.578713	0.696199	0.673782	0.580993	0.680973
16.24	53.235	52.851	77.6	1.034			0.681778	0.676763	0.749042	0.744026	0.318855	0.427307	0.592864	-0.322172	0.592864	0.677828	0.676887	0.569889	0.675154
16.32	52.775	53.1	78.528	1.005			0.667802	0.671994	0.735066	0.739258	0.312905	0.424568	0.571468	-0.332021	0.571468	0.667979	0.679992	0.572706	0.667092
16.4	53.357	52.953	77.036	0.987			0.688635	0.683323	0.755899	0.750586	0.321774	0.431074	0.603362	-0.308622	0.603362	0.691378	0.683097	0.555279	0.667466
16.48	52.692	52.821	78.861	0.961			0.664069	0.665725	0.731333	0.732989	0.311316	0.420968	0.565754	-0.344969	0.565754	0.655031	0.686202	0.578447	0.671044
16.56	52.856	53.661	77.564	0.941			0.677538	0.688044	0.744802	0.755308	0.31705	0.433786	0.586374	-0.29887	0.586374	0.70113	0.689307	0.572834	0.68378
16.64	52.273	52.711	78.431	0.97			0.662307	0.667962	0.729571	0.735226	0.310566	0.422252	0.563056	-0.34035	0.563056	0.65965	0.692412	0.585205	0.690198
16.72	52.248	53.133	78.044	0.946			0.665413	0.676892	0.732677	0.744156	0.311888	0.427381	0.56781	-0.321905	0.56781	0.678095	0.695517	0.589511	0.695789
16.8	52.471	53.471	77.711	0.928			0.671281	0.684305	0.738545	0.751569	0.314386	0.431638	0.576795	-0.306593	0.576795	0.693407	0.698622	0.593842	0.699736
16.88	52.314	53.501	77.586	0.899			0.670453	0.685931	0.737716	0.753195	0.314034	0.432572	0.575526	-0.303234	0.575526	0.696766	0.701727	0.570769	0.69389
16.96	52.676	53.324	78.111	0.99			0.670194	0.678596	0.737457	0.74586	0.313923	0.42836	0.57513	-0.318385	0.57513	0.681615	0.704832	0.593548	0.707618
17.04	52.219	53.587	78.211	0.949			0.663586	0.681292	0.73085	0.748556	0.311111	0.429908	0.565014	-0.312816	0.565014	0.687184	0.707937	0.597713	0.710417
17.12	52.235	54.074	77.762	0.941			0.667708	0.691647	0.734972	0.758911	0.312865	0.435855	0.571324	-0.291428	0.571324	0.708572	0.711042	0.592072	0.712096
17.2	52.452	53.288	77.781	0.968			0.670251	0.681135	0.737515	0.748398	0.313948	0.429818	0.575218	-0.313141	0.575218	0.686859	0.714147	0.596414	0.690148
17.28	52.07	53.319	77.681	1			0.666006	0.682294	0.73327	0.749558	0.312141	0.430484	0.568718	-0.310746	0.568718	0.689254	0.717252	0.576907	0.678718
17.36	52.998	53.327	78.165	0.96			0.674024	0.678285	0.741287	0.745549	0.315554	0.428181	0.580993	-0.319027	0.580993	0.680973	0.720357	0.576395	0.675703
17.44	52.546	53.218	78.292	1.03			0.66677	0.675468	0.734034	0.742732	0.312466	0.426563	0.569889	-0.324846	0.569889	0.675154	0.723462	0.586734	0.685295
17.52	52.541	52.769	78.116	0.941			0.66861	0.671565	0.735874	0.738828	0.313249	0.424321	0.572706	-0.332908	0.572706	0.667092	0.726567	0.587166	0.697528
17.6	52.144	53.274	78.823	0.99			0.657228	0.671746	0.724491	0.73901	0.308404	0.424426	0.555279	-0.332534	0.555279	0.667466	0.729672	0.588471	0.689323
17.68	52.67	52.756	77.875	0.946			0.67236	0.673478	0.739624	0.740742	0.314846	0.42542	0.578447	-0.328956	0.578447	0.671044	0.732777	0.599569	0.681618
17.76	52.738	53.586	78.395	0.953			0.668694	0.679644	0.735958	0.746908	0.313285	0.428962	0.572834	-0.31622	0.572834	0.68378	0.735882	0.59165	0.680257
17.84	52.943	53.402	77.767	0.966			0.676775	0.682752	0.744039	0.750015	0.316725	0.430746	0.585205	-0.309802	0.585205	0.690198	0.738987	0.589804	0.699869
17.92	53.117	53.568	77.733	0.907			0.679588	0.685458	0.746851	0.752722	0.317922	0.432301	0.589511	-0.304211	0.589511	0.695789	0.742092	0.590782	0.69416
18	53.067	53.445	77.305	0.985			0.682416	0.687369	0.74968	0.754633	0.319126	0.433398	0.593842	-0.300264	0.593842	0.699736	0.745197	0.575466	0.687394
18.08	52.084	53.402	77.584	0.928			0.667345	0.684539	0.734609	0.751802	0.312711	0.431773	0.570769	-0.30611	0.570769	0.69389	0.748302	0.583292	0.688934
18.16	53.168	53.854	77.495	0.941			0.682224	0.691185	0.749488	0.758449	0.319045	0.43559	0.593548	-0.292382	0.593548	0.707618	0.751407	0.592141	0.690219
18.24	53.524	54.107	77.707	0.949			0.684945	0.69254	0.752209	0.759804	0.320203	0.436368	0.597713	-0.289583	0.597713	0.710417	0.754512	0.597204	0.695366
18.32	53.148	54.075	77.581	0.926			0.68126	0.693353	0.748524	0.760617	0.318634	0.436835	0.592072	-0.287904	0.592072	0.712096	0.757617	0.607776	0.714279
18.4	53.427	53.322	77.647	0.978			0.684097	0.682727	0.75136	0.749991	0.319842	0.430732	0.596414	-0.309852	0.596414	0.690148	0.760722	0.588074	0.70154
18.48	52.756	53.206	78.086	1.012			0.671355	0.677193	0.738619	0.744457	0.314418	0.427554	0.576907	-0.321282	0.576907	0.678718	0.763827	0.608448	0.712032
18.56	53.056	53.422	78.599	0.956			0.67102	0.675734	0.738284	0.742998	0.314275	0.426716	0.576395	-0.324297	0.576395	0.675703	0.766932	0.579103	0.695181
18.64	53.014	53.214	77.761	0.961			0.677773	0.680378	0.745037	0.747641	0.31715	0.429383	0.586734	-0.314705	0.586734	0.685295	0.770037	0.589223	0.685172
18.72	52.924	53.555	77.564	1.029			0.678056	0.6863	0.74532	0.753564	0.31727	0.432784	0.587166	-0.302472	0.587166	0.697528	0.773142	0.588845	0.690712
18.8	52.805	53.066	77.312	0.988			0.678908	0.682328	0.746172	0.749592	0.317633	0.430503	0.588471	-0.310677	0.588471	0.689323	0.776247	0.590401	0.694232
18.88	53.576	52.996	77.654	0.934			0.686157	0.678597	0.753421	0.745861	0.320719	0.42836	0.599569	-0.318382	0.599569	0.681618	0.779352	0.590599	0.703868
18.96	53.308	53.074	77.817	0.99			0.680985	0.677939	0.748248	0.745203	0.318517	0.427982	0.59165	-0.319743	0.59165	0.680257	0.782457	0.602163	0.704516
19.04	52.79	53.374	77.22	0.929			0.679779	0.687434	0.747043	0.754697	0.318004	0.433435	0.589804	-0.300131	0.589804	0.699869	0.785562	0.610816	0.72138
19.12	53.135	53.461	77.638	0.966			0.680418	0.68467	0.747682	0.751934	0.318276	0.431848	0.590782	-0.30584	0.590782	0.69416	0.788667	0.581791	0.69359
19.2	52.551	53.396	77.914	0.96			0.670413	0.681394	0.737677	0.748658	0.314017	0.429967	0.575466	-0.312606	0.575466	0.687394	0.791772	0.584627	0.696118
19.28	52.949	53.458	77.918	0.966			0.675525	0.68214	0.742789	0.749403	0.316193	0.430395	0.583292	-0.311066	0.583292	0.688934	0.794877	0.592577	0.714348
19.36	52.911	53.022	77.207	0.971			0.681305	0.682761	0.748569	0.750025	0.318654	0.430752	0.592141	-0.309781	0.592141	0.690219	0.797982	0.588254	0.694477
19.44	53.305	53.354	77.4	1.002			0.684612	0.685254	0.751876	0.752517	0.320061	0.432183	0.597204	-0.304634	0.597204	0.695366	0.801087	0.578115	0.688715
19.52	53.084	53.302	76.334	0.965			0.691518	0.69441	0.758782	0.761674	0.323001	0.437442	0.607776	-0.285721	0.607776	0.714279	0.804192	0.594151	0.696034
19.6	52.667	53.398	77.153	0.956			0.678649	0.688242	0.745913	0.755506	0.317523	0.4339	0.588074	-0.29846	0.588074	0.70154	0.807297	0.581583	0.677422
19.68	53.219	53.322	76.459	1.015			0.691957	0.693322	0.759221	0.760586	0.323188	0.436817	0.608448	-0.287968	0.608448	0.712032	0.810402	0.592626	0.691053
19.76	52.341	53.285	77.301	1.02			0.672789	0.685164	0.740053	0.752428	0.315028	0.432132	0.579103	-0.304819	0.579103	0.695181	0.813507	0.591749	0.690579
19.84	52.716	52.786	77.132	0.975			0.679399	0.680318	0.746663	0.747582	0.317842	0.429349	0.589223	-0.314828	0.589223	0.685172	0.816612	0.593167	0.707916
19.92	52.86	53.154	77.375	0.968			0.679152	0.683	0.746416	0.750264	0.317737	0.430889	0.588845	-0.309288	0.588845	0.690712	0.819717	0.592829	0.723315
20	52.708	53.053	77.035	0.973			0.680169	0.684705	0.747433	0.751968	0.31817	0.431868	0.590401	-0.305768	0.590401	0.694232	0.822822	0.587529	0.718235
20.08	52.673	53.362	76.955	1.003			0.680298	0.68937	0.747562	0.756633	0.318225	0.434547	0.590599	-0.296132	0.590599	0.703868	0.825927	0.604163	0.712011
20.16	53.159	53.298	76.847	0.96			0.687852	0.689683	0.755115	0.756947	0.32144	0.434727	0.602163	-0.295484	0.602163	0.704516	0.829032	0.587868	0.698881
20.24	52.868	53.193	75.797	0.987			0.693504	0.697848	0.760767	0.765112	0.323846	0.439416	0.610816	-0.27862	0.610816	0.72138	0.832137	0.583171	0.697207
20.32	52.581	53.334	77.464	1.008			0.674545	0.684394	0.741809	0.751657	0.315776	0.431689	0.581791	-0.30641	0.581791	0.69359	0.835242	0.586175	0.706679
20.4	52.711	53.416	77.454	0.993			0.676397	0.685618	0.743661	0.752881	0.316564	0.432392	0.584627	-0.303882	0.584627	0.696118	0.838347	0.591054	0.70464
20.48	52.614	53.589	76.767	0.912			0.68159	0.694443	0.748854	0.761707	0.318775	0.437461	0.592577	-0.285652	0.592577	0.714348	0.841452	0.588078	0.696033
20.56	52.598	53.058	76.996	1.045			0.678767	0.684823	0.74603	0.752087	0.317573	0.431936	0.588254	-0.305523	0.588254	0.694477	0.844557	0.598564	0.722489
20.64	52.54	53.299	77.702	0.955			0.672144	0.682033	0.739407	0.749297	0.314753	0.430334	0.578115	-0.311285	0.578115	0.688715	0.847662	0.610609	0.720957
20.72	52.884	53.109	77.019	0.975			0.682618	0.685577	0.749882	0.752841	0.319212	0.432369	0.594151	-0.303966	0.594151	0.696034	0.850767	0.616293	0.696885
20.8	52.603	52.768	77.512	1.008			0.674409	0.676566	0.741673	0.74383	0.315718	0.427194	0.581583	-0.322578	0.581583	0.677422	0.853872	0.621333	0.694936
20.88	53.11	53.228	77.45	1			0.681622	0.683165	0.748886	0.750429	0.318788	0.430984	0.592626	-0.308947	0.592626	0.691053	0.856977	0.614247	0.716954
20.96	52.595	52.738	76.774	0.966			0.681049	0.682936	0.748313	0.7502	0.318545	0.430852	0.591749	-0.309421	0.591749	0.690579	0.860082	0.585448	0.693944
21.04	52.479	53.186	76.515	0.936			0.681975	0.69133	0.749239	0.758593	0.318939	0.435673	0.593167	-0.292084	0.593167	0.707916	0.863186	0.604727	0.687771
21.12	52.743	54.038	76.943	0.901			0.681755	0.698785	0.749019	0.766049	0.318845	0.439954	0.592829	-0.276685	0.592829	0.723315	0.866291	0.608562	0.683144
21.2	52.471	53.84	76.895	0.975			0.678293	0.696325	0.745557	0.763589	0.317371	0.438542	0.587529	-0.281765	0.587529	0.718235	0.869396	0.60685	0.698071
21.28	53.105	53.419	76.6	1.015			0.689158	0.693312	0.756422	0.760576	0.321996	0.436811	0.604163	-0.287989	0.604163	0.712011	0.872501	0.604564	0.692085
21.36	52.781	53.426	77.347	0.933			0.678514	0.686955	0.745778	0.754219	0.317465	0.43316	0.587868	-0.301119	0.587868	0.698881	0.875606	0.613069	0.695195
21.44	52.497	53.313	77.252	0.978			0.675446	0.686145	0.74271	0.753408	0.316159	0.432695	0.583171	-0.302793	0.583171	0.697207	0.878711	0.598885	0.695363
21.52	52.695	53.712	77.321	0.983			0.677408	0.690731	0.744672	0.757994	0.316995	0.435329	0.586175	-0.293321	0.586175	0.706679	0.881816	0.586761	0.709421
21.6	52.53	53.222	76.692	1.045			0.680595	0.689743	0.747859	0.757007	0.318351	0.434762	0.591054	-0.29536	0.591054	0.70464
21.68	52.6	53.127	77.054	0.956			0.678651	0.685576	0.745915	0.75284	0.317524	0.432369	0.588078	-0.303967	0.588078	0.696033
21.76	53.022	54	76.895	0.987			0.685501	0.698385	0.752765	0.765649	0.320439	0.439725	0.598564	-0.277511	0.598564	0.722489
21.84	53.376	53.699	76.546	0.983			0.693368	0.697643	0.760632	0.764907	0.323789	0.439299	0.610609	-0.279043	0.610609	0.720957
21.92	53.813	52.972	76.78	0.961			0.697081	0.685989	0.764345	0.753253	0.325369	0.432606	0.616293	-0.303115	0.616293	0.696885
22	53.971	52.812	76.627	1.013			0.700373	0.685045	0.767637	0.752309	0.32677	0.432063	0.621333	-0.305064	0.621333	0.694936
22.08	53.562	53.559	76.522	1.059			0.695745	0.695705	0.763009	0.762969	0.3248	0.438186	0.614247	-0.283046	0.614247	0.716954
22.16	52.989	53.575	77.796	1.01			0.676933	0.684565	0.744197	0.751829	0.316792	0.431788	0.585448	-0.306056	0.585448	0.693944
22.24	53.243	52.641	76.753	1.03			0.689526	0.681576	0.75679	0.74884	0.322153	0.430071	0.604727	-0.312229	0.604727	0.687771
22.32	53.835	52.866	77.341	1.015			0.692032	0.679336	0.759295	0.7466	0.323219	0.428785	0.608562	-0.316856	0.608562	0.683144
22.4	53.216	52.887	76.591	0.965			0.690913	0.686563	0.758177	0.753827	0.322743	0.432935	0.60685	-0.301929	0.60685	0.698071
22.48	53.489	53.051	77.126	1.02			0.68942	0.683665	0.756684	0.750929	0.322108	0.431271	0.604564	-0.307915	0.604564	0.692085
22.56	53.797	53.052	76.974	0.99			0.694975	0.685171	0.762239	0.752434	0.324473	0.432135	0.613069	-0.304805	0.613069	0.695195
22.64	53.295	53.26	77.308	0.904			0.68571	0.685252	0.752974	0.752516	0.320529	0.432182	0.598885	-0.304637	0.598885	0.695363
22.72	52.533	53.618	77.037	0.987			0.677791	0.692058	0.745055	0.759322	0.317157	0.436091	0.586761	-0.290579	0.586761	0.709421

## Sheet: Fig6f-c06
							STEP0 (eq 7)		STEP1 (eq 8)		STEP2 (eq 9)		STEP3 (eq 10)		STEP4 (eq 11)		Foci Area	19.218			Eccentricity			Foci radius (µm)	2.47331
Time	Bleach	Non-bleach	REF	BG	SizeB	SizeNB	FRAPb	FRAPnb	FRAPb	FRAPnb	FRAPb	FRAPnb	FRAPb	FRAPnb	FRAPb	FRAPnb	Rescaled time	FRAPb	FRAPnb		a	5.685
-1.2	78.386	75.068	80.857	1.043	8.418	9.847	0.969041	0.927469	1.08772	1.04615	0.501311	0.563999	1.01038	0.179334	1.01038	1.17933	0	0	1		b	4.529
-1.12	78.369	76.118	80.469	1.026			0.973566	0.945231	1.09225	1.06391	0.503396	0.573575	1.01736	0.21138	1.01736	1.21138	0.00416276	0.0720004	0.994711		ec	0.604431
-1.04	79	75.728	81.581	1.002			0.967969	0.927363	1.08665	1.04604	0.500817	0.563942	1.00873	0.179144	1.00873	1.17914	0.00832553	0.118776	0.996875
-0.96	78.461	75.858	80.762	1.018			0.971145	0.938503	1.08983	1.05718	0.502281	0.569948	1.01362	0.199242	1.01362	1.19924	0.0124883	0.148594	0.95348
-0.88	78.644	76.02	81.393	1.055			0.965782	0.93312	1.08446	1.0518	0.499809	0.567046	1.00535	0.18953	1.00535	1.18953	0.0166511	0.185252	0.949867
-0.8	77.918	76.412	80.619	1.038			0.96606	0.947136	1.08474	1.06582	0.499937	0.574602	1.00578	0.214816	1.00578	1.21482	0.0208138	0.195405	0.895788
-0.72	77.348	76.294	81.283	1.072			0.950942	0.937802	1.06962	1.05648	0.492969	0.569569	0.982464	0.197976	0.982464	1.19798	0.0249766	0.244001	0.916104
-0.64	78.579	76.699	81.586	1.074			0.962652	0.939301	1.08133	1.05798	0.498366	0.570378	1.00052	0.200681	1.00052	1.20068	0.0291393	0.254419	0.917997
-0.56	77.656	76.201	81.486	1.04			0.95239	0.934304	1.07107	1.05298	0.493637	0.567684	0.984698	0.191665	0.984698	1.19167	0.0333021	0.260469	0.881529
-0.48	77.943	76.113	81.281	0.983			0.95843	0.93564	1.07711	1.05432	0.49642	0.568404	0.994013	0.194076	0.994013	1.19408	0.0374649	0.293259	0.870356
-0.4	78.055	77.077	81.679	1.031			0.955064	0.942937	1.07375	1.06162	0.494869	0.572338	0.988821	0.207241	0.988821	1.20724	0.0416276	0.305804	0.845745
-0.32	78.621	76.668	81.175	0.983			0.968151	0.943797	1.08683	1.06248	0.500901	0.572802	1.00901	0.208793	1.00901	1.20879	0.0457904	0.326543	0.850353
-0.24	78.732	76.333	82.286	1.052			0.95625	0.926718	1.07493	1.0454	0.495416	0.563594	0.99065	0.177979	0.99065	1.17798	0.0499532	0.343236	0.876342
-0.16	78.495	76.009	81.792	1.032			0.959175	0.928393	1.07786	1.04707	0.496764	0.564497	0.995162	0.181001	0.995162	1.181	0.0541159	0.349209	0.840465
-0.08	78.279	77.029	81.306	0.989			0.962312	0.946749	1.08099	1.06543	0.49821	0.574393	1	0.214117	1	1.21412	0.0582787	0.360054	0.851601
0	26.338	67.604	81.404	1.14			0.313939	0.828067	0.43262	0.946749	0.199387	0.51041	0	0	0	1	0.0624415	0.373488	0.81085
0.08	29.855	66.952	80.917	1.055			0.360622	0.825136	0.479303	0.943817	0.220902	0.508829	0.0720004	-0.00528887	0.0720004	0.994711	0.0666042	0.371784	0.821338
0.16	32.176	66.901	80.752	0.995			0.39095	0.826335	0.509631	0.945016	0.23488	0.509476	0.118776	-0.00312547	0.118776	0.996875	0.070767	0.367943	0.820491
0.24	34.069	65.67	81.609	0.994			0.410283	0.802282	0.528965	0.920964	0.24379	0.496509	0.148594	-0.0465196	0.148594	0.95348	0.0749298	0.363667	0.779404
0.32	35.849	65.17	81.16	1.098			0.434051	0.80028	0.552732	0.918961	0.254744	0.495429	0.185252	-0.0501327	0.185252	0.949867	0.0790925	0.385342	0.794751
0.4	36.57	63.181	81.722	1.002			0.440634	0.770305	0.559315	0.888986	0.257778	0.479269	0.195405	-0.104212	0.195405	0.895788	0.0832553	0.40226	0.805
0.48	38.421	62.957	80.278	0.982			0.472142	0.781565	0.590823	0.900246	0.2723	0.48534	0.244001	-0.0838963	0.244001	0.916104	0.087418	0.402606	0.767431
0.56	38.956	62.977	80.17	1.08			0.478897	0.782615	0.597579	0.901296	0.275413	0.485905	0.254419	-0.0820029	0.254419	0.917997	0.0915808	0.413384	0.8001
0.64	39.696	62.072	81.088	1.054			0.48282	0.762401	0.601501	0.881082	0.277221	0.475008	0.260469	-0.118471	0.260469	0.881529	0.0957436	0.43528	0.790167
0.72	41.308	61.452	80.93	1.034			0.50408	0.756208	0.622761	0.874889	0.287019	0.471669	0.293259	-0.129644	0.293259	0.870356	0.0999063	0.443431	0.790684
0.8	42.551	61.222	82.088	1.034			0.512214	0.742567	0.630895	0.861248	0.290768	0.464315	0.305804	-0.154255	0.305804	0.845745	0.104069	0.453487	0.77772
0.88	43.134	60.688	81.075	1.088			0.52566	0.745121	0.644342	0.863802	0.296965	0.465692	0.326543	-0.149647	0.326543	0.850353	0.108232	0.435249	0.770629
0.96	43.505	61.188	80.253	0.972			0.536484	0.759526	0.655165	0.878207	0.301954	0.473458	0.343236	-0.123658	0.343236	0.876342	0.112395	0.436377	0.758061
1.04	43.776	59.516	80.08	1.097			0.540357	0.73964	0.659038	0.858321	0.303738	0.462737	0.349209	-0.159535	0.349209	0.840465	0.116557	0.445625	0.75991
1.12	44.604	60.371	80.569	1.108			0.547388	0.745812	0.666069	0.864494	0.306979	0.466064	0.360054	-0.148399	0.360054	0.851601	0.12072	0.454729	0.795487
1.2	45.52	58.898	81.053	1.006			0.556098	0.723225	0.674779	0.841906	0.310993	0.453887	0.373488	-0.18915	0.373488	0.81085	0.124883	0.457639	0.765846
1.28	45.122	58.957	80.496	1.005			0.554994	0.729039	0.673675	0.84772	0.310484	0.457021	0.371784	-0.178662	0.371784	0.821338	0.129046	0.467717	0.757384
1.36	44.658	58.573	80.025	0.992			0.552503	0.728569	0.671185	0.84725	0.309337	0.456768	0.367943	-0.179509	0.367943	0.820491	0.133208	0.466119	0.74295
1.44	45.457	58.082	81.882	0.986			0.549731	0.705795	0.668412	0.824476	0.308059	0.44449	0.363667	-0.220596	0.363667	0.779404	0.137371	0.451264	0.759576
1.52	46.191	58.253	81.148	1.011			0.563785	0.714302	0.682466	0.832983	0.314536	0.449077	0.385342	-0.205249	0.385342	0.794751	0.141534	0.472071	0.754408
1.6	46.478	57.953	80.078	1.065			0.574754	0.719983	0.693435	0.838664	0.319591	0.452139	0.40226	-0.195	0.40226	0.805	0.145697	0.474394	0.769955
1.68	46.874	56.765	80.727	1.077			0.574978	0.699159	0.693659	0.81784	0.319695	0.440913	0.402606	-0.232569	0.402606	0.767431	0.14986	0.472423	0.740534
1.76	47.314	58.065	80.531	1.071			0.581966	0.717267	0.700647	0.835948	0.322915	0.450675	0.413384	-0.1999	0.413384	0.8001	0.154022	0.468497	0.757887
1.84	48.807	58.068	81.16	1.046			0.596163	0.711761	0.714844	0.830442	0.329458	0.447707	0.43528	-0.209833	0.43528	0.790167	0.158185	0.485129	0.724109
1.92	48.501	57.226	79.942	1.054			0.601448	0.712047	0.720129	0.830729	0.331894	0.447861	0.443431	-0.209316	0.443431	0.790684	0.162348	0.48773	0.749428
2	48.774	56.387	79.576	1.006			0.607967	0.704862	0.726649	0.823543	0.334899	0.443987	0.453487	-0.22228	0.453487	0.77772	0.166511	0.477762	0.761875
2.08	48.302	56.604	80.298	1.072			0.596143	0.700932	0.714824	0.819613	0.329449	0.441868	0.435249	-0.229371	0.435249	0.770629	0.170673	0.481371	0.767574
2.16	49	56.808	81.419	1			0.596874	0.693965	0.715555	0.812646	0.329786	0.438113	0.436377	-0.241939	0.436377	0.758061	0.174836	0.481214	0.753485
2.24	49.199	56.556	80.915	1.052			0.60287	0.69499	0.721551	0.813671	0.33255	0.438665	0.445625	-0.24009	0.445625	0.75991	0.178999	0.496162	0.770172
2.32	49.187	57.572	80.153	1.002			0.608773	0.71471	0.727454	0.833391	0.33527	0.449297	0.454729	-0.204513	0.454729	0.795487	0.183162	0.49295	0.770134
2.4	49.476	56.43	80.376	1.011			0.61066	0.69828	0.729341	0.816961	0.33614	0.440439	0.457639	-0.234154	0.457639	0.765846	0.187324	0.499239	0.769196
2.48	50.243	56.339	80.789	0.994			0.617194	0.69359	0.735875	0.812271	0.339151	0.43791	0.467717	-0.242616	0.467717	0.757384	0.191487	0.510309	0.749329
2.56	50.138	55.676	80.754	0.992			0.616158	0.68559	0.734839	0.804271	0.338674	0.433597	0.466119	-0.25705	0.466119	0.74295	0.19565	0.51525	0.778306
2.64	49.254	56.269	80.521	1.057			0.606526	0.694805	0.725207	0.813486	0.334235	0.438566	0.451264	-0.240424	0.451264	0.759576	0.199813	0.514491	0.760414
2.72	50.53	56.269	80.85	1.057			0.620017	0.69194	0.738698	0.810622	0.340452	0.437021	0.472071	-0.245592	0.472071	0.754408	0.203975	0.543828	0.76412
2.8	50.503	56.794	80.629	1.031			0.621523	0.700558	0.740204	0.819239	0.341146	0.441667	0.474394	-0.230045	0.474394	0.769955	0.208138	0.522271	0.747763
2.88	50.356	55.446	80.556	1.031			0.620245	0.68425	0.738926	0.802931	0.340557	0.432875	0.472423	-0.259466	0.472423	0.740534	0.212301	0.525217	0.758288
2.96	50.233	56.299	80.679	1.04			0.6177	0.693869	0.736381	0.81255	0.339384	0.438061	0.468497	-0.242113	0.468497	0.757887	0.216464	0.531638	0.755145
3.04	51.308	55.039	81.013	1.057			0.628483	0.675146	0.747164	0.793827	0.344354	0.427967	0.485129	-0.275891	0.485129	0.724109	0.220626	0.512025	0.74613
3.12	51.17	55.867	80.607	1.011			0.63017	0.68918	0.748851	0.807861	0.345132	0.435533	0.48773	-0.250572	0.48773	0.749428	0.224789	0.535938	0.767198
3.2	50.501	56.244	80.361	1.008			0.623707	0.69608	0.742388	0.814761	0.342153	0.439253	0.477762	-0.238125	0.477762	0.761875	0.228952	0.503094	0.739793
3.28	50.736	56.547	80.426	1.031			0.626047	0.699238	0.744728	0.817919	0.343231	0.440955	0.481371	-0.232426	0.481371	0.767574	0.233115	0.538331	0.755133
3.36	50.95	56.172	80.779	1.034			0.625945	0.691429	0.744626	0.81011	0.343184	0.436745	0.481214	-0.246515	0.481214	0.753485	0.237278	0.53683	0.752736
3.44	51.268	56.409	80.068	1.026			0.635637	0.700678	0.754318	0.819359	0.347651	0.441732	0.496162	-0.229828	0.496162	0.770172	0.24144	0.542537	0.750308
3.52	51.05	56.348	79.982	1.029			0.633554	0.700657	0.752235	0.819338	0.346691	0.441721	0.49295	-0.229866	0.49295	0.770134	0.245603	0.520045	0.750168
3.6	51.606	56.566	80.361	1.008			0.637632	0.700137	0.756313	0.818818	0.348571	0.44144	0.499239	-0.230804	0.499239	0.769196	0.249766	0.53981	0.754518
3.68	52.507	56.041	80.832	1.086			0.64481	0.689125	0.763491	0.807807	0.351879	0.435504	0.510309	-0.250671	0.510309	0.749329	0.253929	0.542999	0.7566
3.76	52.216	56.74	80.068	0.94			0.648013	0.705187	0.766694	0.823868	0.353355	0.444162	0.51525	-0.221694	0.51525	0.778306	0.258091	0.561134	0.770584
3.84	52.193	55.968	80.06	1			0.647521	0.695269	0.766202	0.813951	0.353128	0.438816	0.514491	-0.239586	0.514491	0.760414	0.262254	0.559547	0.769864
3.92	52.818	55.208	78.709	1.065			0.666542	0.697324	0.785223	0.816005	0.361895	0.439923	0.543828	-0.23588	0.543828	0.76412	0.266417	0.535834	0.738786
4	52.166	54.962	79.383	1.046			0.652565	0.688257	0.771246	0.806938	0.355453	0.435035	0.522271	-0.252237	0.522271	0.747763	0.27058	0.568272	0.757572
4.08	52.491	55.604	79.642	1.063			0.654475	0.694091	0.773156	0.812772	0.356333	0.438181	0.525217	-0.241712	0.525217	0.758288	0.274742	0.551851	0.759482
4.16	52.53	55.167	79.233	1.008			0.658639	0.692349	0.77732	0.81103	0.358252	0.437241	0.531638	-0.244855	0.531638	0.755145	0.278905	0.573505	0.781855
4.24	52.01	55.28	79.957	1.028			0.645922	0.687352	0.764603	0.806033	0.352392	0.434547	0.512025	-0.25387	0.512025	0.74613	0.283068	0.565005	0.756185
4.32	52.281	55.192	78.491	1.078			0.661426	0.69903	0.780108	0.817711	0.359537	0.440843	0.535938	-0.232802	0.535938	0.767198	0.287231	0.568568	0.761763
4.4	52.214	55.706	80.965	1.072			0.640131	0.68384	0.758812	0.802521	0.349723	0.432654	0.503094	-0.260207	0.503094	0.739793	0.291393	0.562236	0.765632
4.48	52.998	55.296	79.373	1.114			0.662978	0.692342	0.781659	0.811023	0.360252	0.437238	0.538331	-0.244867	0.538331	0.755133	0.295556	0.58734	0.7742
4.56	52.746	55.009	79.113	1.103			0.662005	0.691014	0.780686	0.809695	0.359804	0.436522	0.53683	-0.247264	0.53683	0.752736	0.299719	0.56226	0.764577
4.64	53.847	55.749	80.381	1.008			0.665705	0.689668	0.784386	0.808349	0.361509	0.435796	0.542537	-0.249692	0.542537	0.750308	0.303882	0.561007	0.767728
4.72	52.419	55.453	79.935	1.065			0.651122	0.68959	0.769803	0.808272	0.354788	0.435754	0.520045	-0.249832	0.520045	0.750168	0.308045	0.571865	0.752145
4.8	53.589	55.81	80.185	1.045			0.663937	0.692002	0.782618	0.810683	0.360694	0.437054	0.53981	-0.245482	0.53981	0.754518	0.312207	0.595166	0.764518
4.88	53.35	55.484	79.602	1.002			0.666005	0.693155	0.784686	0.811836	0.361647	0.437676	0.542999	-0.2434	0.542999	0.7566	0.31637	0.572047	0.780936
4.96	53.639	55.434	78.632	1.071			0.677763	0.700906	0.796444	0.819588	0.367066	0.441855	0.561134	-0.229416	0.561134	0.770584	0.320533	0.577472	0.772215
5.04	53.551	55.396	78.639	1.031			0.676734	0.700508	0.795415	0.819189	0.366592	0.44164	0.559547	-0.230136	0.559547	0.769864	0.324696	0.574022	0.767639
5.12	53.182	54.91	79.875	1.051			0.661359	0.683282	0.780041	0.801963	0.359506	0.432353	0.535834	-0.261214	0.535834	0.738786	0.328858	0.579083	0.769561
5.2	54.264	55.145	79.02	1.075			0.682391	0.693694	0.801073	0.812375	0.369199	0.437967	0.568272	-0.242428	0.568272	0.757572	0.333021	0.589034	0.770162
5.28	53.975	55.789	79.855	1.014			0.671744	0.694753	0.790426	0.813434	0.364292	0.438537	0.551851	-0.240518	0.551851	0.759482	0.337184	0.584681	0.756029
5.36	54.18	55.837	78.544	1.005			0.685784	0.707154	0.804465	0.825835	0.370763	0.445223	0.573505	-0.218145	0.573505	0.781855	0.341347	0.589532	0.778999
5.44	54.289	55.28	79.331	1.008			0.680273	0.692925	0.798954	0.811607	0.368223	0.437552	0.565005	-0.243815	0.565005	0.756185	0.345509	0.604767	0.781996
5.52	54.061	55.104	78.704	1.068			0.682583	0.696017	0.801264	0.814698	0.369288	0.439219	0.568568	-0.238237	0.568568	0.761763	0.349672	0.592395	0.785055
5.6	53.797	55.328	78.805	1.025			0.678478	0.698161	0.797159	0.816843	0.367396	0.440375	0.562236	-0.234368	0.562236	0.765632	0.353835	0.592131	0.772608
5.68	54.415	55.041	77.842	1.094			0.694754	0.702911	0.813435	0.821592	0.374897	0.442935	0.58734	-0.2258	0.58734	0.7742	0.357998	0.602586	0.770073
5.76	54.004	55.495	79.123	0.994			0.678493	0.697577	0.797174	0.816258	0.367403	0.44006	0.56226	-0.235423	0.56226	0.764577	0.36216	0.591012	0.765067
5.84	54.428	56.133	79.82	1.041			0.677681	0.699323	0.796362	0.818005	0.367028	0.441001	0.561007	-0.232272	0.561007	0.767728	0.366323	0.607639	0.807616
5.92	54.333	54.797	78.857	1.072			0.684721	0.690686	0.803402	0.809367	0.370273	0.436345	0.571865	-0.247855	0.571865	0.752145	0.370486	0.567391	0.775847
6	54.966	54.79	78.09	1.054			0.699829	0.697544	0.81851	0.816225	0.377236	0.440042	0.595166	-0.235482	0.595166	0.764518	0.374649	0.585462	0.781247
6.08	53.734	55.41	77.957	1.098			0.684838	0.706645	0.80352	0.825326	0.370327	0.444948	0.572047	-0.219064	0.572047	0.780936	0.378812	0.566831	0.770142
6.16	54.075	55.113	78.118	0.969			0.688356	0.701811	0.807037	0.820492	0.371949	0.442342	0.577472	-0.227785	0.577472	0.772215	0.382974	0.569781	0.771067
6.24	54.331	55.353	78.717	1.025			0.68612	0.699274	0.804801	0.817955	0.370918	0.440975	0.574022	-0.232361	0.574022	0.767639	0.387137	0.595303	0.814099
6.32	54.409	55.256	78.459	1.028			0.689401	0.70034	0.808082	0.819021	0.37243	0.441549	0.579083	-0.230439	0.579083	0.769561	0.3913	0.599495	0.801698
6.4	54.746	55.118	78.221	1.038			0.695853	0.700672	0.814534	0.819354	0.375404	0.441729	0.589034	-0.229838	0.589034	0.770162	0.395463	0.607627	0.801157
6.48	55.277	55.262	79.321	0.994			0.693031	0.692839	0.811712	0.81152	0.374103	0.437506	0.584681	-0.243971	0.584681	0.756029	0.399625	0.60424	0.79035
6.56	54.522	55.244	77.87	1.023			0.696176	0.705571	0.814857	0.824252	0.375552	0.444369	0.589532	-0.221001	0.589532	0.778999	0.403788	0.58692	0.770612
6.64	55.606	55.697	78.311	1.069			0.706054	0.707232	0.824735	0.825913	0.380105	0.445265	0.604767	-0.218004	0.604767	0.781996	0.407951	0.603223	0.785371
6.72	54.998	55.841	78.361	0.992			0.698032	0.708927	0.816713	0.827608	0.376408	0.446179	0.592395	-0.214945	0.592395	0.785055	0.412114	0.616697	0.797918
6.8	55.182	55.505	78.599	1.095			0.697861	0.702028	0.816542	0.820709	0.376329	0.44246	0.592131	-0.227392	0.592131	0.772608	0.416276	0.610791	0.786191
6.88	55.964	55.651	78.985	1.043			0.704639	0.700624	0.82332	0.819305	0.379453	0.441702	0.602586	-0.229927	0.602586	0.770073	0.420439	0.594165	0.760784
6.96	55.715	55.771	79.479	1.015			0.697135	0.697849	0.815816	0.81653	0.375995	0.440206	0.591012	-0.234933	0.591012	0.765067	0.424602	0.596263	0.780851
7.04	55.203	56.237	77.546	1.051			0.707916	0.721433	0.826597	0.840114	0.380963	0.452921	0.607639	-0.192384	0.607639	0.807616	0.428765	0.597253	0.807794
7.12	54.551	56.278	79.524	1.037			0.68182	0.703824	0.800501	0.822505	0.368936	0.443428	0.567391	-0.224153	0.567391	0.775847	0.432927	0.603247	0.768639
7.2	54.813	55.842	78.559	1.075			0.693537	0.706817	0.812218	0.825498	0.374336	0.445041	0.585462	-0.218753	0.585462	0.781247	0.43709	0.632913	0.793998
7.28	54.178	55.676	79.025	1.023			0.681457	0.700662	0.800138	0.819343	0.368769	0.441723	0.566831	-0.229858	0.566831	0.770142	0.441253	0.631725	0.778023
7.36	54.616	56.011	79.424	1.074			0.683369	0.701174	0.802051	0.819855	0.36965	0.441999	0.569781	-0.228933	0.569781	0.771067	0.445416	0.612133	0.822998
7.44	54.419	56.335	77.318	1.009			0.699917	0.725026	0.818599	0.843707	0.377277	0.454858	0.595303	-0.185901	0.595303	0.814099	0.449579	0.591479	0.774834
7.52	55.04	56.233	77.902	1.02			0.702635	0.718152	0.821316	0.836834	0.378529	0.451153	0.599495	-0.198302	0.599495	0.801698	0.453741	0.593708	0.790688
7.6	55.256	56.018	77.637	1.014			0.707908	0.717852	0.826589	0.836533	0.380959	0.450991	0.607627	-0.198843	0.607627	0.801157	0.457904	0.599027	0.80234
7.68	55.128	55.599	77.664	1.086			0.705712	0.711862	0.824393	0.830544	0.379947	0.447761	0.60424	-0.20965	0.60424	0.79035	0.462067	0.604572	0.792084
7.76	55.241	55.744	79.105	0.995			0.694482	0.700922	0.813163	0.819603	0.374772	0.441863	0.58692	-0.229388	0.58692	0.770612	0.46623	0.614632	0.823416
7.84	55.816	56.131	78.757	0.977			0.705053	0.709103	0.823734	0.827784	0.379644	0.446274	0.603223	-0.214629	0.603223	0.785371	0.470392	0.623471	0.817263
7.92	55.769	55.943	77.722	1.02			0.713788	0.716057	0.83247	0.834738	0.38367	0.450023	0.616697	-0.202082	0.616697	0.797918	0.474555	0.627415	0.817055
8	55.834	55.803	78.206	1.072			0.709959	0.709557	0.82864	0.828239	0.381905	0.446519	0.610791	-0.213809	0.610791	0.786191	0.478718	0.625557	0.785016
8.08	55.767	55.477	79.311	1.045			0.69918	0.695474	0.817861	0.814156	0.376937	0.438926	0.594165	-0.239216	0.594165	0.760784	0.482881	0.620395	0.811273
8.16	55.285	55.754	78.471	1.045			0.70054	0.706597	0.819221	0.825278	0.377564	0.444923	0.596263	-0.219149	0.596263	0.780851	0.487043	0.624402	0.834423
8.24	54.941	56.505	77.907	1.051			0.701181	0.721531	0.819863	0.840212	0.377859	0.452974	0.597253	-0.192206	0.597253	0.807794	0.491206	0.636073	0.819376
8.32	55.66	55.254	78.514	1.025			0.705068	0.699828	0.823749	0.818509	0.379651	0.441274	0.603247	-0.231361	0.603247	0.768639	0.495369	0.595077	0.824494
8.4	56.713	55.912	77.91	1.025			0.724303	0.713884	0.842984	0.832566	0.388516	0.448851	0.632913	-0.206002	0.632913	0.793998	0.499532	0.628675	0.842404
8.48	56.836	55.409	78.158	1.035			0.723533	0.70503	0.842214	0.823711	0.388161	0.444078	0.631725	-0.221977	0.631725	0.778023	0.503694	0.59913	0.806862
8.56	55.405	56.867	77.506	1.077			0.71083	0.729959	0.829511	0.84864	0.382306	0.457517	0.612133	-0.177002	0.612133	0.822998	0.507857	0.630008	0.837926
8.64	55.415	55.869	79	1.049			0.697438	0.703262	0.816119	0.821943	0.376134	0.443125	0.591479	-0.225166	0.591479	0.774834	0.51202	0.602223	0.824578
8.72	55.254	56.276	78.627	1.006			0.698883	0.71205	0.817564	0.830731	0.3768	0.447862	0.593708	-0.209312	0.593708	0.790688	0.516183	0.638548	0.835117
8.8	54.79	56.029	77.589	0.997			0.702332	0.718508	0.821013	0.83719	0.37839	0.451344	0.599027	-0.19766	0.599027	0.80234	0.520346	0.597038	0.819541
8.88	55.048	55.575	77.519	1.106			0.705927	0.712824	0.824608	0.831505	0.380047	0.44828	0.604572	-0.207916	0.604572	0.792084	0.524508	0.635191	0.824194
8.96	55.055	56.401	76.872	1			0.71245	0.73019	0.831131	0.848871	0.383053	0.457642	0.614632	-0.176584	0.614632	0.823416	0.528671	0.62781	0.838426
9.04	55.671	56.326	77.138	0.965			0.718181	0.72678	0.836862	0.845461	0.385694	0.455804	0.623471	-0.182737	0.623471	0.817263	0.532834	0.615506	0.825788
9.12	55.904	56.355	77.155	1.058			0.720738	0.726665	0.839419	0.845346	0.386873	0.455742	0.627415	-0.182945	0.627415	0.817055	0.536997	0.622228	0.834779
9.2	56.073	55.26	77.529	1.028			0.719533	0.708906	0.838214	0.827587	0.386317	0.446167	0.625557	-0.214984	0.625557	0.785016	0.541159	0.627327	0.829323
9.28	55.864	56.421	77.599	1.017			0.716187	0.72346	0.834868	0.842141	0.384775	0.454014	0.620395	-0.188727	0.620395	0.811273	0.545322	0.634621	0.8312
9.36	55.698	57.029	77.078	1.051			0.718784	0.736291	0.837465	0.854972	0.385972	0.460931	0.624402	-0.165577	0.624402	0.834423	0.549485	0.602437	0.796747
9.44	56.367	56.489	77.236	0.974			0.726351	0.727951	0.845032	0.846632	0.38946	0.456435	0.636073	-0.180624	0.636073	0.819376	0.553648	0.623752	0.81768
9.52	55.017	57.41	78.18	1.029			0.699771	0.730788	0.818452	0.849469	0.377209	0.457964	0.595077	-0.175506	0.595077	0.824494	0.55781	0.642808	0.831325
9.6	55.455	56.901	76.469	1			0.721555	0.740715	0.840236	0.859396	0.387249	0.463316	0.628675	-0.157596	0.628675	0.842404	0.561973	0.625207	0.832721
9.68	54.669	56.091	77.401	1.017			0.702398	0.721015	0.82108	0.839696	0.37842	0.452696	0.59913	-0.193138	0.59913	0.806862	0.566136	0.645948	0.867283
9.76	55.285	56.473	76.138	1.014			0.722419	0.738233	0.8411	0.856914	0.387647	0.461978	0.630008	-0.162074	0.630008	0.837926	0.570299	0.63676	0.853489
9.84	55.451	57.491	78.266	1.083			0.704404	0.730835	0.823085	0.849516	0.379345	0.45799	0.602223	-0.175422	0.602223	0.824578	0.574461	0.629857	0.84494
9.92	56.723	57.391	77.564	0.955			0.727956	0.736676	0.846637	0.855357	0.390199	0.461139	0.638548	-0.164883	0.638548	0.835117	0.578624	0.657328	0.842593
10	55.084	57.167	78.148	1			0.701042	0.728042	0.819723	0.846723	0.377795	0.456484	0.597038	-0.180459	0.597038	0.819541	0.582787	0.642221	0.83779
10.08	56.499	56.869	77.456	1.032			0.72578	0.730621	0.844461	0.849302	0.389196	0.457875	0.635191	-0.175806	0.635191	0.824194	0.58695	0.629971	0.82427
10.16	55.998	57.333	77.263	1.046			0.720994	0.73851	0.839675	0.857191	0.386991	0.462128	0.62781	-0.161574	0.62781	0.838426	0.591112	0.645158	0.847346
10.24	55.669	57.086	77.664	1.022			0.713016	0.731505	0.831697	0.850186	0.383314	0.458351	0.615506	-0.174212	0.615506	0.825788	0.595275	0.650749	0.843652
10.32	55.943	57.405	77.561	1.071			0.717375	0.736488	0.836056	0.85517	0.385323	0.461038	0.622228	-0.165221	0.622228	0.834779	0.599438	0.634066	0.834637
10.4	56.428	57.41	77.885	1.066			0.720681	0.733464	0.839362	0.852146	0.386846	0.459407	0.627327	-0.170677	0.627327	0.829323	0.603601	0.628125	0.820103
10.48	56.22	56.912	77.113	1.025			0.72541	0.734505	0.844091	0.853186	0.389026	0.459968	0.634621	-0.1688	0.634621	0.8312	0.607764	0.628647	0.826603
10.56	55.834	56.679	78.812	1.041			0.704543	0.715408	0.823224	0.834089	0.379409	0.449673	0.602437	-0.203253	0.602437	0.796747	0.611926	0.674005	0.87047
10.64	56.14	56.803	77.732	1.066			0.718363	0.727011	0.837044	0.845692	0.385778	0.455928	0.623752	-0.18232	0.623752	0.81768	0.616089	0.658129	0.858678
10.72	56.683	56.977	77.216	0.965			0.730718	0.734574	0.849399	0.853255	0.391472	0.460006	0.642808	-0.168675	0.642808	0.831325	0.620252	0.644982	0.855377
10.8	55.765	56.986	77.13	1.015			0.719306	0.735348	0.837987	0.854029	0.386213	0.460423	0.625207	-0.167279	0.625207	0.832721	0.624415	0.643413	0.848986
10.88	55.958	57.59	76.01	0.978			0.732754	0.754505	0.851435	0.873186	0.392411	0.470751	0.645948	-0.132717	0.645948	0.867283	0.628577	0.648374	0.846973
10.96	55.954	57.471	76.612	0.998			0.726797	0.746859	0.845478	0.86554	0.389665	0.466629	0.63676	-0.146511	0.63676	0.853489	0.63274	0.656084	0.85247
11.04	55.79	57.292	76.855	0.994			0.722321	0.74212	0.841002	0.860802	0.387602	0.464074	0.629857	-0.15506	0.629857	0.84494	0.636903	0.673502	0.866978
11.12	57.109	57.161	76.782	1.078			0.740133	0.74082	0.858814	0.859501	0.395811	0.463373	0.657328	-0.157407	0.657328	0.842593	0.641066	0.676063	0.894134
11.2	56.264	56.855	76.644	1.068			0.730338	0.738158	0.849019	0.856839	0.391297	0.461938	0.642221	-0.16221	0.642221	0.83779	0.645228	0.657522	0.836589
11.28	56.212	56.844	77.431	0.995			0.722395	0.730664	0.841076	0.849345	0.387636	0.457897	0.629971	-0.17573	0.629971	0.82427	0.649391	0.645449	0.858766
11.36	56.327	57.174	76.554	1.012			0.732242	0.743454	0.850923	0.862135	0.392175	0.464793	0.645158	-0.152654	0.645158	0.847346	0.653554	0.665587	0.859325
11.44	56.755	57.174	76.734	1.094			0.735867	0.741407	0.854548	0.860088	0.393846	0.463689	0.650749	-0.156348	0.650749	0.843652	0.657717	0.64707	0.855021
11.52	56.036	56.898	76.9	1.017			0.72505	0.73641	0.843732	0.855091	0.38886	0.460995	0.634066	-0.165363	0.634066	0.834637	0.661879	0.665128	0.864604
11.6	56.524	57.075	77.992	0.991			0.721198	0.728354	0.83988	0.847035	0.387085	0.456652	0.628125	-0.179897	0.628125	0.820103	0.666042	0.638925	0.856392
11.68	56.317	57.116	77.669	0.991			0.721537	0.731957	0.840218	0.850638	0.387241	0.458595	0.628647	-0.173397	0.628647	0.826603	0.670205	0.659037	0.838067
11.76	57.008	57.405	75.574	1.028			0.750946	0.756271	0.869627	0.874952	0.400795	0.471703	0.674005	-0.12953	0.674005	0.87047	0.674368	0.658282	0.878673
11.84	56.266	56.944	75.624	0.983			0.740652	0.749735	0.859333	0.868417	0.396051	0.468179	0.658129	-0.141322	0.658129	0.858678	0.678531	0.666498	0.894669
11.92	56.396	57.588	76.634	1.083			0.732128	0.747905	0.850809	0.866587	0.392122	0.467193	0.644982	-0.144623	0.644982	0.855377	0.682693	0.660576	0.845828
12	56.052	57.05	76.301	0.995			0.73111	0.744363	0.849792	0.863044	0.391653	0.465283	0.643413	-0.151014	0.643413	0.848986	0.686856	0.66061	0.856228
12.08	56.486	57.159	76.531	1.081			0.734327	0.743247	0.853009	0.861928	0.393136	0.464682	0.648374	-0.153027	0.648374	0.846973	0.691019	0.669937	0.889838
12.16	56.843	57.369	76.521	1.032			0.739326	0.746294	0.858007	0.864975	0.39544	0.466324	0.656084	-0.14753	0.656084	0.85247	0.695182	0.658969	0.857156
12.24	56.738	57.014	75.258	0.994			0.750619	0.754336	0.869301	0.873017	0.400645	0.47066	0.673502	-0.133022	0.673502	0.866978	0.699344	0.680638	0.886731
12.32	56.254	57.509	74.426	1.069			0.75228	0.769388	0.870961	0.888069	0.40141	0.478775	0.676063	-0.105866	0.676063	0.894134	0.703507	0.650017	0.844554
12.4	56.994	56.785	76.612	1.083			0.740259	0.737492	0.85894	0.856173	0.395869	0.461579	0.657522	-0.163411	0.657522	0.836589	0.70767	0.663286	0.86982
12.48	56.046	57.351	76.168	0.965			0.732431	0.749784	0.851112	0.868465	0.392262	0.468206	0.645449	-0.141234	0.645449	0.858766	0.711833	0.687849	0.879286
12.56	56.512	56.855	75.464	1			0.745488	0.750094	0.864169	0.868775	0.398279	0.468373	0.665587	-0.140675	0.665587	0.859325	0.715995	0.688479	0.886536
12.64	55.788	56.851	75.702	0.983			0.733481	0.747708	0.852163	0.866389	0.392746	0.467086	0.64707	-0.144979	0.64707	0.855021	0.720158	0.669291	0.870506
12.72	56.669	57.253	75.674	1.089			0.74519	0.75302	0.863871	0.871701	0.398142	0.46995	0.665128	-0.135396	0.665128	0.864604	0.724321	0.671729	0.874308
12.8	55.83	57.355	76.281	1.038			0.728201	0.748468	0.846882	0.867149	0.390312	0.467496	0.638925	-0.143608	0.638925	0.856392	0.728484	0.650854	0.87483
12.88	56.92	56.699	76.439	1.006			0.741241	0.738311	0.859922	0.856992	0.396322	0.46202	0.659037	-0.161933	0.659037	0.838067	0.732646	0.670741	0.878321
12.96	56.212	57.708	75.539	0.989			0.740751	0.760818	0.859432	0.879499	0.396096	0.474154	0.658282	-0.121327	0.658282	0.878673	0.736809	0.664483	0.876698
13.04	56.015	57.756	74.742	0.991			0.746078	0.769684	0.864759	0.888366	0.398551	0.478934	0.666498	-0.105331	0.666498	0.894669	0.740972	0.655523	0.866971
13.12	56.56	56.588	75.847	1.022			0.742239	0.742613	0.86092	0.861294	0.396782	0.46434	0.660576	-0.154172	0.660576	0.845828	0.745135	0.651659	0.865128
13.2	56.365	56.821	75.581	1.025			0.742261	0.748377	0.860942	0.867058	0.396792	0.467447	0.66061	-0.143772	0.66061	0.856228	0.749298	0.660489	0.885488
13.28	56.449	57.833	75.078	1.063			0.748308	0.767007	0.866989	0.885688	0.399579	0.477491	0.669937	-0.110162	0.669937	0.889838	0.75346	0.662094	0.871601
13.36	55.99	56.561	75.195	0.988			0.741197	0.748892	0.859878	0.867573	0.396302	0.467725	0.658969	-0.142844	0.658969	0.857156	0.757623	0.665375	0.836691
13.44	56.694	57.434	74.737	1.018			0.755246	0.765284	0.873927	0.883966	0.402777	0.476562	0.680638	-0.113269	0.680638	0.886731	0.761786	0.676682	0.909112
13.52	56.556	57.048	76.541	1.014			0.735393	0.741907	0.854074	0.860588	0.393627	0.463959	0.650017	-0.155446	0.650017	0.844554	0.765949	0.660451	0.885949
13.6	56.662	57.554	75.827	0.965			0.743996	0.755911	0.862677	0.874592	0.397592	0.471509	0.663286	-0.13018	0.663286	0.86982	0.770111	0.654874	0.872494
13.68	56.981	57.072	74.657	1.031			0.759922	0.761158	0.878603	0.879839	0.404932	0.474337	0.687849	-0.120714	0.687849	0.879286	0.774274	0.664287	0.8833
13.76	56.736	57.091	74.293	1.038			0.76033	0.765176	0.879011	0.883858	0.40512	0.476504	0.688479	-0.113464	0.688479	0.886536	0.778437	0.674235	0.886407
13.84	56.226	56.846	74.83	1.037			0.747889	0.756291	0.86657	0.874972	0.399386	0.471714	0.669291	-0.129494	0.669291	0.870506	0.7826	0.672861	0.869203
13.92	56.797	57.462	75.456	0.978			0.74947	0.758398	0.868151	0.87708	0.400115	0.47285	0.671729	-0.125692	0.671729	0.874308	0.786762	0.695289	0.879704
14	55.927	57.624	75.622	1.038			0.735935	0.758688	0.854616	0.877369	0.393877	0.473006	0.650854	-0.12517	0.650854	0.87483	0.790925	0.706316	0.891529
14.08	56.262	57.131	74.769	1.086			0.748829	0.760623	0.867511	0.879304	0.39982	0.474049	0.670741	-0.121679	0.670741	0.878321	0.795088	0.690861	0.893577
14.16	56.323	57.434	75.288	0.982			0.744772	0.759723	0.863453	0.878404	0.397949	0.473564	0.664483	-0.123302	0.664483	0.876698	0.799251	0.684576	0.881549
14.24	56.488	57.642	76.088	1.003			0.738963	0.754332	0.857644	0.873013	0.395272	0.470657	0.655523	-0.133029	0.655523	0.866971	0.803413	0.717354	0.880811
14.32	56.407	57.676	76.251	0.954			0.736457	0.75331	0.855138	0.871991	0.394117	0.470107	0.651659	-0.134872	0.651659	0.865128	0.807576	0.715354	0.862615
14.4	56.01	57.67	75.105	1.041			0.742182	0.764595	0.860864	0.883277	0.396756	0.476191	0.660489	-0.114512	0.660489	0.885488	0.811739	0.673558	0.876364
14.48	56.31	57.328	75.424	0.986			0.743223	0.756898	0.861904	0.875579	0.397235	0.472041	0.662094	-0.128399	0.662094	0.871601	0.815902	0.691513	0.875595
14.56	56.998	56.412	76.125	1.014			0.74535	0.737548	0.864031	0.85623	0.398216	0.461609	0.665375	-0.163309	0.665375	0.836691	0.820065	0.67394	0.885808
14.64	56.149	57.982	74.276	0.982			0.752681	0.77769	0.871362	0.896371	0.401595	0.48325	0.676682	-0.0908881	0.676682	0.909112	0.824227	0.67653	0.877187
14.72	55.769	57.443	74.789	1.023			0.742158	0.764851	0.860839	0.883532	0.396745	0.476329	0.660451	-0.114051	0.660451	0.885949	0.82839	0.664693	0.877278
14.8	56.633	58.052	76.313	1.043			0.738541	0.757393	0.857222	0.876075	0.395078	0.472308	0.654874	-0.127506	0.654874	0.872494	0.832553	0.716494	0.904007
14.88	56.503	57.9	75.541	0.986			0.744645	0.763383	0.863326	0.882064	0.397891	0.475537	0.664287	-0.1167	0.664287	0.8833	0.836716	0.672014	0.897482
14.96	56.642	57.679	75.065	1.049			0.751094	0.765105	0.869775	0.883786	0.400863	0.476465	0.674235	-0.113593	0.674235	0.886407	0.840878	0.692727	0.913082
15.04	57.088	57.489	75.759	1.014			0.750204	0.755569	0.868885	0.87425	0.400453	0.471324	0.672861	-0.130797	0.672861	0.869203	0.845041	0.678795	0.89989
15.12	57.744	57.495	75.198	1.006			0.764746	0.761389	0.883427	0.88007	0.407155	0.474462	0.695289	-0.120296	0.695289	0.879704	0.849204	0.692346	0.893963
15.2	57.656	57.366	74.398	1.002			0.771895	0.767944	0.890576	0.886625	0.41045	0.477996	0.706316	-0.108471	0.706316	0.891529	0.853367	0.691627	0.898177
15.28	57.365	57.898	74.982	1			0.761875	0.769079	0.880556	0.88776	0.405832	0.478608	0.690861	-0.106423	0.690861	0.893577	0.857529	0.702245	0.905396
15.36	56.992	57.333	74.895	0.977			0.757799	0.762412	0.87648	0.881094	0.403954	0.475014	0.684576	-0.118451	0.684576	0.881549	0.861692	0.695838	0.914556
15.44	57.945	56.699	74.093	1.008			0.779052	0.762003	0.897733	0.880684	0.413748	0.474793	0.717354	-0.119189	0.717354	0.880811	0.865855	0.716603	0.904497
15.52	58.333	56.43	74.702	1.049			0.777755	0.751918	0.896436	0.870599	0.413151	0.469356	0.715354	-0.137385	0.715354	0.862615	0.870018	0.69064	0.898928
15.6	56.572	57.229	75.015	1.049			0.750656	0.759538	0.869337	0.878219	0.400661	0.473464	0.673558	-0.123636	0.673558	0.876364	0.87418	0.691844	0.902881
15.68	57.237	57.002	74.774	0.997			0.762297	0.759112	0.880978	0.877793	0.406027	0.473235	0.691513	-0.124405	0.691513	0.875595	0.878343	0.696398	0.88847
15.76	56.302	57.323	74.639	1.025			0.750903	0.764773	0.869584	0.883454	0.400775	0.476286	0.67394	-0.114192	0.67394	0.885808	0.882506	0.70578	0.896657
15.84	56.436	56.982	74.662	0.997			0.752583	0.759995	0.871264	0.878676	0.401549	0.47371	0.67653	-0.122813	0.67653	0.877187	0.886669	0.681482	0.918807
15.92	56.962	58.099	76.123	1.009			0.744908	0.760045	0.863589	0.878726	0.398012	0.473737	0.664693	-0.122722	0.664693	0.877278	0.890832	0.662552	0.909828
16	57.954	57.688	74.168	0.969			0.778494	0.77486	0.897175	0.893541	0.413492	0.481725	0.716494	-0.095993	0.716494	0.904007	0.894994	0.693976	0.894335
16.08	56.338	57.932	74.822	0.988			0.749655	0.771244	0.868336	0.889925	0.4002	0.479775	0.672014	-0.102518	0.672014	0.897482	0.899157	0.667348	0.878965
16.16	56.673	57.898	73.942	1.051			0.763085	0.779891	0.881766	0.898572	0.406389	0.484437	0.692727	-0.0869178	0.692727	0.913082	0.90332	0.677297	0.919476
16.24	56.505	57.869	74.612	0.991			0.754051	0.772578	0.872732	0.89126	0.402226	0.480495	0.678795	-0.10011	0.678795	0.89989	0.907483	0.695982	0.939311
16.32	57.465	57.943	75.025	0.983			0.762837	0.769293	0.881518	0.887974	0.406276	0.478723	0.692346	-0.106037	0.692346	0.893963	0.911645	0.698644	0.925342
16.4	56.845	57.523	74.248	1.012			0.762371	0.771629	0.881052	0.89031	0.406061	0.479983	0.691627	-0.101823	0.691627	0.898177	0.915808	0.70047	0.907686
16.48	57.853	58.324	74.902	1.015			0.769256	0.77563	0.887937	0.894311	0.409234	0.48214	0.702245	-0.0946037	0.702245	0.905396	0.919971	0.682057	0.920027
16.56	56.698	57.835	73.812	0.955			0.765102	0.780707	0.883783	0.899389	0.407319	0.484877	0.695838	-0.085444	0.695838	0.914556	0.924134	0.69275	0.891532
16.64	58.17	57.918	74.426	1.014			0.778565	0.775132	0.897246	0.893813	0.413524	0.481871	0.716603	-0.0955026	0.716603	0.904497	0.928296	0.701361	0.915681
16.72	57.308	58.07	74.912	1.029			0.761731	0.772045	0.880413	0.890726	0.405766	0.480207	0.69064	-0.101072	0.69064	0.898928	0.932459	0.690999	0.926023
16.8	57.438	58.305	75	1.051			0.762512	0.774236	0.881193	0.892917	0.406126	0.481388	0.691844	-0.0971188	0.691844	0.902881	0.936622	0.69563	0.901506
16.88	57.679	57.737	75.04	1.017			0.765465	0.766248	0.884146	0.884929	0.407486	0.477082	0.696398	-0.11153	0.696398	0.88847	0.940785	0.718601	0.915158
16.96	57.73	57.674	74.529	0.995			0.771548	0.770786	0.890229	0.889467	0.41029	0.479528	0.70578	-0.103343	0.70578	0.896657	0.944947	0.716104	0.900585
17.04	57.052	59.075	75.168	0.985			0.755793	0.783064	0.874474	0.901745	0.403029	0.486147	0.681482	-0.0811933	0.681482	0.918807	0.94911	0.696659	0.902404
17.12	55.761	58.308	74.659	0.977			0.743519	0.778087	0.862201	0.896768	0.397372	0.483464	0.662552	-0.0901717	0.662552	0.909828	0.953273	0.726268	0.913097
17.2	57.277	57.69	74.674	0.991			0.763894	0.769499	0.882575	0.88818	0.406763	0.478834	0.693976	-0.105665	0.693976	0.894335	0.957436	0.718531	0.910981
17.28	56.935	58.009	75.897	1.058			0.746629	0.76098	0.865311	0.879661	0.398806	0.474242	0.667348	-0.121035	0.667348	0.878965	0.961599	0.719334	0.924235
17.36	56.53	58.767	74.727	1.031			0.75308	0.783435	0.871761	0.902116	0.401779	0.486347	0.677297	-0.0805237	0.677297	0.919476	0.965761	0.718588	0.899337
17.44	56.547	58.67	73.599	0.977			0.765195	0.794429	0.883876	0.91311	0.407362	0.492274	0.695982	-0.0606889	0.695982	0.939311	0.969924	0.713595	0.898111
17.52	56.874	58.314	73.855	1			0.766921	0.786686	0.885602	0.905367	0.408157	0.4881	0.698644	-0.074658	0.698644	0.925342	0.974087	0.710948	0.895872
17.6	57.205	57.848	74.16	1.045			0.768105	0.776899	0.886786	0.895581	0.408703	0.482824	0.70047	-0.0923142	0.70047	0.907686	0.97825	0.708196	0.884304
17.68	56.966	59.005	74.997	1.049			0.756166	0.78374	0.874848	0.902421	0.403201	0.486512	0.682057	-0.0799729	0.682057	0.920027	0.982412	0.738291	0.924586
17.76	57.222	57.579	74.674	1.006			0.763099	0.767945	0.88178	0.886627	0.406396	0.477997	0.69275	-0.108468	0.69275	0.891532	0.986575	0.725034	0.924591
17.84	57.115	58.039	74.013	0.962			0.768682	0.781331	0.887363	0.900012	0.408969	0.485213	0.701361	-0.0843192	0.701361	0.915681	0.990738	0.71656	0.909056
17.92	56.862	58.704	74.331	0.943			0.761964	0.787063	0.880645	0.905744	0.405873	0.488304	0.690999	-0.0739771	0.690999	0.926023	0.994901	0.737362	0.912727
18	57.082	57.706	74.321	0.974			0.764967	0.773474	0.883648	0.892155	0.407257	0.480977	0.69563	-0.098494	0.69563	0.901506	0.999063	0.736616	0.930383
18.08	58.486	58.573	74.707	1.022			0.77986	0.781041	0.898541	0.899722	0.414121	0.485057	0.718601	-0.0848423	0.718601	0.915158	1.00323	0.749727	0.922473
18.16	57.998	57.611	74.258	0.935			0.778241	0.772963	0.896923	0.891645	0.413375	0.480702	0.716104	-0.0994152	0.716104	0.900585	1.00739	0.729587	0.915503
18.24	57.742	58.36	75.113	0.994			0.765634	0.773972	0.884315	0.892653	0.407564	0.481246	0.696659	-0.0975964	0.696659	0.902404	1.01155	0.741563	0.910655
18.32	58.254	57.894	73.957	0.977			0.784831	0.779899	0.903513	0.89858	0.416412	0.484441	0.726268	-0.0869032	0.726268	0.913097	1.01571	0.72499	0.900886
18.4	57.635	57.556	73.607	1.068			0.779815	0.778726	0.898496	0.897407	0.4141	0.483809	0.718531	-0.0890189	0.718531	0.910981	1.01988	0.74059	0.918971
18.48	57.159	57.572	72.972	0.985			0.780335	0.786072	0.899016	0.904754	0.41434	0.487769	0.719334	-0.0757647	0.719334	0.924235	1.02404	0.723995	0.918966
18.56	58.373	57.815	74.579	0.965			0.779852	0.772272	0.898533	0.890953	0.414117	0.480329	0.718588	-0.100663	0.718588	0.899337	1.0282	0.698962	0.892843
18.64	57.558	57.192	73.837	0.963			0.776614	0.771592	0.895296	0.890273	0.412625	0.479963	0.713595	-0.101889	0.713595	0.898111	1.03237	0.735892	0.887138
18.72	58.124	57.789	74.707	1.038			0.774899	0.770351	0.89358	0.889032	0.411834	0.479294	0.710948	-0.104128	0.710948	0.895872	1.03653	0.745881	0.903086
18.8	57.66	56.987	74.303	0.949			0.773114	0.763939	0.891795	0.88262	0.411012	0.475837	0.708196	-0.115696	0.708196	0.884304	1.04069	0.725238	0.917088
18.88	58.553	58.091	73.617	0.975			0.792627	0.786267	0.911308	0.904948	0.420005	0.487874	0.738291	-0.0754139	0.738291	0.924586	1.04485	0.71538	0.884708
18.96	57.411	57.572	72.945	1.018			0.784031	0.786269	0.902712	0.904951	0.416043	0.487876	0.725034	-0.0754094	0.725034	0.924591	1.04902	0.720506	0.932728
19.04	57.732	57.668	73.87	1			0.778537	0.777659	0.897218	0.89634	0.413511	0.483233	0.71656	-0.090944	0.71656	0.909056	1.05318	0.743792	0.922204
19.12	58.423	57.529	73.501	1.002			0.792025	0.779694	0.910706	0.898375	0.419727	0.48433	0.737362	-0.0872732	0.737362	0.912727	1.05734	0.72721	0.908722
19.2	58.224	58.075	73.296	0.994			0.791541	0.78948	0.910222	0.908161	0.419505	0.489607	0.736616	-0.0696166	0.736616	0.930383	1.0615	0.741184	0.923511
19.28	58.847	57.765	73.323	0.928			0.800041	0.785096	0.918723	0.903777	0.423422	0.487243	0.749727	-0.077527	0.749727	0.922473	1.06567	0.733474	0.900016
19.36	57.857	57.441	73.266	0.929			0.786983	0.781232	0.905664	0.899913	0.417404	0.48516	0.729587	-0.0844971	0.729587	0.915503	1.06983	0.755216	0.941559
19.44	58.277	57.109	73.073	0.986			0.794748	0.778545	0.913429	0.897227	0.420983	0.483711	0.741563	-0.0893446	0.741563	0.910655	1.07399	0.753071	0.94267
19.52	58.103	57.312	73.817	1.066			0.784003	0.77313	0.902684	0.891811	0.41603	0.480792	0.72499	-0.0991142	0.72499	0.900886	1.07816	0.747616	0.93984
19.6	58.107	57.319	72.905	1.029			0.794118	0.783154	0.912799	0.901835	0.420692	0.486196	0.74059	-0.0810294	0.74059	0.918971	1.08232	0.732106	0.947798
19.68	58.189	58.174	74	1.018			0.783358	0.783152	0.902039	0.901833	0.415733	0.486195	0.723995	-0.0810336	0.723995	0.918966	1.08648	0.744283	0.936153
19.76	57.176	57.289	74.203	1.086			0.767127	0.768672	0.885808	0.887353	0.408252	0.478389	0.698962	-0.107157	0.698962	0.892843	1.09064	0.742753	0.937014
19.84	58.778	56.912	74.03	1.029			0.791071	0.76551	0.909752	0.884191	0.419288	0.476684	0.735892	-0.112862	0.735892	0.887138	1.09481	0.748986	0.9251
19.92	58.807	57.125	73.486	0.98			0.797548	0.77435	0.916229	0.893031	0.422273	0.481449	0.745881	-0.0969142	0.745881	0.903086	1.09897	0.731701	0.917086
20	57.979	57.83	73.647	1.055			0.784164	0.782111	0.902845	0.900792	0.416104	0.485634	0.725238	-0.0829118	0.725238	0.917088	1.10313	0.761185	0.942308
20.08	58.151	57.151	74.481	0.998			0.777772	0.764163	0.896453	0.882844	0.413159	0.475958	0.71538	-0.115292	0.71538	0.884708	1.1073	0.741564	0.92892
20.16	57.235	57.932	72.99	1.018			0.781095	0.79078	0.899777	0.909461	0.41469	0.490307	0.720506	-0.0672721	0.720506	0.932728	1.11146	0.775872	0.974909
20.24	58.507	57.695	73.221	1.025			0.796194	0.784947	0.914875	0.903628	0.421649	0.487162	0.743792	-0.077796	0.743792	0.922204	1.11562	0.734297	0.912523
20.32	58.155	57.575	73.772	0.985			0.785442	0.777474	0.904124	0.896155	0.416694	0.483134	0.72721	-0.0912775	0.72721	0.908722	1.11978	0.747014	0.915526
20.4	58.574	57.934	73.466	0.998			0.794502	0.785671	0.913184	0.904352	0.420869	0.487553	0.741184	-0.0764891	0.741184	0.923511	1.12395	0.752657	0.954891
20.48	58.767	57.534	74.165	1.014			0.789504	0.772648	0.908185	0.891329	0.418566	0.480532	0.733474	-0.0999837	0.733474	0.900016	1.12811	0.73177	0.932929
20.56	58.899	58.328	73.048	1.006			0.803601	0.795675	0.922282	0.914356	0.425063	0.492946	0.755216	-0.0584408	0.755216	0.941559	1.13227	0.76014	0.953684
20.64	58.857	58.43	73.125	0.988			0.80221	0.79629	0.920891	0.914972	0.424422	0.493278	0.753071	-0.0573301	0.753071	0.94267	1.13643	0.731354	0.92681
20.72	58.384	58.1	72.855	0.977			0.798673	0.794722	0.917354	0.913403	0.422791	0.492432	0.747616	-0.0601604	0.747616	0.93984	1.1406	0.750231	0.935682
20.8	57.918	58.677	73.175	0.998			0.788617	0.799133	0.907298	0.917814	0.418157	0.49481	0.732106	-0.0522022	0.732106	0.947798	1.14476	0.77016	0.931283
20.88	58.514	58.237	73.216	0.966			0.796512	0.792678	0.915193	0.911359	0.421796	0.491331	0.744283	-0.063847	0.744283	0.936153	1.14892	0.761213	0.939728
20.96	58.195	58.025	72.9	0.986			0.79552	0.793156	0.914201	0.911837	0.421338	0.491588	0.742753	-0.0629855	0.742753	0.937014	1.15309	0.766182	0.917901
21.04	58.945	58.002	73.474	0.988			0.799561	0.786552	0.918242	0.905233	0.423201	0.488028	0.748986	-0.0748998	0.748986	0.9251	1.15725	0.782581	0.957301
21.12	58.39	57.935	73.812	0.945			0.788354	0.78211	0.907035	0.900791	0.418036	0.485633	0.731701	-0.0829138	0.731701	0.917086	1.16141	0.788078	0.954927
21.2	59.122	58.303	72.977	1.014			0.807471	0.79609	0.926152	0.914771	0.426846	0.49317	0.761185	-0.0576923	0.761185	0.942308	1.16557	0.758072	0.932845
21.28	58.524	58.084	73.378	1.008			0.794749	0.788669	0.91343	0.90735	0.420983	0.489169	0.741564	-0.0710796	0.741564	0.92892	1.16974	0.753635	0.922822
21.36	58.421	58.222	71.273	1.046			0.816993	0.81416	0.935675	0.932841	0.431235	0.502912	0.775872	-0.0250912	0.775872	0.974909	1.1739	0.770122	0.944109
21.44	58.614	57.851	73.935	0.965			0.790037	0.779581	0.908718	0.898262	0.418811	0.48427	0.734297	-0.0874768	0.734297	0.912523	1.17806	0.763418	0.939289
21.52	58.922	57.686	73.556	1.009			0.798282	0.781245	0.916964	0.899926	0.422612	0.485167	0.747014	-0.0844736	0.747014	0.915526	1.18222	0.773623	0.955232
21.6	58.82	58.901	73.103	0.988			0.801941	0.803065	0.920622	0.921746	0.424298	0.49693	0.752657	-0.0451086	0.752657	0.954891
21.68	58.015	58.195	73.296	1.08			0.788399	0.790891	0.90708	0.909572	0.418056	0.490367	0.73177	-0.067071	0.73177	0.932929
21.76	58.61	58.296	72.404	1.009			0.806793	0.802395	0.925474	0.921076	0.426534	0.496569	0.76014	-0.0463163	0.76014	0.953684
21.84	58.562	58.516	74.04	0.986			0.788129	0.7875	0.90681	0.906181	0.417932	0.488539	0.731354	-0.0731898	0.731354	0.92681
21.92	58.832	58.258	73.243	1.055			0.800368	0.792417	0.91905	0.911098	0.423573	0.49119	0.750231	-0.0643182	0.750231	0.935682
22	59.384	57.711	72.784	1.015			0.81329	0.789979	0.931971	0.90866	0.429528	0.489875	0.77016	-0.0687168	0.77016	0.931283
22.08	59.203	58.28	73.053	1.109			0.807489	0.79466	0.92617	0.913341	0.426855	0.492399	0.761213	-0.0602721	0.761213	0.939728
22.16	59.457	57.427	73.108	0.991			0.81071	0.782562	0.929392	0.901243	0.428339	0.485877	0.766182	-0.0820987	0.766182	0.917901
22.24	58.985	57.789	71.596	1.008			0.821344	0.8044	0.940025	0.923081	0.43324	0.49765	0.782581	-0.0426989	0.782581	0.957301
22.32	59.639	58.088	72.083	1.012			0.824907	0.803084	0.943589	0.921765	0.434883	0.496941	0.788078	-0.0450731	0.788078	0.954927
22.4	58.748	57.701	72.692	1.018			0.805452	0.790845	0.924134	0.909526	0.425916	0.490342	0.758072	-0.067155	0.758072	0.932845
22.48	59.086	57.835	73.373	1.006			0.802576	0.785289	0.921257	0.90397	0.42459	0.487347	0.753635	-0.0771784	0.753635	0.922822
22.56	59.377	58.217	72.767	1.061			0.813265	0.797088	0.931946	0.915769	0.429517	0.493708	0.770122	-0.0558909	0.770122	0.944109
22.64	59.063	58.022	72.779	0.998			0.808919	0.794416	0.9276	0.913097	0.427514	0.492268	0.763418	-0.0607112	0.763418	0.939289
22.72	60.067	59.179	73.404	1.103			0.815535	0.803253	0.934216	0.921934	0.430563	0.497032	0.773623	-0.0447685	0.773623	0.955232

## Sheet: Fig6f-c07
							STEP0 (eq 7)		STEP1 (eq 8)		STEP2 (eq 9)		STEP3 (eq 10)		STEP4 (eq 11)		Foci Area	14.524			Eccentricity			Foci radius (µm)	2.15014
Time	Bleach	Non-bleach	REF	BG	SizeB	SizeNB	FRAPb	FRAPnb	FRAPb	FRAPnb	FRAPb	FRAPnb	FRAPb	FRAPnb	FRAPb	FRAPnb	Rescaled time	FRAPb	FRAPnb		a	4.793
-1.2	72.866	73.414	78.544	0.865	6.318	7.412	0.926904	0.933959	1.00091	1.00796	0.460579	0.544139	1.03201	0.0906627	1.03201	1.09066	0	0	1		b	4.566
-1.12	71.807	75.131	78.523	0.953			0.91342	0.956272	0.987425	1.03028	0.454374	0.556184	1.00945	0.134445	1.00945	1.13445	0.00550812	0.0904899	0.961765		ec	0.304103
-1.04	71.997	73.879	78.764	0.884			0.91311	0.937275	0.987115	1.01128	0.454231	0.545929	1.00893	0.09717	1.00893	1.09717	0.0110162	0.129858	0.96029
-0.96	72.883	74.529	78.304	0.963			0.929908	0.95119	1.00391	1.0252	0.461961	0.553441	1.03703	0.124474	1.03703	1.12447	0.0165244	0.163489	0.935962
-0.88	72.257	73.55	78.229	0.948			0.922724	0.939455	0.996728	1.01346	0.458655	0.547106	1.02501	0.101447	1.02501	1.10145	0.0220325	0.195885	0.901361
-0.8	71.788	74.467	78.403	0.99			0.914549	0.949156	0.988554	1.02316	0.454893	0.552343	1.01134	0.120482	1.01134	1.12048	0.0275406	0.231576	0.896593
-0.72	71.612	75.59	77.966	0.961			0.917486	0.969145	0.991491	1.04315	0.456245	0.563134	1.01625	0.159705	1.01625	1.15971	0.0330487	0.24676	0.86703
-0.64	71.299	74.674	77.969	0.958			0.913389	0.957214	0.987394	1.03122	0.454359	0.556693	1.0094	0.136294	1.0094	1.13629	0.0385569	0.29031	0.875723
-0.56	71.123	75.557	78.689	0.926			0.902704	0.959724	0.976709	1.03373	0.449443	0.558048	0.991528	0.141219	0.991528	1.14122	0.044065	0.290525	0.838969
-0.48	72.24	74.571	77.661	0.879			0.929398	0.959756	1.0034	1.03376	0.461726	0.558065	1.03618	0.141283	1.03618	1.14128	0.0495731	0.303703	0.818981
-0.4	71.061	74.407	78.903	0.874			0.899499	0.94238	0.973504	1.01639	0.447968	0.548685	0.986167	0.107187	0.986167	1.10719	0.0550812	0.360418	0.856587
-0.32	71.145	74.024	78.561	0.897			0.904512	0.941582	0.978517	1.01559	0.450274	0.548254	0.994551	0.10562	0.994551	1.10562	0.0605894	0.328671	0.826511
-0.24	71.754	74.631	77.855	0.968			0.92065	0.958068	0.994655	1.03207	0.4577	0.557154	1.02154	0.137971	1.02154	1.13797	0.0660975	0.359558	0.808421
-0.16	71.721	74.84	78.425	0.884			0.913543	0.953766	0.987547	1.02777	0.45443	0.554832	1.00966	0.129529	1.00966	1.12953	0.0716056	0.382497	0.794095
-0.08	71.223	75.405	78.367	0.909			0.907769	0.96176	0.981774	1.03576	0.451773	0.559147	1	0.145215	1	1.14521	0.0771137	0.384306	0.792047
0	25.112	70.076	78.81	0.998			0.309901	0.887755	0.383906	0.96176	0.176658	0.519196	0	0	0	1	0.0826219	0.414642	0.776746
0.08	29	67.755	77.879	1.025			0.364002	0.86827	0.438007	0.942275	0.201553	0.508677	0.0904899	-0.0382348	0.0904899	0.961765	0.08813	0.418248	0.771571
0.16	30.978	68.186	78.456	0.936			0.387539	0.867518	0.461544	0.941523	0.212384	0.508271	0.129858	-0.0397097	0.129858	0.96029	0.0936381	0.416834	0.745188
0.24	32.285	66.664	77.795	0.966			0.407646	0.85512	0.48165	0.929125	0.221636	0.501578	0.163489	-0.064038	0.163489	0.935962	0.0991462	0.432002	0.738414
0.32	34.073	65.933	78.547	0.929			0.427014	0.837486	0.501019	0.911491	0.230549	0.492059	0.195885	-0.0986393	0.195885	0.901361	0.104654	0.449287	0.753332
0.4	35.746	65.748	78.545	0.961			0.448353	0.835056	0.522358	0.909061	0.240368	0.490747	0.231576	-0.103407	0.231576	0.896593	0.110162	0.458157	0.725375
0.48	36.198	64.176	78.067	0.899			0.457431	0.81999	0.531435	0.893995	0.244545	0.482614	0.24676	-0.13297	0.24676	0.86703	0.115671	0.461561	0.745291
0.56	38.12	64.343	77.847	0.936			0.483468	0.82442	0.557473	0.898425	0.256527	0.485006	0.29031	-0.124277	0.29031	0.875723	0.121179	0.466548	0.719382
0.64	38.039	62.731	77.627	0.966			0.483597	0.80569	0.557601	0.879695	0.256586	0.474894	0.290525	-0.161031	0.290525	0.838969	0.126687	0.490183	0.751036
0.72	39.017	62.574	78.419	0.936			0.491476	0.795504	0.56548	0.869508	0.260212	0.469395	0.303703	-0.181019	0.303703	0.818981	0.132195	0.468506	0.730227
0.8	41.168	63.3	77.479	0.973			0.525384	0.814668	0.599388	0.888673	0.275815	0.479741	0.360418	-0.143413	0.360418	0.856587	0.137703	0.478754	0.719807
0.88	40.176	62.845	78.373	0.988			0.506403	0.799341	0.580408	0.873346	0.267081	0.471467	0.328671	-0.173489	0.328671	0.826511	0.143211	0.492844	0.704711
0.96	41.5	62.021	78.258	0.894			0.524869	0.790122	0.598874	0.864127	0.275578	0.46649	0.359558	-0.191579	0.359558	0.808421	0.148719	0.484069	0.738386
1.04	42.656	61.602	78.449	0.877			0.538584	0.782821	0.612588	0.856826	0.281889	0.462549	0.382497	-0.205905	0.382497	0.794095	0.154227	0.50526	0.706128
1.12	42.774	61.574	78.519	0.869			0.539665	0.781777	0.61367	0.855782	0.282387	0.461985	0.384306	-0.207953	0.384306	0.792047	0.159736	0.492982	0.696194
1.2	43.698	60.279	77.615	0.914			0.557802	0.773979	0.631807	0.847984	0.290733	0.457776	0.414642	-0.223254	0.414642	0.776746	0.165244	0.513332	0.686688
1.28	44.137	60.462	78.121	0.892			0.559958	0.771342	0.633963	0.845347	0.291725	0.456352	0.418248	-0.228429	0.418248	0.771571	0.170752	0.508032	0.701151
1.36	44.07	59.438	78.155	0.845			0.559113	0.757897	0.633117	0.831902	0.291335	0.449094	0.416834	-0.254812	0.416834	0.745188	0.17626	0.51065	0.709896
1.44	45.022	59.46	78.494	0.98			0.568181	0.754444	0.642186	0.828449	0.295508	0.44723	0.432002	-0.261586	0.432002	0.738414	0.181768	0.533611	0.696037
1.52	45.391	59.498	77.788	0.924			0.578515	0.762047	0.65252	0.836052	0.300264	0.451334	0.449287	-0.246668	0.449287	0.753332	0.187276	0.511765	0.687794
1.6	45.673	58.231	77.545	0.963			0.583819	0.7478	0.657823	0.821805	0.302704	0.443643	0.458157	-0.274625	0.458157	0.725375	0.192784	0.531101	0.678393
1.68	46.151	59.438	78.126	0.919			0.585854	0.757949	0.659858	0.831954	0.303641	0.449122	0.461561	-0.254709	0.461561	0.745291	0.198292	0.534544	0.705044
1.76	45.997	57.962	77.551	0.808			0.588835	0.744745	0.66284	0.81875	0.305013	0.441994	0.466548	-0.280618	0.466548	0.719382	0.203801	0.538021	0.671098
1.84	47.078	59.186	77.521	0.845			0.602966	0.760877	0.676971	0.834882	0.311515	0.450702	0.490183	-0.248964	0.490183	0.751036	0.209309	0.554886	0.681751
1.92	46.391	58.745	77.995	0.911			0.590006	0.750272	0.664011	0.824277	0.305551	0.444978	0.468506	-0.269773	0.468506	0.730227	0.214817	0.561705	0.691177
2	46.925	58.417	78.11	0.894			0.596133	0.744962	0.670138	0.818967	0.308371	0.442111	0.478754	-0.280193	0.478754	0.719807	0.220325	0.544935	0.667839
2.08	47.631	57.883	78.179	0.929			0.604557	0.737269	0.678561	0.811273	0.312247	0.437958	0.492844	-0.295289	0.492844	0.704711	0.225833	0.539531	0.682725
2.16	46.81	58.688	77.492	0.919			0.59931	0.75443	0.673315	0.828435	0.309833	0.447222	0.484069	-0.261614	0.484069	0.738386	0.231341	0.530983	0.684002
2.24	47.933	57.61	77.731	0.936			0.61198	0.737991	0.685985	0.811996	0.315663	0.438348	0.50526	-0.293872	0.50526	0.706128	0.236849	0.559814	0.67628
2.32	47.76	57.698	78.387	0.921			0.604639	0.732928	0.678644	0.806933	0.312285	0.435614	0.492982	-0.303806	0.492982	0.696194	0.242357	0.553521	0.696853
2.4	48.642	57.238	78.243	0.995			0.616806	0.728084	0.69081	0.802088	0.317883	0.432999	0.513332	-0.313312	0.513332	0.686688	0.247866	0.54308	0.669568
2.48	48.369	57.795	78.265	0.887			0.613637	0.735455	0.687642	0.809459	0.316425	0.436978	0.508032	-0.298849	0.508032	0.701151	0.253374	0.535944	0.666263
2.56	48.511	58.14	78.222	1.01			0.615202	0.739911	0.689207	0.813916	0.317146	0.439384	0.51065	-0.290104	0.51065	0.709896	0.258882	0.533143	0.664745
2.64	49.698	57.75	78.45	0.966			0.62893	0.732848	0.702935	0.806853	0.323463	0.435571	0.533611	-0.303963	0.533611	0.696037	0.26439	0.52886	0.654873
2.72	48.844	57.621	78.739	0.914			0.615869	0.728648	0.689874	0.802652	0.317452	0.433304	0.511765	-0.312206	0.511765	0.687794	0.269898	0.532385	0.649126
2.8	49.464	56.921	78.276	0.943			0.627429	0.723857	0.701434	0.797861	0.322772	0.430717	0.531101	-0.321607	0.531101	0.678393	0.275406	0.579011	0.690946
2.88	49.397	57.705	77.912	0.951			0.629488	0.737438	0.703492	0.811443	0.323719	0.438049	0.534544	-0.294956	0.534544	0.705044	0.280914	0.553607	0.636249
2.96	49.338	56.126	77.574	0.936			0.631567	0.720139	0.705571	0.794144	0.324676	0.42871	0.538021	-0.328902	0.538021	0.671098	0.286422	0.556515	0.653339
3.04	50.427	56.91	78.111	0.857			0.64165	0.725568	0.715654	0.799572	0.329316	0.431641	0.554886	-0.318249	0.554886	0.681751	0.291931	0.565535	0.644562
3.12	50.838	57.381	78.223	0.924			0.645726	0.730372	0.719731	0.804376	0.331192	0.434234	0.561705	-0.308823	0.561705	0.691177	0.297439	0.541873	0.671692
3.2	50.182	56.602	78.436	0.879			0.6357	0.718478	0.709705	0.792483	0.326578	0.427814	0.544935	-0.332161	0.544935	0.667839	0.302947	0.567141	0.647618
3.28	49.818	57.048	78.209	0.961			0.632469	0.726064	0.706474	0.800069	0.325091	0.431909	0.539531	-0.317275	0.539531	0.682725	0.308455	0.579944	0.691552
3.36	48.816	56.393	77.234	0.973			0.627359	0.726715	0.701363	0.80072	0.32274	0.43226	0.530983	-0.315998	0.530983	0.684002	0.313963	0.558263	0.674021
3.44	50.497	56.505	77.808	0.963			0.644596	0.72278	0.718601	0.796784	0.330672	0.430136	0.559814	-0.32372	0.559814	0.67628	0.319471	0.563146	0.678864
3.52	50.137	57.231	77.703	0.953			0.640834	0.733264	0.714839	0.807269	0.32894	0.435796	0.553521	-0.303147	0.553521	0.696853	0.324979	0.537004	0.690386
3.6	49.95	56.512	78.237	0.825			0.634592	0.719359	0.708596	0.793364	0.326068	0.428289	0.54308	-0.330432	0.54308	0.669568	0.330487	0.571961	0.658399
3.68	49.547	56.293	78.097	0.867			0.630325	0.717674	0.70433	0.791679	0.324105	0.42738	0.535944	-0.333737	0.535944	0.666263	0.335996	0.56673	0.674109
3.76	49.81	56.679	78.714	0.879			0.62865	0.716901	0.702655	0.790906	0.323334	0.426962	0.533143	-0.335255	0.533143	0.664745	0.341504	0.560305	0.673213
3.84	49.709	56.39	78.831	0.946			0.62609	0.71187	0.700095	0.785875	0.322156	0.424247	0.52886	-0.345127	0.52886	0.654873	0.347012	0.593124	0.677726
3.92	49.813	56.102	78.772	0.884			0.628197	0.708941	0.702202	0.782946	0.323125	0.422665	0.532385	-0.350874	0.532385	0.649126	0.35252	0.583842	0.649291
4	51.522	57.25	78.079	0.862			0.656073	0.730254	0.730078	0.804259	0.335953	0.434171	0.579011	-0.309054	0.579011	0.690946	0.358028	0.562846	0.67106
4.08	50.872	55.667	78.874	0.899			0.640885	0.702379	0.71489	0.776384	0.328964	0.419123	0.553607	-0.363751	0.553607	0.636249	0.363536	0.571285	0.687158
4.16	51.042	56.386	78.937	0.882			0.642624	0.711088	0.716629	0.785093	0.329764	0.423825	0.556515	-0.346661	0.556515	0.653339	0.369044	0.586443	0.682694
4.24	50.874	55.388	77.988	0.956			0.648016	0.706615	0.722021	0.78062	0.332245	0.42141	0.565535	-0.355438	0.565535	0.644562	0.374552	0.568319	0.692955
4.32	49.799	56.479	78.05	0.889			0.633869	0.720442	0.707874	0.794446	0.325736	0.428874	0.541873	-0.328308	0.541873	0.671692	0.380061	0.571734	0.691048
4.4	50.944	55.505	77.99	0.941			0.648977	0.708173	0.722981	0.782178	0.332687	0.422251	0.567141	-0.352382	0.567141	0.647618	0.385569	0.559527	0.672382
4.48	51.304	56.979	77.661	0.901			0.656631	0.730563	0.730636	0.804568	0.33621	0.434338	0.579944	-0.308448	0.579944	0.691552	0.391077	0.564858	0.685055
4.56	50.958	57.019	78.661	0.916			0.643668	0.721628	0.717673	0.795633	0.330245	0.429514	0.558263	-0.325979	0.558263	0.674021	0.396585	0.576493	0.676707
4.64	50.662	56.621	77.833	0.951			0.646588	0.724097	0.720593	0.798101	0.331588	0.430847	0.563146	-0.321136	0.563146	0.678864	0.402093	0.573887	0.690608
4.72	49.729	57.379	78.243	0.978			0.630958	0.729968	0.704963	0.803973	0.324396	0.434017	0.537004	-0.309614	0.537004	0.690386	0.407601	0.594934	0.657811
4.8	51.218	55.986	78.074	0.933			0.651858	0.713667	0.725863	0.787672	0.334013	0.425217	0.571961	-0.341601	0.571961	0.658399	0.413109	0.578301	0.689092
4.88	50.729	56.329	77.697	0.924			0.648731	0.721673	0.722735	0.795678	0.332574	0.429539	0.56673	-0.325891	0.56673	0.674109	0.418617	0.566072	0.672395
4.96	50.958	56.886	78.538	0.872			0.64489	0.721216	0.718894	0.795221	0.330807	0.429292	0.560305	-0.326787	0.560305	0.673213	0.424126	0.578772	0.660753
5.04	52.061	56.605	77.897	0.887			0.664511	0.723516	0.738516	0.797521	0.339836	0.430534	0.593124	-0.322274	0.593124	0.677726	0.429634	0.583423	0.659617
5.12	51.626	55.479	77.873	0.911			0.658962	0.709025	0.732966	0.78303	0.337282	0.422711	0.583842	-0.350709	0.583842	0.649291	0.435142	0.575699	0.671991
5.2	50.737	56.412	77.96	0.97			0.646409	0.720119	0.720413	0.794124	0.331506	0.4287	0.562846	-0.32894	0.562846	0.67106	0.44065	0.588394	0.659053
5.28	51.201	57.14	78.13	0.869			0.651454	0.728323	0.725459	0.802328	0.333827	0.433129	0.571285	-0.312842	0.571285	0.687158	0.446158	0.603424	0.687896
5.36	51.899	56.964	78.138	0.847			0.660517	0.726048	0.734522	0.800053	0.337998	0.4319	0.586443	-0.317306	0.586443	0.682694	0.451666	0.57943	0.684437
5.44	50.902	57.179	77.851	0.924			0.649681	0.731278	0.723686	0.805283	0.333011	0.434724	0.568319	-0.307045	0.568319	0.692955	0.457174	0.586922	0.654758
5.52	51.251	57.314	78.122	0.968			0.651723	0.730306	0.725727	0.80431	0.333951	0.434199	0.571734	-0.308952	0.571734	0.691048	0.462682	0.600276	0.650333
5.6	50.626	56.519	78.064	0.899			0.644424	0.720793	0.718429	0.794798	0.330593	0.429064	0.559527	-0.327618	0.559527	0.672382	0.468191	0.613585	0.677281
5.68	51.17	57.35	78.515	0.916			0.647611	0.727252	0.721616	0.801256	0.332059	0.43255	0.564858	-0.314945	0.564858	0.685055	0.473699	0.589498	0.677471
5.76	51.584	56.876	78.298	0.963			0.654568	0.722997	0.728573	0.797002	0.33526	0.430253	0.576493	-0.323293	0.576493	0.676707	0.479207	0.602268	0.700532
5.84	51.346	57.298	78.143	0.916			0.65301	0.730081	0.727015	0.804086	0.334543	0.434078	0.573887	-0.309392	0.573887	0.690608	0.484715	0.597307	0.670627
5.92	51.925	55.588	77.565	0.892			0.665593	0.713367	0.739598	0.787372	0.340333	0.425055	0.594934	-0.342189	0.594934	0.657811	0.490223	0.590807	0.690711
6	50.835	56.433	77.005	1.007			0.655649	0.729309	0.729654	0.803313	0.335758	0.433661	0.578301	-0.310908	0.578301	0.689092	0.495731	0.60812	0.66364
6.08	50.913	56.507	78.061	0.862			0.648337	0.720799	0.722342	0.794804	0.332393	0.429067	0.566072	-0.327605	0.566072	0.672395	0.501239	0.58182	0.667471
6.16	51.534	56.083	78.091	0.906			0.655931	0.714867	0.729935	0.788872	0.335887	0.425864	0.578772	-0.339247	0.578772	0.660753	0.506747	0.587998	0.692404
6.24	51.777	56.064	78.103	0.966			0.658711	0.714288	0.732716	0.788292	0.337167	0.425552	0.583423	-0.340383	0.583423	0.659617	0.512256	0.612926	0.686417
6.32	51.05	56.145	77.552	0.936			0.654093	0.720594	0.728098	0.794598	0.335042	0.428956	0.575699	-0.328009	0.575699	0.671991	0.517764	0.627327	0.69076
6.4	51.883	55.914	77.95	0.901			0.661683	0.714	0.735688	0.788005	0.338534	0.425396	0.588394	-0.340947	0.588394	0.659053	0.523272	0.609251	0.665186
6.48	52.078	56.505	77.202	0.914			0.670669	0.728699	0.744674	0.802704	0.342669	0.433332	0.603424	-0.312104	0.603424	0.687896	0.52878	0.604399	0.68286
6.56	51.394	56.833	77.866	0.84			0.656324	0.726936	0.730329	0.800941	0.336068	0.43238	0.57943	-0.315563	0.57943	0.684437	0.534288	0.608698	0.669933
6.64	52.265	56.226	78.605	0.951			0.660803	0.711811	0.734808	0.785816	0.338129	0.424215	0.586922	-0.345242	0.586922	0.654758	0.539796	0.617155	0.671282
6.72	52.411	55.545	77.872	1			0.668787	0.709556	0.742792	0.783561	0.341803	0.422997	0.600276	-0.349667	0.600276	0.650333	0.545304	0.601154	0.692596
6.8	52.64	56.198	77.35	0.909			0.676744	0.72329	0.750749	0.797295	0.345465	0.430411	0.613585	-0.322719	0.613585	0.677281	0.550812	0.589629	0.669785
6.88	51.682	56.36	77.558	0.924			0.662343	0.723386	0.736348	0.797391	0.338838	0.430464	0.589498	-0.322529	0.589498	0.677471	0.556321	0.631858	0.69119
6.96	52.729	57.767	78.245	0.929			0.669978	0.735139	0.743983	0.809144	0.342351	0.436808	0.602268	-0.299468	0.602268	0.700532	0.561829	0.59781	0.679693
7.04	52.455	56.543	78.194	0.897			0.667012	0.719899	0.741016	0.793903	0.340986	0.428581	0.597307	-0.329373	0.597307	0.670627	0.567337	0.604218	0.666328
7.12	52.003	57.157	77.914	0.998			0.663126	0.730134	0.737131	0.804139	0.339198	0.434106	0.590807	-0.309289	0.590807	0.690711	0.572845	0.614638	0.686548
7.2	52.676	55.976	77.816	0.823			0.673477	0.716338	0.747482	0.790343	0.343961	0.426658	0.60812	-0.33636	0.60812	0.66364	0.578353	0.617562	0.698604
7.28	51.503	56.155	77.803	0.958			0.657753	0.71829	0.731757	0.792295	0.336726	0.427712	0.58182	-0.332529	0.58182	0.667471	0.583861	0.619554	0.696318
7.36	51.916	57.276	78.007	0.941			0.661446	0.730997	0.735451	0.805002	0.338425	0.434572	0.587998	-0.307596	0.587998	0.692404	0.589369	0.630387	0.686048
7.44	52.249	56.167	76.826	0.889			0.67635	0.727946	0.750355	0.80195	0.345284	0.432925	0.612926	-0.313583	0.612926	0.686417	0.594877	0.644831	0.691557
7.52	53.547	57.021	77.761	0.901			0.68496	0.730159	0.758964	0.804164	0.349245	0.434119	0.627327	-0.30924	0.627327	0.69076	0.600386	0.66874	0.706223
7.6	52.961	56.279	78.12	0.909			0.674153	0.717126	0.748157	0.791131	0.344272	0.427084	0.609251	-0.334814	0.609251	0.665186	0.605894	0.639398	0.710424
7.68	52.277	56.474	77.418	0.943			0.671252	0.726133	0.745257	0.800138	0.342938	0.431946	0.604399	-0.31714	0.604399	0.68286	0.611402	0.623447	0.68124
7.76	52.606	56.112	77.617	0.938			0.673822	0.719545	0.747827	0.79355	0.34412	0.42839	0.608698	-0.330067	0.608698	0.669933	0.61691	0.626311	0.703412
7.84	53.117	56.298	77.818	0.897			0.678878	0.720232	0.752883	0.794237	0.346447	0.428761	0.617155	-0.328718	0.617155	0.671282	0.622418	0.623128	0.678257
7.92	52.584	57.357	78.131	0.877			0.669312	0.731095	0.743316	0.8051	0.342045	0.434625	0.601154	-0.307404	0.601154	0.692596	0.627926	0.638888	0.65932
8	51.994	56.393	78.025	0.914			0.662422	0.719469	0.736427	0.793474	0.338874	0.428349	0.589629	-0.330215	0.589629	0.669785	0.633434	0.655874	0.688709
8.08	53.676	56.948	77.604	0.993			0.687669	0.730378	0.761674	0.804383	0.350492	0.434238	0.631858	-0.30881	0.631858	0.69119	0.638942	0.663653	0.709811
8.16	52.209	56.607	77.786	0.906			0.667313	0.724519	0.741318	0.798524	0.341125	0.431075	0.59781	-0.320307	0.59781	0.679693	0.644451	0.642154	0.69025
8.24	52.408	55.979	77.628	0.938			0.671144	0.717708	0.745148	0.791712	0.342888	0.427398	0.604218	-0.333672	0.604218	0.666328	0.649959	0.647275	0.711251
8.32	52.584	56.448	77.202	0.897			0.677374	0.728013	0.751379	0.802017	0.345755	0.432961	0.614638	-0.313452	0.614638	0.686548	0.655467	0.645252	0.702083
8.4	52.475	56.652	76.829	0.931			0.679122	0.734156	0.753127	0.808161	0.346559	0.436278	0.617562	-0.301396	0.617562	0.698604	0.660975	0.650748	0.703875
8.48	52.486	56.479	76.718	0.919			0.680312	0.732991	0.754317	0.806996	0.347107	0.435649	0.619554	-0.303682	0.619554	0.696318	0.666483	0.640337	0.683698
8.56	53.162	56.279	76.992	0.909			0.686789	0.727758	0.760794	0.801763	0.350087	0.432823	0.630387	-0.313952	0.630387	0.686048	0.671991	0.648352	0.712534
8.64	53.81	56.486	77.004	0.852			0.695425	0.730565	0.76943	0.80457	0.354061	0.434339	0.644831	-0.308443	0.644831	0.691557	0.677499	0.657744	0.686848
8.72	54.656	56.8	76.632	0.926			0.709719	0.738039	0.783724	0.812044	0.360639	0.438374	0.66874	-0.293777	0.66874	0.706223	0.683007	0.654188	0.726431
8.8	53.564	57.207	76.925	1.034			0.692177	0.74018	0.766182	0.814185	0.352566	0.439529	0.639398	-0.289576	0.639398	0.710424	0.688516	0.65302	0.696347
8.88	52.631	55.864	76.678	0.906			0.68264	0.725308	0.756645	0.799312	0.348178	0.431501	0.623447	-0.31876	0.623447	0.68124	0.694024	0.639902	0.710955
8.96	52.888	56.852	76.833	0.973			0.684353	0.736607	0.758358	0.810612	0.348966	0.4376	0.626311	-0.296588	0.626311	0.703412	0.699532	0.65919	0.717271
9.04	53.204	56.367	77.502	0.985			0.68245	0.723787	0.756454	0.797792	0.34809	0.43068	0.623128	-0.321743	0.623128	0.678257	0.70504	0.649501	0.682709
9.12	53.908	55.614	77.518	0.894			0.691872	0.714137	0.765877	0.788141	0.352426	0.42547	0.638888	-0.34068	0.638888	0.65932	0.710548	0.639028	0.686581
9.2	54.081	56.129	76.611	1			0.702027	0.729113	0.776032	0.803118	0.357099	0.433555	0.655874	-0.311291	0.655874	0.688709	0.716056	0.620447	0.686147
9.28	53.774	56.257	75.718	0.906			0.706678	0.739868	0.780683	0.813873	0.359239	0.439361	0.663653	-0.290189	0.663653	0.709811	0.721564	0.65207	0.719685
9.36	53.578	56.31	76.765	1.034			0.693824	0.729899	0.767829	0.803904	0.353324	0.433979	0.642154	-0.30975	0.642154	0.69025	0.727072	0.639748	0.685346
9.44	53.665	56.971	76.588	0.963			0.696886	0.740602	0.770891	0.814606	0.354733	0.439757	0.647275	-0.288749	0.647275	0.711251	0.732581	0.643694	0.697941
9.52	53.559	56.6	76.55	1.002			0.695677	0.735929	0.769682	0.809934	0.354177	0.437235	0.645252	-0.297917	0.645252	0.702083	0.738089	0.652624	0.695571
9.6	53.637	56.493	76.334	0.938			0.698963	0.736843	0.772968	0.810848	0.355689	0.437728	0.650748	-0.296125	0.650748	0.703875	0.743597	0.640259	0.699585
9.68	53.712	56.288	77.114	0.951			0.692738	0.72656	0.766743	0.800565	0.352825	0.432177	0.640337	-0.316302	0.640337	0.683698	0.749105	0.632996	0.710293
9.76	53.852	57.171	76.811	0.906			0.69753	0.741256	0.771535	0.81526	0.35503	0.44011	0.648352	-0.287466	0.648352	0.712534	0.754613	0.628743	0.699068
9.84	54.042	55.933	76.478	0.899			0.703145	0.728165	0.77715	0.80217	0.357613	0.433043	0.657744	-0.313152	0.657744	0.686848	0.760121	0.656804	0.708884
9.92	54.02	57.6	76.64	0.983			0.701019	0.748338	0.775024	0.822343	0.356635	0.443933	0.654188	-0.273569	0.654188	0.726431	0.765629	0.680285	0.717849
10	54.182	56.667	76.966	0.938			0.700321	0.733006	0.774326	0.807011	0.356314	0.435657	0.65302	-0.303653	0.65302	0.696347	0.771137	0.661815	0.708599
10.08	53.547	57.188	76.887	0.99			0.692478	0.740451	0.766483	0.814456	0.352705	0.439676	0.639902	-0.289045	0.639902	0.710955	0.776646	0.659408	0.706904
10.16	54.249	57.25	76.646	0.978			0.70401	0.74367	0.778014	0.817675	0.358011	0.441413	0.65919	-0.282729	0.65919	0.717271	0.782154	0.647711	0.715799
10.24	54.346	56.474	77.414	0.975			0.698217	0.726056	0.772222	0.800061	0.355346	0.431905	0.649501	-0.317291	0.649501	0.682709	0.787662	0.639573	0.692575
10.32	53.975	56.74	77.586	0.938			0.691955	0.728029	0.76596	0.802034	0.352464	0.43297	0.639028	-0.313419	0.639028	0.686581	0.79317	0.663929	0.736597
10.4	53.075	56.664	77.466	1.042			0.680846	0.727808	0.754851	0.801813	0.347352	0.43285	0.620447	-0.313853	0.620447	0.686147	0.798678	0.646007	0.705057
10.48	54.249	57.688	77.12	0.946			0.699753	0.7449	0.773758	0.818905	0.356053	0.442077	0.65207	-0.280315	0.65207	0.719685	0.804186	0.636697	0.70876
10.56	53.841	56.517	77.351	0.924			0.692386	0.7274	0.766391	0.801405	0.352663	0.43263	0.639748	-0.314654	0.639748	0.685346	0.809694	0.638436	0.707477
10.64	54.19	57.186	77.596	0.919			0.694745	0.733818	0.76875	0.807823	0.353748	0.436095	0.643694	-0.302059	0.643694	0.697941	0.815202	0.650348	0.702793
10.72	54.112	56.581	76.878	0.97			0.700084	0.732611	0.774089	0.806615	0.356205	0.435443	0.652624	-0.304429	0.652624	0.695571	0.820711	0.650977	0.718546
10.8	53.106	56.267	76.254	0.929			0.692692	0.734656	0.766696	0.808661	0.352803	0.436548	0.640259	-0.300415	0.640259	0.699585	0.826219	0.634104	0.708376
10.88	53.346	57.286	77.067	0.953			0.688349	0.740114	0.762354	0.814118	0.350805	0.439493	0.632996	-0.289707	0.632996	0.710293	0.831727	0.621564	0.704206
10.96	53.19	56.886	77.091	1.02			0.685807	0.734393	0.759812	0.808398	0.349635	0.436405	0.628743	-0.300932	0.628743	0.699068	0.837235	0.626807	0.710967
11.04	54.26	57.057	76.858	0.877			0.702584	0.739395	0.776588	0.8134	0.357355	0.439106	0.656804	-0.291116	0.656804	0.708884	0.842743	0.646973	0.725801
11.12	54.966	57.026	76.316	0.975			0.716622	0.743964	0.790627	0.817969	0.363815	0.441572	0.680285	-0.282151	0.680285	0.717849	0.848251	0.649517	0.724296
11.2	54.115	56.652	76.299	0.951			0.705579	0.73925	0.779584	0.813255	0.358734	0.439027	0.661815	-0.291401	0.661815	0.708599	0.853759	0.619389	0.695133
11.28	54.223	56.812	76.59	0.99			0.70414	0.738386	0.778145	0.812391	0.358071	0.438561	0.659408	-0.293096	0.659408	0.706904	0.859267	0.645907	0.699441
11.36	53.908	57.386	76.92	0.936			0.697147	0.74292	0.771152	0.816924	0.354853	0.441008	0.647711	-0.284201	0.647711	0.715799	0.864776	0.670105	0.73413
11.44	53.69	56.648	77.148	0.916			0.692281	0.731084	0.766286	0.805089	0.352614	0.434619	0.639573	-0.307425	0.639573	0.692575	0.870284	0.654834	0.719596
11.52	54.128	57.64	76.186	0.943			0.706843	0.753519	0.780848	0.827523	0.359315	0.44673	0.663929	-0.263403	0.663929	0.736597	0.875792	0.652051	0.733441
11.6	53.707	56.84	76.749	0.921			0.696128	0.737445	0.770133	0.81145	0.354385	0.438053	0.646007	-0.294943	0.646007	0.705057	0.8813	0.651663	0.721876
11.68	53.556	57.274	77.146	0.911			0.690562	0.739332	0.764567	0.813337	0.351823	0.439072	0.636697	-0.29124	0.636697	0.70876	0.886808	0.645448	0.733429
11.76	53.148	56.698	76.404	0.995			0.691602	0.738678	0.765607	0.812683	0.352302	0.438719	0.638436	-0.292523	0.638436	0.707477	0.892316	0.676692	0.73043
11.84	53.402	56.224	76.033	0.916			0.698723	0.736291	0.772728	0.810296	0.355579	0.43743	0.650348	-0.297207	0.650348	0.702793	0.897824	0.666465	0.73895
11.92	54.075	57.51	76.932	0.97			0.6991	0.74432	0.773104	0.818324	0.355752	0.441764	0.650977	-0.281454	0.650977	0.718546	0.903332	0.654343	0.712567
12	53.346	57.155	76.978	0.988			0.689012	0.739137	0.763017	0.813142	0.35111	0.438966	0.634104	-0.291624	0.634104	0.708376	0.908841	0.653785	0.754618
12.08	53.056	57.302	77.423	0.914			0.681515	0.737011	0.755519	0.811016	0.34766	0.437819	0.621564	-0.295794	0.621564	0.704206	0.914349	0.633476	0.726651
12.16	52.827	57.055	76.718	0.958			0.684649	0.740457	0.758654	0.814462	0.349102	0.439679	0.626807	-0.289033	0.626807	0.710967	0.919857	0.656932	0.724265
12.24	53.777	57.671	76.794	0.904			0.696706	0.748017	0.770711	0.822022	0.35465	0.44376	0.646973	-0.274199	0.646973	0.725801	0.925365	0.644109	0.723034
12.32	53.372	57.057	76.056	0.887			0.698227	0.74725	0.772231	0.821254	0.35535	0.443346	0.649517	-0.275704	0.649517	0.724296	0.930873	0.655251	0.726661
12.4	52.684	56.652	77.005	0.951			0.680214	0.732388	0.754219	0.806392	0.347062	0.435323	0.619389	-0.304867	0.619389	0.695133	0.936381	0.653764	0.709056
12.48	54	56.936	77.169	0.938			0.696069	0.734583	0.770073	0.808588	0.354357	0.436508	0.645907	-0.300559	0.645907	0.699441	0.941889	0.633284	0.744567
12.56	54.676	57.836	76.598	0.865			0.710536	0.752261	0.784541	0.826266	0.361014	0.446051	0.670105	-0.26587	0.670105	0.73413	0.947397	0.651434	0.750264
12.64	53.947	57.236	76.55	0.852			0.701406	0.744855	0.77541	0.818859	0.356813	0.442053	0.654834	-0.280404	0.654834	0.719596	0.952906	0.642426	0.754211
12.72	54.042	58.002	76.834	0.926			0.699742	0.75191	0.773747	0.825915	0.356047	0.445862	0.652051	-0.266559	0.652051	0.733441	0.958414	0.655236	0.744664
12.8	54.268	57.817	77.199	0.887			0.69951	0.746016	0.773515	0.820021	0.355941	0.44268	0.651663	-0.278124	0.651663	0.721876	0.963922	0.649091	0.712884
12.88	53.804	58.069	76.927	0.916			0.695794	0.751904	0.769799	0.825909	0.354231	0.445859	0.645448	-0.266571	0.645448	0.733429	0.96943	0.656606	0.723964
12.96	54.804	57.505	76.285	1.052			0.714474	0.750376	0.788479	0.82438	0.362826	0.445033	0.676692	-0.26957	0.676692	0.73043	0.974938	0.664677	0.739403
13.04	54.24	57.731	76.202	0.897			0.708359	0.754717	0.782364	0.828722	0.360013	0.447377	0.666465	-0.26105	0.666465	0.73895	0.980446	0.658897	0.739005
13.12	54.212	57.264	76.926	0.931			0.701112	0.741272	0.775117	0.815277	0.356678	0.440119	0.654343	-0.287433	0.654343	0.712567	0.985954	0.644005	0.74692
13.2	53.844	58.524	76.458	0.882			0.700778	0.762702	0.774783	0.836707	0.356524	0.451688	0.653785	-0.245382	0.653785	0.754618	0.991462	0.658213	0.731819
13.28	53.109	57.643	76.711	0.909			0.688636	0.74845	0.762641	0.822455	0.350937	0.443994	0.633476	-0.273349	0.633476	0.726651	0.996971	0.654178	0.740756
13.36	54.363	57.755	76.99	0.892			0.70266	0.747234	0.776665	0.821239	0.35739	0.443337	0.656932	-0.275735	0.656932	0.724265	1.00248	0.643701	0.745147
13.44	54	57.943	77.301	0.906			0.694993	0.746606	0.768998	0.820611	0.353862	0.442999	0.644109	-0.276966	0.644109	0.723034	1.00799	0.64321	0.780395
13.52	54.416	57.983	77.155	0.938			0.701654	0.748455	0.775659	0.82246	0.356928	0.443997	0.655251	-0.273339	0.655251	0.726661	1.01349	0.65272	0.737155
13.6	54.489	57.448	77.358	0.933			0.700765	0.739483	0.77477	0.813488	0.356518	0.439153	0.653764	-0.290944	0.653764	0.709056	1.019	0.649217	0.747234
13.68	53.528	58.805	77.329	0.916			0.688522	0.757581	0.762526	0.831585	0.350884	0.448923	0.633284	-0.255433	0.633284	0.744567	1.02451	0.63043	0.758426
13.76	53.447	58.036	76.022	0.929			0.699373	0.760484	0.773378	0.834488	0.355878	0.45049	0.651434	-0.249736	0.651434	0.750264	1.03002	0.649822	0.755696
13.84	53.249	58.407	76.289	0.998			0.693987	0.762495	0.767992	0.8365	0.353399	0.451576	0.642426	-0.245789	0.642426	0.754211	1.03553	0.627984	0.748737
13.92	54.534	58.81	77.322	0.943			0.701646	0.75763	0.775651	0.831635	0.356924	0.448949	0.655236	-0.255336	0.655236	0.744664	1.04104	0.663592	0.735838
14	53.799	57.093	76.69	0.899			0.697972	0.741434	0.771977	0.815438	0.355233	0.440206	0.649091	-0.287116	0.649091	0.712884	1.04654	0.637638	0.75663
14.08	54.296	57.681	76.87	1			0.702465	0.747081	0.77647	0.821085	0.3573	0.443255	0.656606	-0.276036	0.656606	0.723964	1.05205	0.640018	0.743218
14.16	54.388	57.99	76.511	0.931			0.70729	0.754948	0.781295	0.828953	0.359521	0.447502	0.664677	-0.260597	0.664677	0.739403	1.05756	0.647846	0.744437
14.24	54.182	58.036	76.602	0.901			0.703835	0.754746	0.77784	0.82875	0.357931	0.447392	0.658897	-0.260995	0.658897	0.739005	1.06307	0.651603	0.764122
14.32	53.126	57.924	76.051	0.904			0.694931	0.758779	0.768936	0.832784	0.353834	0.44957	0.644005	-0.25308	0.644005	0.74692	1.06858	0.661775	0.734015
14.4	54.092	57.688	76.47	1.015			0.703426	0.751083	0.777431	0.825088	0.357743	0.445415	0.658213	-0.268181	0.658213	0.731819	1.07408	0.652763	0.736817
14.48	53.782	57.907	76.36	0.845			0.701013	0.755638	0.775018	0.829643	0.356632	0.447874	0.654178	-0.259244	0.654178	0.740756	1.07959	0.644802	0.751742
14.56	53.053	57.79	75.959	0.919			0.694749	0.757876	0.768754	0.831881	0.35375	0.449082	0.643701	-0.254853	0.643701	0.745147	1.0851	0.629285	0.755773
14.64	53.084	59.195	76.027	0.938			0.694456	0.775839	0.768461	0.849844	0.353615	0.45878	0.64321	-0.219605	0.64321	0.780395	1.09061	0.647468	0.754548
14.72	53.785	57.838	76.433	0.904			0.700142	0.753803	0.774146	0.827808	0.356231	0.446884	0.65272	-0.262845	0.65272	0.737155	1.09612	0.640656	0.723993
14.8	54.073	58.71	77.067	0.916			0.698047	0.758939	0.772052	0.832944	0.355268	0.449656	0.649217	-0.252766	0.649217	0.747234	1.10162	0.631993	0.73044
14.88	52.989	58.89	76.735	0.914			0.686815	0.764643	0.76082	0.838648	0.350099	0.452735	0.63043	-0.241574	0.63043	0.758426	1.10713	0.653091	0.722077
14.96	53.573	58.46	76.303	0.936			0.698409	0.763252	0.772414	0.837257	0.355434	0.451984	0.649822	-0.244304	0.649822	0.755696	1.11264	0.637605	0.740377
15.04	52.765	58.39	76.569	0.916			0.685353	0.759705	0.759358	0.83371	0.349426	0.45007	0.627984	-0.251263	0.627984	0.748737	1.11815	0.668108	0.76608
15.12	54.735	58.279	77.098	0.867			0.706642	0.753132	0.780646	0.827137	0.359222	0.446521	0.663592	-0.264162	0.663592	0.735838	1.12366	0.636825	0.727411
15.2	52.964	58.426	76.201	0.97			0.691125	0.763728	0.765129	0.837733	0.352082	0.452241	0.637638	-0.24337	0.637638	0.75663	1.12917	0.651427	0.756429
15.28	53.394	58.267	76.678	0.946			0.692547	0.756893	0.766552	0.830898	0.352737	0.448552	0.640018	-0.256782	0.640018	0.743218	1.13467	0.645874	0.737077
15.36	53.503	58.05	76.339	0.916			0.697228	0.757514	0.771232	0.831519	0.354891	0.448887	0.647846	-0.255563	0.647846	0.744437	1.14018	0.660295	0.735794
15.44	53.539	58.664	76.165	0.877			0.699474	0.767546	0.773479	0.841551	0.355924	0.454303	0.651603	-0.235878	0.651603	0.764122	1.14569	0.660687	0.720169
15.52	54.089	57.61	76.314	0.833			0.705555	0.752203	0.77956	0.826207	0.358722	0.44602	0.661775	-0.265985	0.661775	0.734015	1.1512	0.657746	0.743685
15.6	54.042	58.095	76.772	0.963			0.700168	0.753631	0.774172	0.827636	0.356243	0.446791	0.652763	-0.263183	0.652763	0.736817	1.15671	0.666198	0.760071
15.68	53.556	58.54	76.617	0.906			0.695408	0.761237	0.769412	0.835242	0.354053	0.450897	0.644802	-0.248258	0.644802	0.751742	1.16221	0.636285	0.729518
15.76	53.045	58.907	76.89	0.919			0.68613	0.763291	0.760135	0.837296	0.349784	0.452006	0.629285	-0.244227	0.629285	0.755773	1.16772	0.666183	0.764029
15.84	53.777	58.755	76.747	0.938			0.697002	0.762667	0.771006	0.836672	0.354787	0.451669	0.647468	-0.245452	0.647468	0.754548	1.17323	0.638637	0.740446
15.92	53.559	57.671	76.87	0.956			0.692929	0.747095	0.766934	0.8211	0.352912	0.443263	0.640656	-0.276007	0.640656	0.723993	1.17874	0.657865	0.770018
16	53.335	58.105	77.116	0.956			0.687749	0.750381	0.761754	0.824386	0.350529	0.445036	0.631993	-0.26956	0.631993	0.73044	1.18425	0.639006	0.738774
16.08	54.103	57.581	76.879	0.867			0.700363	0.746119	0.774368	0.820124	0.356333	0.442735	0.653091	-0.277923	0.653091	0.722077	1.18975	0.6267	0.739638
16.16	53.553	58.457	77.097	0.877			0.691105	0.755445	0.76511	0.82945	0.352073	0.44777	0.637605	-0.259623	0.637605	0.740377	1.19526	0.667335	0.749146
16.24	54.277	58.733	76.154	0.887			0.709341	0.768544	0.783346	0.842549	0.360465	0.454841	0.668108	-0.23392	0.668108	0.76608	1.20077	0.658664	0.738893
16.32	53.293	57.71	76.772	0.877			0.690638	0.748837	0.764643	0.822842	0.351858	0.444203	0.636825	-0.272589	0.636825	0.727411	1.20628	0.654742	0.763315
16.4	53.575	58.41	76.196	0.951			0.699369	0.763625	0.773374	0.83763	0.355876	0.452186	0.651427	-0.243571	0.651427	0.756429	1.21179	0.641729	0.75134
16.48	53.992	58.39	77.154	0.951			0.696049	0.753763	0.770054	0.827768	0.354348	0.446862	0.645874	-0.262923	0.645874	0.737077	1.2173	0.619937	0.742938
16.56	54.589	58.281	77.099	0.879			0.704671	0.753109	0.778676	0.827114	0.358316	0.446509	0.660295	-0.264206	0.660295	0.735794	1.2228	0.666031	0.752332
16.64	54.263	57.31	76.607	0.889			0.704905	0.745146	0.77891	0.819151	0.358423	0.44221	0.660687	-0.279831	0.660687	0.720169	1.22831	0.656869	0.767871
16.72	54.056	58.129	76.453	1.005			0.703147	0.757131	0.777151	0.831136	0.357614	0.44868	0.657746	-0.256315	0.657746	0.743685	1.23382	0.643391	0.741339
16.8	54.022	58.326	75.947	0.81			0.7082	0.765482	0.782205	0.839487	0.359939	0.453188	0.666198	-0.239929	0.666198	0.760071	1.23933	0.650282	0.741
16.88	53.318	57.838	76.806	0.961			0.690316	0.749911	0.764321	0.823916	0.35171	0.444783	0.636285	-0.270482	0.636285	0.729518	1.24484	0.614527	0.769143
16.96	54.209	58.671	76.163	0.929			0.70819	0.767499	0.782195	0.841504	0.359935	0.454277	0.666183	-0.235971	0.666183	0.764029	1.25034	0.670434	0.73708
17.04	53.458	58.298	76.86	0.948			0.691722	0.75548	0.765727	0.829485	0.352357	0.447789	0.638637	-0.259554	0.638637	0.740446	1.25585	0.631725	0.747217
17.12	53.768	58.826	76.062	0.943			0.703218	0.770551	0.777222	0.844556	0.357647	0.455925	0.657865	-0.229982	0.657865	0.770018	1.26136	0.657707	0.750248
17.2	53.399	58.15	76.747	0.956			0.691942	0.754628	0.765947	0.828633	0.352458	0.447329	0.639006	-0.261226	0.639006	0.738774	1.26687	0.67457	0.752665
17.28	53.089	58.457	77.111	0.951			0.684585	0.755068	0.75859	0.829073	0.349073	0.447567	0.6267	-0.260362	0.6267	0.739638	1.27238	0.681777	0.780068
17.36	54.095	57.921	75.92	0.951			0.70888	0.759914	0.782884	0.833919	0.360252	0.450183	0.667335	-0.250854	0.667335	0.749146	1.27788	0.637868	0.775421
17.44	54.251	58.112	76.686	0.97			0.703695	0.754689	0.7777	0.828693	0.357867	0.447362	0.658664	-0.261107	0.658664	0.738893	1.28339	0.633076	0.772494
17.52	53.877	58.845	76.431	0.911			0.701351	0.767135	0.775355	0.841139	0.356788	0.45408	0.654742	-0.236685	0.654742	0.763315	1.2889	0.657697	0.768765
17.6	53.587	58.719	76.898	0.825			0.693571	0.761032	0.767575	0.835037	0.353208	0.450786	0.641729	-0.24866	0.641729	0.75134	1.29441	0.675115	0.778616
17.68	52.335	58.093	76.472	0.916			0.680542	0.75675	0.754546	0.830755	0.347212	0.448474	0.619937	-0.257062	0.619937	0.742938	1.29992	0.65557	0.762721
17.76	54.441	58.474	76.471	1			0.7081	0.761538	0.782105	0.835542	0.359893	0.451059	0.666031	-0.247668	0.666031	0.752332	1.30543	0.681234	0.776946
17.84	53.265	58.233	75.37	1.037			0.702622	0.769456	0.776627	0.843461	0.357373	0.455334	0.656869	-0.232129	0.656869	0.767871	1.31093	0.638758	0.747101
17.92	53.782	58.448	77.004	0.975			0.694564	0.755935	0.768569	0.82994	0.353665	0.448035	0.643391	-0.258661	0.643391	0.741339	1.31644	0.663159	0.77057
18	54.014	58.355	76.93	0.877			0.698684	0.755762	0.772689	0.829767	0.355561	0.447941	0.650282	-0.259	0.650282	0.741	1.32195	0.651047	0.754227
18.08	52.249	59.281	76.702	0.924			0.677307	0.770105	0.751312	0.84411	0.345724	0.455684	0.614527	-0.230857	0.614527	0.769143	1.32746	0.657019	0.759608
18.16	54.553	57.802	76.393	0.892			0.710732	0.753765	0.784737	0.82777	0.361105	0.446863	0.670434	-0.26292	0.670434	0.73708	1.33297	0.657968	0.768471
18.24	53.24	58.674	77.036	0.867			0.687589	0.758931	0.761594	0.832936	0.350455	0.449652	0.631725	-0.252783	0.631725	0.747217	1.33847	0.660655	0.78379
18.32	54.025	58.357	76.449	0.916			0.703123	0.760476	0.777128	0.83448	0.357603	0.450486	0.657707	-0.249752	0.657707	0.750248	1.34398	0.673039	0.775901
18.4	54.975	58.655	76.735	0.862			0.713205	0.761707	0.78721	0.835712	0.362243	0.451151	0.67457	-0.247335	0.67457	0.752665	1.34949	0.66617	0.732973
18.48	54.941	59.324	76.23	0.867			0.717514	0.775672	0.791519	0.849677	0.364225	0.45869	0.681777	-0.219932	0.681777	0.780068	1.355	0.64774	0.789954
18.56	53.263	59.474	76.636	0.931			0.691262	0.773304	0.765267	0.847309	0.352145	0.457411	0.637868	-0.224579	0.637868	0.775421	1.36051	0.695444	0.805929
18.64	53.101	59.431	76.747	0.862			0.688397	0.771813	0.762402	0.845817	0.350827	0.456606	0.633076	-0.227506	0.633076	0.772494	1.36601	0.670337	0.779873
18.72	54.056	59.107	76.506	0.887			0.703117	0.769912	0.777122	0.843917	0.357601	0.45558	0.657697	-0.231235	0.657697	0.768765	1.37152	0.674815	0.775401
18.8	54.813	59.438	76.391	1.067			0.713531	0.774932	0.787536	0.848937	0.362393	0.45829	0.675115	-0.221384	0.675115	0.778616	1.37703	0.662407	0.772048
18.88	54.017	58.929	76.553	0.968			0.701846	0.766832	0.77585	0.840837	0.357016	0.453917	0.65557	-0.237279	0.65557	0.762721	1.38254	0.657367	0.773835
18.96	54.447	58.693	75.554	0.921			0.717189	0.774081	0.791194	0.848086	0.364076	0.457831	0.681234	-0.223054	0.681234	0.776946	1.38805	0.645473	0.76545
19.04	53.668	58.781	77.161	0.936			0.691794	0.758872	0.765799	0.832877	0.35239	0.44962	0.638758	-0.252899	0.638758	0.747101	1.39356	0.642515	0.769848
19.12	54.137	58.995	76.269	0.892			0.706383	0.770832	0.780387	0.844837	0.359103	0.456076	0.663159	-0.22943	0.663159	0.77057	1.39906	0.639434	0.772776
19.2	53.668	58.443	76.341	0.98			0.699141	0.762503	0.773146	0.836508	0.355771	0.45158	0.651047	-0.245773	0.651047	0.754227	1.40457	0.665779	0.768035
19.28	53.953	58.669	76.373	0.958			0.702712	0.765246	0.776716	0.83925	0.357414	0.453061	0.657019	-0.240392	0.657019	0.759608	1.41008	0.631779	0.76195
19.36	53.992	59.002	76.352	0.995			0.703279	0.769763	0.777284	0.843767	0.357675	0.455499	0.657968	-0.231529	0.657968	0.768471	1.41559	0.645903	0.764657
19.44	53.863	59.321	76.024	0.931			0.704886	0.777569	0.778891	0.851574	0.358415	0.459713	0.660655	-0.21621	0.660655	0.78379	1.4211	0.637761	0.791966
19.52	54.162	58.743	75.677	0.897			0.712289	0.773549	0.786294	0.847554	0.361821	0.457543	0.673039	-0.224099	0.673039	0.775901	1.4266	0.658894	0.763973
19.6	54.296	57.574	76.292	0.916			0.708183	0.751672	0.782188	0.825676	0.359932	0.445733	0.66617	-0.267027	0.66617	0.732973	1.43211	0.68486	0.790401
19.68	53.525	59.833	76.39	0.887			0.697164	0.780711	0.771169	0.854716	0.354861	0.461409	0.64774	-0.210046	0.64774	0.789954	1.43762	0.647473	0.766305
19.76	54.95	59.645	75.339	1.012			0.725685	0.788852	0.79969	0.862857	0.367986	0.465804	0.695444	-0.194071	0.695444	0.805929	1.44313	0.691017	0.792048
19.84	54.282	59.152	75.993	0.953			0.710674	0.775573	0.784679	0.849578	0.361078	0.458636	0.670337	-0.220127	0.670337	0.779873	1.44864	0.663822	0.760837
19.92	54.651	59.171	76.266	0.86			0.713352	0.773294	0.787357	0.847299	0.36231	0.457406	0.674815	-0.224599	0.674815	0.775401	1.45414	0.655482	0.793568
20	54.008	58.952	76.153	0.847			0.705933	0.771585	0.779938	0.84559	0.358896	0.456483	0.662407	-0.227952	0.662407	0.772048	1.45965	0.65259	0.782639
20.08	53.525	58.731	75.754	0.929			0.70292	0.772496	0.776925	0.846501	0.35751	0.456975	0.657367	-0.226165	0.657367	0.773835	1.46516	0.668893	0.779738
20.16	53.397	58.857	76.333	0.933			0.695809	0.768223	0.769814	0.842228	0.354238	0.454668	0.645473	-0.23455	0.645473	0.76545	1.47067	0.664158	0.807982
20.24	53.492	59.274	76.64	0.983			0.69404	0.770464	0.768045	0.844469	0.353424	0.455878	0.642515	-0.230152	0.642515	0.769848	1.47618	0.649859	0.766828
20.32	53.416	59.467	76.768	0.901			0.692198	0.771956	0.766203	0.845961	0.352576	0.456683	0.639434	-0.227224	0.639434	0.772776	1.48169	0.681242	0.800552
20.4	54.198	58.826	76.143	1.002			0.707949	0.76954	0.781954	0.843545	0.359824	0.455379	0.665779	-0.231965	0.665779	0.768035	1.48719	0.655711	0.786038
20.48	53.257	59.255	77.029	0.929			0.687622	0.766439	0.761626	0.840444	0.35047	0.453705	0.631779	-0.23805	0.631779	0.76195	1.4927	0.667981	0.788306
20.56	53.268	58.674	76.167	0.825			0.696066	0.767819	0.770071	0.841824	0.354356	0.45445	0.645903	-0.235343	0.645903	0.764657	1.49821	0.671435	0.788423
20.64	53.064	59.893	76.356	0.929			0.691198	0.781736	0.765203	0.855741	0.352116	0.461963	0.637761	-0.208034	0.637761	0.791966	1.50372	0.664247	0.80379
20.72	54.162	58.974	76.557	0.941			0.703833	0.76747	0.777837	0.841475	0.35793	0.454261	0.658894	-0.236027	0.658894	0.763973	1.50923	0.667687	0.792257
20.8	54.469	59.052	75.355	0.933			0.719357	0.780938	0.793362	0.854943	0.365074	0.461532	0.68486	-0.209599	0.68486	0.790401	1.51473	0.650154	0.769094
20.88	53.539	58.95	76.42	0.904			0.697005	0.768658	0.771009	0.842663	0.354788	0.454903	0.647473	-0.233695	0.647473	0.766305	1.52024	0.671195	0.799917
20.96	54.737	59.11	75.356	0.909			0.723038	0.781778	0.797043	0.855782	0.366767	0.461985	0.691017	-0.207952	0.691017	0.792048	1.52575	0.664675	0.79442
21.04	54.542	59.019	76.757	0.995			0.706779	0.765872	0.780784	0.839877	0.359286	0.453399	0.663822	-0.239163	0.663822	0.760837	1.53126	0.665344	0.768335
21.12	53.48	59.526	75.805	0.941			0.701793	0.782552	0.775797	0.856557	0.356991	0.462404	0.655482	-0.206432	0.655482	0.793568	1.53677	0.683133	0.803176
21.2	53.696	59.49	76.289	0.963			0.700064	0.776983	0.774069	0.850988	0.356196	0.459397	0.65259	-0.217361	0.65259	0.782639	1.54227	0.663942	0.776981
21.28	54.33	59.271	76.156	0.943			0.709811	0.775504	0.783816	0.849509	0.360681	0.458599	0.668893	-0.220262	0.668893	0.779738	1.54778	0.671532	0.81343
21.36	53.779	59.981	75.696	0.899			0.70698	0.789898	0.780985	0.863903	0.359378	0.466369	0.664158	-0.192018	0.664158	0.807982	1.55329	0.677365	0.754411
21.44	53.422	58.729	76.125	0.842			0.698431	0.768925	0.772436	0.84293	0.355444	0.455047	0.649859	-0.233172	0.649859	0.766828	1.5588	0.643677	0.77471
21.52	54.494	59.633	75.582	1.015			0.717194	0.786112	0.791199	0.860117	0.364078	0.464325	0.681242	-0.199448	0.681242	0.800552	1.56431	0.658688	0.81442
21.6	53.779	59.569	76.255	0.85			0.70193	0.778715	0.775934	0.85272	0.357054	0.460332	0.655711	-0.213962	0.655711	0.786038
21.68	53.936	59.21	75.653	0.956			0.709265	0.779871	0.78327	0.853875	0.36043	0.460956	0.667981	-0.211694	0.667981	0.788306
21.76	54.187	59.321	75.791	0.951			0.711331	0.779931	0.785336	0.853935	0.36138	0.460988	0.671435	-0.211577	0.671435	0.788423
21.84	53.849	59.89	75.772	0.941			0.707033	0.787762	0.781038	0.861767	0.359403	0.465216	0.664247	-0.19621	0.664247	0.80379
21.92	54.115	59.567	75.903	1.007			0.70909	0.781884	0.783095	0.855889	0.360349	0.462043	0.667687	-0.207743	0.667687	0.792257
22	53.235	58.583	75.787	0.961			0.698607	0.77008	0.772612	0.844085	0.355525	0.455671	0.650154	-0.230906	0.650154	0.769094
22.08	54.221	59.807	75.847	0.968			0.711187	0.785788	0.785192	0.859793	0.361314	0.46415	0.671195	-0.200083	0.671195	0.799917
22.16	53.682	59.314	75.46	1.059			0.707289	0.782987	0.781294	0.856992	0.35952	0.462638	0.664675	-0.20558	0.664675	0.79442
22.24	54.436	59.121	76.523	0.963			0.707689	0.769693	0.781694	0.843698	0.359705	0.455462	0.665344	-0.231665	0.665344	0.768335
22.32	54.696	59.862	75.747	1.012			0.718325	0.787449	0.79233	0.861454	0.364599	0.465047	0.683133	-0.196824	0.683133	0.803176
22.4	54.26	59.324	76.335	1.032			0.706851	0.774099	0.780856	0.848104	0.359319	0.45784	0.663942	-0.223019	0.663942	0.776981
22.48	53.785	59.826	75.234	0.916			0.711389	0.792675	0.785394	0.86668	0.361407	0.467868	0.671532	-0.18657	0.671532	0.81343
22.56	54.581	58.16	75.965	0.966			0.714876	0.762597	0.788881	0.836602	0.363012	0.451631	0.677365	-0.245589	0.677365	0.754411
22.64	53.282	59.176	76.288	0.924			0.694735	0.772942	0.76874	0.846947	0.353743	0.457216	0.643677	-0.22529	0.643677	0.77471
22.72	53.919	60.648	76.203	0.993			0.70371	0.793179	0.777714	0.867184	0.357873	0.46814	0.658688	-0.18558	0.658688	0.81442

## Sheet: Fig6f-c08
							STEP0 (eq 7)		STEP1 (eq 8)		STEP2 (eq 9)		STEP3 (eq 10)		STEP4 (eq 11)		Foci Area	19.235			Eccentricity			Foci radius (µm)	2.4744
Time	Bleach	Non-bleach	REF	BG	SizeB	SizeNB	FRAPb	FRAPnb	FRAPb	FRAPnb	FRAPb	FRAPnb	FRAPb	FRAPnb	FRAPb	FRAPnb	Rescaled time	FRAPb	FRAPnb		a	6.256
-1.2	62.885	65.029	73.094	0.995	8.559	9.653	0.858403	0.88814	0.968822	0.998559	0.455312	0.529271	1.00068	0.213707	1.00068	1.21371	0	0	1		b	4.375
-1.12	63.052	65.58	73.219	0.941			0.859335	0.894311	0.969754	1.00473	0.45575	0.532542	1.00224	0.225328	1.00224	1.22533	0.00415909	0.0534287	0.97957		ec	0.7148
-1.04	62.893	65.698	72.87	0.961			0.861255	0.900263	0.971674	1.01068	0.456653	0.535697	1.00544	0.236536	1.00544	1.23654	0.00831817	0.0906818	0.975345
-0.96	63.668	65.097	73.76	0.947			0.861398	0.881024	0.971817	0.991443	0.45672	0.5255	1.00568	0.200307	1.00568	1.20031	0.0124773	0.121858	0.945416
-0.88	63.48	65.124	73.485	0.991			0.861989	0.884666	0.972408	0.995085	0.456997	0.52743	1.00667	0.207166	1.00667	1.20717	0.0166363	0.162964	0.960982
-0.8	62.507	66.313	73.141	0.979			0.852637	0.90538	0.963056	1.0158	0.452603	0.538409	0.991053	0.246171	0.991053	1.24617	0.0207954	0.178953	0.943879
-0.72	63.157	65.274	73.166	0.947			0.861408	0.890721	0.971827	1.00114	0.456724	0.53064	1.0057	0.218568	1.0057	1.21857	0.0249545	0.197299	0.943562
-0.64	62.839	65.36	74.391	0.996			0.842605	0.876953	0.953024	0.987372	0.447888	0.523342	0.974303	0.192642	0.974303	1.19264	0.0291136	0.221917	0.891402
-0.56	62.326	64.973	73.034	0.947			0.851457	0.888177	0.961876	0.998596	0.452048	0.529291	0.989083	0.213776	0.989083	1.21378	0.0332727	0.232521	0.894747
-0.48	62.575	65.3	73.231	0.944			0.852588	0.890285	0.963007	1.0007	0.452579	0.530408	0.990971	0.217746	0.990971	1.21775	0.0374318	0.254117	0.884057
-0.4	62.414	65.596	72.727	0.953			0.856313	0.900646	0.966732	1.01107	0.45433	0.5359	0.997191	0.237258	0.997191	1.23726	0.0415909	0.259173	0.882731
-0.32	63.033	64.768	73.524	0.946			0.855452	0.879357	0.965871	0.989776	0.453925	0.524616	0.995753	0.197168	0.995753	1.19717	0.0457499	0.272502	0.889112
-0.24	63.495	65.157	72.651	0.953			0.872298	0.895478	0.982717	1.0059	0.461842	0.533161	1.02388	0.227526	1.02388	1.22753	0.049909	0.29855	0.860484
-0.16	63.348	64.684	73.856	0.968			0.855834	0.874163	0.966253	0.984582	0.454105	0.521863	0.99639	0.187387	0.99639	1.18739	0.0540681	0.305932	0.860894
-0.08	63.08	65.04	73.359	0.974			0.857995	0.885073	0.968414	0.995492	0.455121	0.527646	1	0.207931	1	1.20793	0.0582272	0.323561	0.847573
0	19.73	57.048	73.359	0.977			0.259084	0.774654	0.369503	0.885073	0.173653	0.46912	0	0	0	1	0.0623863	0.320581	0.83041
0.08	21.992	56.132	73.19	0.97			0.291083	0.763805	0.401502	0.874224	0.188692	0.463369	0.0534287	-0.0204297	0.0534287	0.97957	0.0665454	0.341637	0.845531
0.16	23.602	55.931	73.131	0.995			0.313394	0.761561	0.423813	0.87198	0.199177	0.46218	0.0906818	-0.0246545	0.0906818	0.975345	0.0707044	0.340356	0.812777
0.24	24.895	54.707	73.039	0.96			0.332066	0.745668	0.442485	0.856087	0.207952	0.453756	0.121858	-0.0545839	0.121858	0.945416	0.0748635	0.358416	0.801223
0.32	26.489	54.938	72.56	0.945			0.356685	0.753934	0.467104	0.864353	0.219522	0.458138	0.162964	-0.0390175	0.162964	0.960982	0.0790226	0.378908	0.807925
0.4	27.249	54.422	72.735	0.961			0.366261	0.744852	0.47668	0.855271	0.224023	0.453324	0.178953	-0.0561206	0.178953	0.943879	0.0831817	0.365418	0.803105
0.48	28.107	54.541	72.909	0.967			0.377248	0.744683	0.487667	0.855102	0.229186	0.453234	0.197299	-0.0564382	0.197299	0.943562	0.0873408	0.396727	0.805959
0.56	29.303	52.77	73.206	0.998			0.391993	0.716984	0.502412	0.827403	0.236116	0.438553	0.221917	-0.108598	0.221917	0.891402	0.0914999	0.384339	0.797325
0.64	29.555	52.528	72.692	0.995			0.398343	0.718761	0.508762	0.82918	0.2391	0.439494	0.232521	-0.105253	0.232521	0.894747	0.095659	0.384864	0.812491
0.72	30.573	52.32	72.994	0.938			0.411277	0.713084	0.521696	0.823503	0.245179	0.436486	0.254117	-0.115943	0.254117	0.884057	0.099818	0.403898	0.785677
0.8	30.748	52.218	72.935	0.906			0.414305	0.71238	0.524724	0.822799	0.246602	0.436112	0.259173	-0.117269	0.259173	0.882731	0.103977	0.418031	0.805849
0.88	31.2	52.207	72.552	0.973			0.422289	0.715769	0.532708	0.826188	0.250354	0.437908	0.272502	-0.110888	0.272502	0.889112	0.108136	0.424183	0.810319
0.96	32.334	51.179	72.661	0.919			0.437889	0.700566	0.548307	0.810985	0.257685	0.42985	0.29855	-0.139516	0.29855	0.860484	0.112295	0.430245	0.786606
1.04	32.724	51.293	72.789	0.948			0.44231	0.700784	0.552729	0.811203	0.259763	0.429966	0.305932	-0.139106	0.305932	0.860894	0.116454	0.428372	0.791413
1.12	33.491	50.801	72.815	0.942			0.452868	0.69371	0.563287	0.804129	0.264725	0.426216	0.323561	-0.152427	0.323561	0.847573	0.120613	0.440676	0.771187
1.2	33.54	50.415	73.208	0.942			0.451083	0.684596	0.561502	0.795015	0.263886	0.421386	0.320581	-0.16959	0.320581	0.83041	0.124773	0.426441	0.767426
1.28	34.499	51.064	73.305	0.947			0.463694	0.692626	0.574113	0.803045	0.269813	0.425642	0.341637	-0.154469	0.341637	0.845531	0.128932	0.423948	0.760612
1.36	34.472	49.848	73.369	0.945			0.462927	0.675232	0.573346	0.785651	0.269452	0.416423	0.340356	-0.187223	0.340356	0.812777	0.133091	0.448368	0.781678
1.44	35.171	49.296	73.222	0.917			0.473743	0.669096	0.584162	0.779515	0.274536	0.41317	0.358416	-0.198777	0.358416	0.801223	0.13725	0.441609	0.761357
1.52	36.278	49.845	73.64	0.949			0.486016	0.672655	0.596435	0.783074	0.280304	0.415057	0.378908	-0.192075	0.378908	0.807925	0.141409	0.439998	0.758792
1.6	35.402	49.263	73.06	0.927			0.477937	0.670096	0.588356	0.780514	0.276506	0.4137	0.365418	-0.196895	0.365418	0.803105	0.145568	0.463691	0.776949
1.68	36.662	49.232	72.83	0.97			0.496688	0.671611	0.607107	0.78203	0.285319	0.414504	0.396727	-0.194041	0.396727	0.805959	0.149727	0.473401	0.754531
1.76	36.367	49.221	73.299	0.987			0.489269	0.667026	0.599688	0.777445	0.281832	0.412073	0.384339	-0.202675	0.384339	0.797325	0.153886	0.474397	0.74857
1.84	36.12	49.422	72.722	1.012			0.489583	0.67508	0.600002	0.785499	0.28198	0.416342	0.384864	-0.187509	0.384864	0.812491	0.158045	0.487067	0.767125
1.92	37.126	48.669	73.159	0.951			0.500983	0.660841	0.611402	0.77126	0.287338	0.408795	0.403898	-0.214323	0.403898	0.785677	0.162204	0.474649	0.75747
2	37.536	49.17	72.742	0.974			0.509447	0.671553	0.619866	0.781972	0.291315	0.414472	0.418031	-0.194151	0.418031	0.805849	0.166363	0.473553	0.747401
2.08	37.761	49.271	72.612	1.03			0.513132	0.673926	0.623551	0.784345	0.293047	0.415731	0.424183	-0.189681	0.424183	0.810319	0.170522	0.490641	0.749275
2.16	38.122	48.506	72.831	1.005			0.516763	0.661334	0.627182	0.771753	0.294753	0.409056	0.430245	-0.213394	0.430245	0.786606	0.174682	0.479965	0.75687
2.24	37.948	48.578	72.679	0.974			0.51564	0.663887	0.626059	0.774306	0.294226	0.410409	0.428372	-0.208587	0.428372	0.791413	0.178841	0.469855	0.741665
2.32	38.763	48.157	73.195	1.009			0.52301	0.653146	0.633429	0.763565	0.297689	0.404716	0.440676	-0.228813	0.440676	0.771187	0.183	0.496348	0.75021
2.4	37.878	47.686	72.722	0.955			0.514484	0.651149	0.624903	0.761568	0.293683	0.403658	0.426441	-0.232574	0.426441	0.767426	0.187159	0.493427	0.738683
2.48	38.068	47.803	73.307	0.949			0.512991	0.64753	0.62341	0.757949	0.292981	0.40174	0.423948	-0.239388	0.423948	0.760612	0.191318	0.51039	0.751507
2.56	39.19	48.689	73.417	0.961			0.527617	0.658717	0.638036	0.769136	0.299854	0.407669	0.448368	-0.218322	0.448368	0.781678	0.195477	0.489015	0.746919
2.64	38.932	47.952	73.489	0.956			0.523569	0.647926	0.633988	0.758345	0.297952	0.401949	0.441609	-0.238643	0.441609	0.761357	0.199636	0.509893	0.739811
2.72	38.662	47.601	73.088	0.976			0.522604	0.646564	0.633023	0.756983	0.297498	0.401227	0.439998	-0.241208	0.439998	0.758792	0.203795	0.497364	0.761406
2.8	39.616	48.223	73.003	0.925			0.536793	0.656206	0.647212	0.766625	0.304167	0.406338	0.463691	-0.223051	0.463691	0.776949	0.207954	0.496328	0.722883
2.88	39.784	47.062	72.519	0.95			0.542609	0.644301	0.653028	0.75472	0.3069	0.400028	0.473401	-0.245469	0.473401	0.754531	0.212113	0.501022	0.735043
2.96	40.258	47.349	73.334	0.925			0.543206	0.641136	0.653625	0.751555	0.307181	0.39835	0.474397	-0.25143	0.474397	0.74857	0.216272	0.486163	0.755956
3.04	40.503	47.697	72.756	0.956			0.550794	0.650989	0.661213	0.761408	0.310747	0.403573	0.487067	-0.232875	0.487067	0.767125	0.220432	0.515678	0.747829
3.12	39.942	47.303	72.734	0.923			0.543357	0.645862	0.653776	0.756281	0.307252	0.400856	0.474649	-0.24253	0.474649	0.75747	0.224591	0.51789	0.740028
3.2	40.373	47.472	73.562	0.986			0.5427	0.640515	0.653119	0.750934	0.306943	0.398021	0.473553	-0.252599	0.473553	0.747401	0.22875	0.52254	0.755168
3.28	40.577	46.923	72.607	0.962			0.552935	0.64151	0.663354	0.751929	0.311753	0.398549	0.490641	-0.250725	0.490641	0.749275	0.232909	0.503469	0.730555
3.36	40.536	47.707	73.381	0.949			0.54654	0.645543	0.656959	0.755962	0.308748	0.400687	0.479965	-0.24313	0.479965	0.75687	0.237068	0.51053	0.750952
3.44	40.625	47.742	74.346	0.962			0.540486	0.637469	0.650905	0.747888	0.305902	0.396407	0.469855	-0.258335	0.469855	0.741665	0.241227	0.530958	0.746977
3.52	40.67	46.775	72.291	1.016			0.556352	0.642006	0.666771	0.752425	0.313359	0.398812	0.496348	-0.24979	0.496348	0.75021	0.245386	0.53813	0.733681
3.6	41.103	46.989	73.356	0.942			0.554603	0.635885	0.665022	0.746304	0.312537	0.395567	0.493427	-0.261317	0.493427	0.738683	0.249545	0.52833	0.749168
3.68	41.371	46.951	72.534	0.934			0.564763	0.642696	0.675182	0.753114	0.317312	0.399177	0.51039	-0.248493	0.51039	0.751507	0.253704	0.520815	0.731014
3.76	40.691	47.044	72.927	0.978			0.55196	0.640259	0.662379	0.750678	0.311295	0.397886	0.489015	-0.253081	0.489015	0.746919	0.257863	0.526217	0.755129
3.84	41.423	46.585	72.64	0.965			0.564465	0.636484	0.674884	0.746903	0.317172	0.395885	0.509893	-0.260189	0.509893	0.739811	0.262022	0.528421	0.739484
3.92	40.812	47.324	72.519	0.952			0.556961	0.647952	0.66738	0.758371	0.313645	0.401963	0.497364	-0.238594	0.497364	0.761406	0.266181	0.534315	0.708185
4	41.132	46.269	73.162	0.967			0.55634	0.627495	0.666759	0.737914	0.313353	0.39112	0.496328	-0.277117	0.496328	0.722883	0.270341	0.516837	0.744566
4.08	41.266	46.653	73.015	0.997			0.559152	0.633953	0.669571	0.744372	0.314675	0.394543	0.501022	-0.264957	0.501022	0.735043	0.2745	0.528515	0.758562
4.16	40.699	47.536	73.133	1.017			0.550252	0.645058	0.660671	0.755477	0.310492	0.400429	0.486163	-0.244044	0.486163	0.755956	0.278659	0.551071	0.727368
4.24	41.814	47.055	72.914	0.935			0.56793	0.640742	0.678348	0.751161	0.3188	0.398142	0.515678	-0.252171	0.515678	0.747829	0.282818	0.522339	0.742455
4.32	41.979	46.832	73.019	0.958			0.569254	0.6366	0.679673	0.747019	0.319422	0.395946	0.51789	-0.259972	0.51789	0.740028	0.286977	0.515779	0.745058
4.4	41.672	46.839	72.13	0.96			0.572039	0.64464	0.682458	0.755059	0.320731	0.400208	0.52254	-0.244832	0.52254	0.755168	0.291136	0.525302	0.726312
4.48	41.74	46.903	73.713	0.945			0.560617	0.631569	0.671036	0.741988	0.315363	0.39328	0.503469	-0.269445	0.503469	0.730555	0.295295	0.523298	0.735854
4.56	41.678	47.271	73.06	0.943			0.564846	0.642401	0.675265	0.752819	0.317351	0.399021	0.51053	-0.249048	0.51053	0.750952	0.299454	0.538209	0.754536
4.64	42.035	46.537	72.157	0.933			0.577081	0.64029	0.6875	0.750709	0.323101	0.397902	0.530958	-0.253023	0.530958	0.746977	0.303613	0.538377	0.737529
4.72	42.561	46.274	72.537	0.931			0.581376	0.633229	0.691795	0.743648	0.325119	0.39416	0.53813	-0.266319	0.53813	0.733681	0.307772	0.532916	0.752904
4.8	41.821	46.501	71.946	0.979			0.575507	0.641453	0.685926	0.751872	0.322361	0.398519	0.52833	-0.250832	0.52833	0.749168	0.311931	0.536601	0.725897
4.88	42.08	46.459	72.974	0.959			0.571006	0.631813	0.681425	0.742232	0.320246	0.393409	0.520815	-0.268986	0.520815	0.731014	0.31609	0.521879	0.730313
4.96	42.068	47.104	72.534	0.977			0.574242	0.644619	0.68466	0.755038	0.321766	0.400197	0.526217	-0.244871	0.526217	0.755129	0.32025	0.551368	0.748667
5.04	42.338	46.706	72.856	0.954			0.575561	0.636311	0.68598	0.746729	0.322387	0.395793	0.528421	-0.260516	0.528421	0.739484	0.324409	0.542436	0.73755
5.12	42.748	45.678	73.125	0.955			0.579091	0.61969	0.68951	0.730109	0.324045	0.386983	0.534315	-0.291815	0.534315	0.708185	0.328568	0.549972	0.739629
5.2	41.913	46.985	72.998	0.938			0.568623	0.639009	0.679042	0.749428	0.319126	0.397223	0.516837	-0.255434	0.516837	0.744566	0.332727	0.537211	0.712461
5.28	41.924	46.962	72.112	0.978			0.575618	0.646442	0.686037	0.756861	0.322413	0.401163	0.528515	-0.241438	0.528515	0.758562	0.336886	0.547014	0.741843
5.36	43.068	45.98	72.429	0.969			0.589127	0.629877	0.699546	0.740296	0.328762	0.392383	0.551071	-0.272632	0.551071	0.727368	0.341045	0.540002	0.745171
5.44	42.151	46.903	72.987	0.954			0.571918	0.637888	0.682337	0.748307	0.320675	0.396629	0.522339	-0.257545	0.522339	0.742455	0.345204	0.546706	0.733242
5.52	42.188	47.364	73.558	0.944			0.56799	0.639271	0.678409	0.74969	0.318828	0.397362	0.515779	-0.254942	0.515779	0.745058	0.349363	0.540335	0.730836
5.6	42.19	46.19	72.847	0.934			0.573693	0.629316	0.684112	0.739735	0.321509	0.392086	0.525302	-0.273688	0.525302	0.726312	0.353522	0.557451	0.728185
5.68	42.272	46.74	73.135	0.942			0.572493	0.634383	0.682912	0.744802	0.320945	0.394771	0.523298	-0.264146	0.523298	0.735854	0.357681	0.550593	0.727356
5.76	42.429	46.912	72.271	0.977			0.581423	0.644304	0.691842	0.754723	0.325142	0.40003	0.538209	-0.245464	0.538209	0.754536	0.36184	0.578246	0.743381
5.84	42.227	46.042	71.93	0.951			0.581524	0.635272	0.691943	0.745691	0.325189	0.395243	0.538377	-0.262471	0.538377	0.737529	0.365999	0.566748	0.740162
5.92	42.46	47.133	72.695	1.005			0.578254	0.643437	0.688673	0.753856	0.323652	0.39957	0.532916	-0.247096	0.532916	0.752904	0.370159	0.566345	0.741545
6	42.996	46.517	73.369	0.973			0.58046	0.629096	0.690879	0.739514	0.324689	0.391969	0.536601	-0.274103	0.536601	0.725897	0.374318	0.565785	0.737347
6.08	42.016	46.309	72.769	0.976			0.571643	0.63144	0.682062	0.741859	0.320545	0.393212	0.521879	-0.269687	0.521879	0.730313	0.378477	0.562817	0.736923
6.16	43.078	46.788	72.446	0.938			0.589305	0.641187	0.699724	0.751606	0.328846	0.398378	0.551368	-0.251333	0.551368	0.748667	0.382636	0.557021	0.74712
6.24	43.289	47.005	73.409	1.013			0.583955	0.635284	0.694374	0.745703	0.326331	0.395249	0.542436	-0.26245	0.542436	0.73755	0.386795	0.573374	0.750495
6.32	43.357	46.806	72.977	1.002			0.588468	0.636388	0.698887	0.746807	0.328452	0.395834	0.549972	-0.260371	0.549972	0.739629	0.390954	0.577916	0.742038
6.4	43.188	46.179	73.667	0.955			0.580826	0.621961	0.691245	0.73238	0.324861	0.388187	0.537211	-0.287539	0.537211	0.712461	0.395113	0.560788	0.740312
6.48	43.103	46.753	72.76	1.004			0.586697	0.637563	0.697116	0.747982	0.32762	0.396457	0.547014	-0.258157	0.547014	0.741843	0.399272	0.569427	0.744919
6.56	42.689	46.757	72.573	0.995			0.582497	0.639331	0.692916	0.749749	0.325646	0.397394	0.540002	-0.254829	0.540002	0.745171	0.403431	0.559605	0.744101
6.64	43.039	46.373	72.696	0.972			0.586512	0.632996	0.696931	0.743415	0.327533	0.394036	0.546706	-0.266758	0.546706	0.733242	0.40759	0.574979	0.741493
6.72	42.513	46.009	72.273	0.958			0.582696	0.631718	0.693115	0.742137	0.32574	0.393359	0.540335	-0.269164	0.540335	0.730836	0.411749	0.5829	0.733636
6.8	43.602	46.287	72.854	0.991			0.592948	0.63031	0.703367	0.740729	0.330558	0.392613	0.557451	-0.271815	0.557451	0.728185	0.415909	0.571028	0.737391
6.88	43.406	46.362	73.028	0.983			0.58884	0.62987	0.699259	0.740289	0.328627	0.392379	0.550593	-0.272644	0.550593	0.727356	0.420068	0.573233	0.749581
6.96	43.971	46.314	72.006	0.959			0.605402	0.63838	0.715821	0.748799	0.336411	0.39689	0.578246	-0.256619	0.578246	0.743381	0.424227	0.576265	0.742748
7.04	43.658	46.378	72.279	0.991			0.598516	0.636671	0.708935	0.74709	0.333174	0.395984	0.566748	-0.259838	0.566748	0.740162	0.428386	0.55813	0.752212
7.12	43.948	46.755	72.765	1.032			0.598274	0.637405	0.708693	0.747824	0.333061	0.396373	0.566345	-0.258455	0.566345	0.741545	0.432545	0.574425	0.737423
7.2	43.858	46.528	72.687	0.984			0.597939	0.635176	0.708358	0.745595	0.332903	0.395191	0.565785	-0.262653	0.565785	0.737347	0.436704	0.586819	0.743524
7.28	43.604	46.377	72.474	0.985			0.596162	0.634951	0.706581	0.74537	0.332068	0.395072	0.562817	-0.263077	0.562817	0.736923	0.440863	0.583466	0.757011
7.36	43.14	46.534	72.136	0.947			0.59269	0.640366	0.703109	0.750785	0.330436	0.397942	0.557021	-0.25288	0.557021	0.74712	0.445022	0.575995	0.744757
7.44	44.204	47.053	72.75	0.939			0.602484	0.642158	0.712903	0.752577	0.335039	0.398892	0.573374	-0.249505	0.573374	0.750495	0.449181	0.579087	0.773021
7.52	43.909	46.212	71.917	0.974			0.605204	0.637667	0.715623	0.748086	0.336318	0.396512	0.577916	-0.257962	0.577916	0.742038	0.45334	0.570939	0.745183
7.6	43.633	46.629	72.662	0.995			0.594946	0.636751	0.705365	0.747169	0.331497	0.396026	0.560788	-0.259688	0.560788	0.740312	0.457499	0.553146	0.743073
7.68	43.843	46.634	72.404	0.98			0.60012	0.639197	0.710539	0.749616	0.333929	0.397323	0.569427	-0.255081	0.569427	0.744919	0.461658	0.551618	0.741217
7.76	43.388	46.567	72.359	0.96			0.594238	0.638762	0.704657	0.749181	0.331164	0.397092	0.559605	-0.255899	0.559605	0.744101	0.465818	0.577017	0.761661
7.84	43.761	46.168	71.891	0.955			0.603445	0.637377	0.713864	0.747796	0.335491	0.396358	0.574979	-0.258507	0.574979	0.741493	0.469977	0.585157	0.764837
7.92	44.47	46.26	72.506	0.951			0.60819	0.633205	0.718608	0.743624	0.337721	0.394147	0.5829	-0.266364	0.5829	0.733636	0.474136	0.566886	0.746332
8	44.163	46.616	72.843	0.949			0.601079	0.635199	0.711498	0.745618	0.334379	0.395204	0.571028	-0.262609	0.571028	0.737391	0.478295	0.558495	0.739488
8.08	43.73	46.519	71.966	0.95			0.602399	0.641672	0.712818	0.752091	0.335	0.398635	0.573233	-0.250419	0.573233	0.749581	0.482454	0.576042	0.749846
8.16	43.761	46.157	71.794	0.965			0.604216	0.638044	0.714635	0.748463	0.335853	0.396712	0.576265	-0.257252	0.576265	0.742748	0.486613	0.570403	0.750443
8.24	43.01	46.532	71.818	0.975			0.593354	0.64307	0.703773	0.753489	0.330749	0.399376	0.55813	-0.247788	0.55813	0.752212	0.490772	0.579356	0.750397
8.32	44.136	46.433	72.534	0.982			0.603114	0.635216	0.713533	0.745635	0.335335	0.395213	0.574425	-0.262577	0.574425	0.737423	0.494931	0.574083	0.728897
8.4	44.282	46.263	71.916	0.962			0.610536	0.638456	0.720955	0.748875	0.338824	0.39693	0.586819	-0.256476	0.586819	0.743524	0.49909	0.568505	0.756666
8.48	44.085	46.717	71.865	0.902			0.608528	0.645618	0.718947	0.756037	0.33788	0.400726	0.583466	-0.242989	0.583466	0.757011	0.503249	0.575579	0.743101
8.56	44.035	46.534	72.26	0.975			0.604054	0.639111	0.714473	0.74953	0.335777	0.397277	0.575995	-0.255243	0.575995	0.744757	0.507408	0.577233	0.756134
8.64	43.478	46.861	71.13	0.964			0.605906	0.65412	0.716325	0.764539	0.336648	0.405233	0.579087	-0.226979	0.579087	0.773021	0.511567	0.593196	0.750269
8.72	43.856	46.59	72.328	0.965			0.601026	0.639337	0.711445	0.749756	0.334354	0.397397	0.570939	-0.254817	0.570939	0.745183	0.515727	0.579416	0.727938
8.8	43.322	46.759	72.747	0.914			0.590369	0.638216	0.700788	0.748635	0.329346	0.396803	0.553146	-0.256927	0.553146	0.743073	0.519886	0.582683	0.748327
8.88	43.113	46.528	72.458	0.98			0.589454	0.637231	0.699873	0.74765	0.328916	0.396281	0.551618	-0.258783	0.551618	0.741217	0.524045	0.588702	0.775569
8.96	43.759	46.83	71.719	0.994			0.604666	0.648088	0.715085	0.758507	0.336065	0.402035	0.577017	-0.238339	0.577017	0.761661	0.528204	0.571618	0.759035
9.04	44.045	46.888	71.636	0.973			0.609541	0.649774	0.71996	0.760193	0.338356	0.402929	0.585157	-0.235163	0.585157	0.764837	0.532363	0.576989	0.748795
9.12	43.2	46.115	71.498	1			0.598599	0.639947	0.709017	0.750366	0.333213	0.39772	0.566886	-0.253668	0.566886	0.746332	0.536522	0.596873	0.75133
9.2	43.371	46.426	72.422	0.943			0.593573	0.636313	0.703992	0.746732	0.330851	0.395794	0.558495	-0.260512	0.558495	0.739488	0.540681	0.566499	0.743515
9.28	43.819	46.494	71.888	0.992			0.604082	0.641813	0.714501	0.752232	0.33579	0.39871	0.576042	-0.250154	0.576042	0.749846	0.54484	0.589448	0.731702
9.36	43.955	46.918	72.515	0.989			0.600705	0.64213	0.711124	0.752549	0.334203	0.398877	0.570403	-0.249557	0.570403	0.750443	0.548999	0.591577	0.77833
9.44	44.456	47.04	72.701	1.001			0.606067	0.642106	0.716486	0.752525	0.336723	0.398865	0.579356	-0.249603	0.579356	0.750397	0.553158	0.580865	0.748186
9.52	44.274	46.272	72.834	0.911			0.602909	0.630688	0.713328	0.741107	0.335239	0.392813	0.574083	-0.271103	0.574083	0.728897	0.557317	0.586778	0.746117
9.6	43.73	47	72.278	0.985			0.599568	0.645435	0.709987	0.755854	0.333669	0.400629	0.568505	-0.243334	0.568505	0.756666	0.561476	0.592076	0.776363
9.68	44.173	46.636	72.518	0.975			0.603805	0.638232	0.714224	0.748651	0.33566	0.396811	0.575579	-0.256899	0.575579	0.743101	0.565636	0.592442	0.737746
9.76	44.138	47.018	72.341	0.978			0.604795	0.645152	0.715214	0.755571	0.336126	0.400479	0.577233	-0.243866	0.577233	0.756134	0.569795	0.576585	0.74326
9.84	44.402	46.36	71.679	0.948			0.614356	0.642038	0.724775	0.752457	0.340619	0.398829	0.593196	-0.249731	0.593196	0.750269	0.573954	0.579821	0.752476
9.92	44.28	46	72.42	0.98			0.606103	0.630179	0.716522	0.740598	0.33674	0.392543	0.579416	-0.272062	0.579416	0.727938	0.578113	0.618117	0.765728
10	44.396	46.75	72.399	0.952			0.608059	0.641007	0.718478	0.751426	0.337659	0.398282	0.582683	-0.251673	0.582683	0.748327	0.582272	0.582003	0.764415
10.08	44.507	47.625	72.146	0.973			0.611665	0.655473	0.722083	0.765892	0.339354	0.40595	0.588702	-0.224431	0.588702	0.775569	0.586431	0.588391	0.755985
10.16	43.901	47.13	72.336	0.993			0.601433	0.646693	0.711851	0.757112	0.334545	0.401296	0.571618	-0.240965	0.571618	0.759035	0.59059	0.584908	0.756294
10.24	43.792	46.384	71.786	0.978			0.604649	0.641255	0.715068	0.751674	0.336057	0.398414	0.576989	-0.251205	0.576989	0.748795	0.594749	0.589135	0.745868
10.32	44.996	46.857	72.396	0.938			0.616558	0.642601	0.726977	0.75302	0.341654	0.399127	0.596873	-0.24867	0.596873	0.75133	0.598908	0.594432	0.750323
10.4	43.765	46.631	72.481	0.983			0.598366	0.638451	0.708785	0.74887	0.333104	0.396928	0.566499	-0.256485	0.566499	0.743515	0.603067	0.610888	0.771804
10.48	44.367	45.79	71.873	0.961			0.612111	0.632178	0.72253	0.742597	0.339564	0.393602	0.589448	-0.268298	0.589448	0.731702	0.607226	0.60115	0.769409
10.56	44.227	47.303	71.532	0.906			0.613386	0.656939	0.723805	0.767358	0.340163	0.406727	0.591577	-0.22167	0.591577	0.77833	0.611385	0.592462	0.751486
10.64	43.816	46.212	71.545	0.993			0.606971	0.640932	0.71739	0.75135	0.337148	0.398242	0.580865	-0.251814	0.580865	0.748186	0.615545	0.58534	0.736636
10.72	43.891	45.954	71.295	0.936			0.610512	0.639833	0.720931	0.750252	0.338812	0.39766	0.586778	-0.253883	0.586778	0.746117	0.619704	0.600671	0.741361
10.8	43.845	46.793	70.826	0.984			0.613685	0.655895	0.724104	0.766314	0.340303	0.406173	0.592076	-0.223637	0.592076	0.776363	0.623863	0.60633	0.745796
10.88	44.544	46.069	71.951	0.966			0.613904	0.635388	0.724323	0.745807	0.340406	0.395304	0.592442	-0.262254	0.592442	0.737746	0.628022	0.595081	0.765918
10.96	43.994	46.41	72.18	0.93			0.604407	0.638316	0.714826	0.748735	0.335943	0.396856	0.576585	-0.25674	0.576585	0.74326	0.632181	0.592034	0.738015
11.04	43.895	46.506	71.776	0.95			0.606345	0.64321	0.716764	0.753629	0.336854	0.39945	0.579821	-0.247524	0.579821	0.752476	0.63634	0.608861	0.748272
11.12	44.996	46.464	70.953	0.935			0.629281	0.650247	0.7397	0.760666	0.347633	0.40318	0.618117	-0.234272	0.618117	0.765728	0.640499	0.591978	0.7534
11.2	43.889	46.85	71.617	0.945			0.607652	0.64955	0.718071	0.759969	0.337468	0.40281	0.582003	-0.235585	0.582003	0.764415	0.644658	0.618766	0.76245
11.28	43.81	46.165	71.045	0.946			0.611478	0.645073	0.721897	0.755492	0.339266	0.400437	0.588391	-0.244015	0.588391	0.755985	0.648817	0.609109	0.744636
11.36	43.967	46.499	71.558	0.922			0.609392	0.645238	0.719811	0.755657	0.338286	0.400525	0.584908	-0.243706	0.584908	0.756294	0.652976	0.606164	0.758024
11.44	44.19	46.152	71.601	0.968			0.611924	0.639701	0.722343	0.75012	0.339476	0.39759	0.589135	-0.254132	0.589135	0.745868	0.657135	0.60463	0.756791
11.52	44.553	46.464	71.825	0.971			0.615096	0.642067	0.725515	0.752486	0.340966	0.398844	0.594432	-0.249677	0.594432	0.750323	0.661295	0.606784	0.754842
11.6	44.666	46.66	70.886	0.975			0.624952	0.653474	0.735371	0.763893	0.345598	0.40489	0.610888	-0.228196	0.610888	0.771804	0.665454	0.585169	0.745447
11.68	44.501	46.83	71.315	0.915			0.619119	0.652202	0.729538	0.762621	0.342857	0.404216	0.60115	-0.230591	0.60115	0.769409	0.669613	0.590238	0.756546
11.76	44.264	46.294	71.508	0.943			0.613916	0.642684	0.724335	0.753103	0.340412	0.399171	0.592462	-0.248514	0.592462	0.751486	0.673772	0.58785	0.748776
11.84	44.231	46.016	71.938	0.958			0.609651	0.634799	0.72007	0.745217	0.338407	0.394991	0.58534	-0.263364	0.58534	0.736636	0.677931	0.597431	0.776219
11.92	44.14	45.43	70.755	0.93			0.618833	0.637308	0.729252	0.747727	0.342723	0.396321	0.600671	-0.258639	0.600671	0.741361	0.68209	0.601989	0.774765
12	44.732	45.96	71.331	0.922			0.622222	0.639663	0.732641	0.750081	0.344315	0.39757	0.60633	-0.254204	0.60633	0.745796	0.686249	0.5923	0.780485
12.08	44.353	46.812	71.474	0.941			0.615485	0.650348	0.725904	0.760767	0.341149	0.403233	0.595081	-0.234082	0.595081	0.765918	0.690408	0.59806	0.764887
12.16	44.371	45.918	71.698	0.965			0.61366	0.635531	0.724079	0.74595	0.340292	0.39538	0.592034	-0.261985	0.592034	0.738015	0.694567	0.590127	0.760967
12.24	44.821	46.035	71.317	0.898			0.623738	0.640978	0.734157	0.751397	0.345028	0.398267	0.608861	-0.251728	0.608861	0.748272	0.698726	0.609238	0.775844
12.32	44.235	46.356	71.484	0.959			0.613626	0.643701	0.724045	0.75412	0.340276	0.39971	0.591978	-0.2466	0.591978	0.7534	0.702885	0.606808	0.762479
12.4	45.037	46.356	70.969	0.945			0.62967	0.648506	0.740089	0.758925	0.347816	0.402257	0.618766	-0.23755	0.618766	0.76245	0.707044	0.609702	0.764327
12.48	44.992	46.062	71.537	0.96			0.623886	0.639047	0.734305	0.749466	0.345098	0.397243	0.609109	-0.255364	0.609109	0.744636	0.711204	0.603624	0.758726
12.56	44.606	46.293	71.13	0.938			0.622122	0.646156	0.732541	0.756575	0.344269	0.401011	0.606164	-0.241976	0.606164	0.758024	0.715363	0.588605	0.767086
12.64	44.872	46.589	71.64	0.974			0.621204	0.645501	0.731623	0.75592	0.343837	0.400664	0.60463	-0.243209	0.60463	0.756791	0.719522	0.609343	0.781152
12.72	44.678	46.221	71.188	0.964			0.622494	0.644466	0.732913	0.754885	0.344443	0.400116	0.606784	-0.245158	0.606784	0.754842	0.723681	0.606842	0.778848
12.8	44.4	46.534	72.24	0.938			0.609548	0.639477	0.719967	0.749896	0.338359	0.397471	0.585169	-0.254553	0.585169	0.745447	0.72784	0.600299	0.783065
12.88	44.085	46.395	71.38	0.926			0.612584	0.645371	0.723003	0.75579	0.339786	0.400595	0.590238	-0.243454	0.590238	0.756546	0.731999	0.6087	0.759759
12.96	44.592	46.74	72.349	0.966			0.611154	0.641245	0.721573	0.751664	0.339114	0.398408	0.58785	-0.251224	0.58785	0.748776	0.736158	0.595827	0.761869
13.04	44.373	47.112	71.33	0.966			0.616892	0.655818	0.727311	0.766237	0.341811	0.406133	0.597431	-0.223781	0.597431	0.776219	0.740317	0.609085	0.793312
13.12	45.006	47.527	72.076	0.91			0.619622	0.655046	0.730041	0.765465	0.343093	0.405723	0.601989	-0.225235	0.601989	0.774765	0.744476	0.620129	0.755485
13.2	44.497	47.636	71.883	0.968			0.613819	0.658084	0.724238	0.768503	0.340367	0.407333	0.5923	-0.219515	0.5923	0.780485	0.748635	0.591904	0.758136
13.28	44.132	46.41	70.932	0.909			0.617269	0.649801	0.727688	0.76022	0.341988	0.402943	0.59806	-0.235113	0.59806	0.764887	0.752794	0.596444	0.793127
13.36	44.138	46.62	71.459	0.95			0.612518	0.647719	0.722937	0.758138	0.339755	0.40184	0.590127	-0.239033	0.590127	0.760967	0.756953	0.61613	0.790739
13.44	44.59	46.804	70.89	0.95			0.623963	0.655619	0.734382	0.766038	0.345134	0.406027	0.609238	-0.224156	0.609238	0.775844	0.761113	0.589533	0.796361
13.52	44.701	46.528	71.213	0.981			0.622508	0.648522	0.732927	0.758941	0.34445	0.402265	0.606808	-0.237521	0.606808	0.762479	0.765272	0.585874	0.783041
13.6	44.866	46.644	71.313	0.93			0.624242	0.649503	0.734661	0.759922	0.345265	0.402786	0.609702	-0.235673	0.609702	0.764327	0.769431	0.592374	0.75637
13.68	45.052	46.894	72.006	0.962			0.620601	0.646529	0.73102	0.756948	0.343554	0.401209	0.603624	-0.241274	0.603624	0.758726	0.77359	0.587726	0.78906
13.76	44.144	46.923	71.565	0.964			0.611606	0.650968	0.722025	0.761387	0.339326	0.403562	0.588605	-0.232914	0.588605	0.767086	0.777749	0.598411	0.794475
13.84	44.458	46.857	70.669	0.954			0.624026	0.658438	0.734445	0.768857	0.345164	0.407521	0.609343	-0.218848	0.609343	0.781152	0.781908	0.589843	0.784401
13.92	44.629	47.062	71.106	0.963			0.622528	0.657215	0.732947	0.767634	0.344459	0.406873	0.606842	-0.221152	0.606842	0.778848	0.786067	0.611896	0.814555
14	44.184	47.038	70.834	0.958			0.61861	0.659454	0.729029	0.769873	0.342618	0.40806	0.600299	-0.216935	0.600299	0.783065	0.790226	0.591256	0.77728
14.08	44.79	46.437	71.239	0.963			0.623641	0.647077	0.73406	0.757496	0.344982	0.4015	0.6087	-0.240241	0.6087	0.759759	0.794385	0.589902	0.76708
14.16	44.709	47	71.979	0.976			0.615932	0.648198	0.726351	0.758617	0.341359	0.402094	0.595827	-0.238131	0.595827	0.761869	0.798544	0.574157	0.780763
14.24	44.54	47.404	70.799	0.985			0.623872	0.664895	0.734291	0.775314	0.345091	0.410944	0.609085	-0.206688	0.609085	0.793312	0.802703	0.589094	0.786171
14.32	45.289	46.296	71.271	0.957			0.630486	0.644808	0.740905	0.755227	0.348199	0.400297	0.620129	-0.244515	0.620129	0.755485	0.806862	0.613254	0.795711
14.4	44.388	46.697	71.729	0.974			0.613582	0.646216	0.724001	0.756635	0.340255	0.401043	0.591904	-0.241864	0.591904	0.758136	0.811022	0.596837	0.802011
14.48	44.118	47.516	71.003	0.935			0.616301	0.664797	0.72672	0.775216	0.341533	0.410892	0.596444	-0.206873	0.596444	0.793127	0.815181	0.598626	0.789948
14.56	44.68	47.146	70.56	0.973			0.628091	0.663529	0.73851	0.773948	0.347074	0.41022	0.61613	-0.209261	0.61613	0.790739	0.81934	0.592722	0.772665
14.64	43.802	47.607	70.953	0.947			0.612162	0.666514	0.722581	0.776933	0.339588	0.411802	0.589533	-0.203639	0.589533	0.796361	0.823499	0.596518	0.769577
14.72	43.924	47.411	71.416	0.929			0.609971	0.659441	0.72039	0.76986	0.338558	0.408053	0.585874	-0.216959	0.585874	0.783041	0.827658	0.603689	0.808546
14.8	44.097	46.305	71.237	0.951			0.613863	0.645278	0.724282	0.755697	0.340387	0.400546	0.592374	-0.24363	0.592374	0.75637	0.831817	0.607552	0.788899
14.88	44.219	47.87	71.76	0.946			0.61108	0.662637	0.721499	0.773056	0.339079	0.409747	0.587726	-0.21094	0.587726	0.78906	0.835976	0.610572	0.801455
14.96	43.969	47.314	70.607	0.969			0.617479	0.665513	0.727898	0.775932	0.342086	0.411271	0.598411	-0.205525	0.598411	0.794475	0.840135	0.591253	0.782148
15.04	43.959	47.314	71.159	0.993			0.612348	0.660163	0.722767	0.770582	0.339675	0.408436	0.589843	-0.215599	0.589843	0.784401	0.844294	0.605569	0.780703
15.12	44.551	48.082	70.67	0.916			0.625556	0.676176	0.735974	0.786595	0.345882	0.416923	0.611896	-0.185445	0.611896	0.814555	0.848453	0.61026	0.796819
15.2	43.887	46.909	70.953	0.98			0.613194	0.656382	0.723613	0.766801	0.340073	0.406431	0.591256	-0.22272	0.591256	0.77728	0.852612	0.596233	0.757667
15.28	44.023	46.735	71.269	0.978			0.612383	0.650965	0.722802	0.761384	0.339691	0.40356	0.589902	-0.23292	0.589902	0.76708	0.856772	0.600401	0.779667
15.36	43.216	47.091	71.049	0.949			0.602953	0.658231	0.713372	0.76865	0.33526	0.407412	0.574157	-0.219237	0.574157	0.780763	0.860931	0.603933	0.787978
15.44	44.087	47.554	71.433	0.972			0.611899	0.661103	0.722318	0.771522	0.339464	0.408934	0.589094	-0.213829	0.589094	0.786171	0.86509	0.584806	0.794633
15.52	44.206	46.954	70.003	0.959			0.626369	0.666169	0.736788	0.776588	0.346264	0.411619	0.613254	-0.204289	0.613254	0.795711	0.869249	0.610637	0.799464
15.6	43.878	47.561	70.536	1.017			0.616536	0.669515	0.726955	0.779934	0.341644	0.413392	0.596837	-0.197989	0.596837	0.802011	0.873408	0.59816	0.790418
15.68	44.072	47.252	70.797	0.908			0.617608	0.663109	0.728027	0.773528	0.342147	0.409997	0.598626	-0.210052	0.598626	0.789948	0.877567	0.602122	0.764519
15.76	44.045	46.843	71.136	0.939			0.614072	0.653931	0.724491	0.76435	0.340485	0.405132	0.592722	-0.227335	0.592722	0.772665	0.881726	0.602659	0.797812
15.84	44.115	46.633	70.99	0.94			0.616345	0.652291	0.726764	0.76271	0.341554	0.404263	0.596518	-0.230423	0.596518	0.769577	0.885885	0.618086	0.792826
15.92	43.938	47.561	70.195	0.981			0.62064	0.672985	0.731059	0.783404	0.343572	0.415232	0.603689	-0.191454	0.603689	0.808546	0.890044	0.607188	0.8002
16	44.445	47.21	70.773	0.946			0.622954	0.662552	0.733373	0.772971	0.344659	0.409702	0.607552	-0.211101	0.607552	0.788899	0.894203	0.634494	0.8032
16.08	44.34	47.428	70.404	0.944			0.624762	0.66922	0.735181	0.779639	0.345509	0.413236	0.610572	-0.198545	0.610572	0.801455	0.898362	0.620411	0.785952
16.16	44.074	47.294	71.284	0.939			0.613192	0.658967	0.723611	0.769385	0.340072	0.407801	0.591253	-0.217852	0.591253	0.782148	0.902521	0.621671	0.808555
16.24	44.734	47.3	71.373	0.943			0.621766	0.6582	0.732185	0.768619	0.344101	0.407395	0.605569	-0.219297	0.605569	0.780703	0.906681	0.619329	0.784338
16.32	44.33	47.261	70.416	0.932			0.624575	0.666758	0.734994	0.777177	0.345422	0.411931	0.61026	-0.203181	0.61026	0.796819	0.91084	0.614067	0.789649
16.4	43.975	46.057	70.799	0.913			0.616175	0.645966	0.726594	0.756385	0.341474	0.400911	0.596233	-0.242333	0.596233	0.757667	0.914999	0.606354	0.786787
16.48	44.023	46.739	70.594	0.914			0.618671	0.657649	0.72909	0.768068	0.342647	0.407103	0.600401	-0.220333	0.600401	0.779667	0.919158	0.608481	0.800244
16.56	44.202	47.077	70.615	0.963			0.620786	0.662063	0.731205	0.772482	0.343641	0.409442	0.603933	-0.212022	0.603933	0.787978	0.923317	0.612869	0.795467
16.64	43.695	47.64	71.086	0.973			0.609331	0.665597	0.71975	0.776016	0.338257	0.411316	0.584806	-0.205367	0.584806	0.794633	0.927476	0.608435	0.807814
16.72	44.505	47.53	70.68	0.917			0.624801	0.668162	0.73522	0.778581	0.345528	0.412675	0.610637	-0.200536	0.610637	0.799464	0.931635	0.608991	0.787108
16.8	44.049	47.263	70.769	0.944			0.617329	0.663358	0.727748	0.773777	0.342016	0.410129	0.59816	-0.209582	0.59816	0.790418	0.935794	0.620059	0.805524
16.88	44.34	46.431	70.932	1.008			0.619701	0.649605	0.73012	0.760024	0.343131	0.40284	0.602122	-0.235481	0.602122	0.764519	0.939953	0.59319	0.77331
16.96	44.097	47.384	70.524	0.975			0.620023	0.667285	0.730442	0.777704	0.343282	0.41221	0.602659	-0.202188	0.602659	0.797812	0.944112	0.627785	0.822366
17.04	44.893	47.362	70.769	0.973			0.629262	0.664637	0.739681	0.775056	0.347624	0.410807	0.618086	-0.207174	0.618086	0.792826	0.948271	0.621197	0.782022
17.12	44.206	47.388	70.407	0.957			0.622736	0.668553	0.733155	0.778972	0.344557	0.412882	0.607188	-0.1998	0.607188	0.8002	0.95243	0.621217	0.79364
17.2	45.109	47.254	70.036	0.969			0.63909	0.670146	0.749509	0.780565	0.352243	0.413727	0.634494	-0.1968	0.634494	0.8032	0.95659	0.623392	0.808263
17.28	44.979	47.099	70.794	0.9			0.630655	0.660987	0.741074	0.771406	0.348279	0.408872	0.620411	-0.214048	0.620411	0.785952	0.960749	0.607779	0.78693
17.36	44.784	47.673	70.394	0.913			0.63141	0.67299	0.741829	0.783409	0.348634	0.415234	0.621671	-0.191445	0.621671	0.808555	0.964908	0.605299	0.788221
17.44	44.682	46.771	70.341	0.991			0.630007	0.66013	0.740426	0.770549	0.347974	0.408418	0.619329	-0.215662	0.619329	0.784338	0.969067	0.613833	0.801449
17.52	44.559	47.071	70.528	0.933			0.626855	0.66295	0.737274	0.773369	0.346493	0.409913	0.614067	-0.210351	0.614067	0.789649	0.973226	0.612128	0.792087
17.6	44.402	47.139	70.782	0.95			0.622236	0.66143	0.732655	0.771849	0.344322	0.409107	0.606354	-0.213213	0.606354	0.786787	0.977385	0.616554	0.807019
17.68	44.466	47.612	70.748	0.94			0.62351	0.668577	0.733929	0.778996	0.344921	0.412895	0.608481	-0.199756	0.608481	0.800244	0.981544	0.61751	0.796666
17.76	44.274	47.031	70.106	1.011			0.626138	0.66604	0.736557	0.776458	0.346156	0.41155	0.612869	-0.204533	0.612869	0.795467	0.985703	0.621569	0.789539
17.84	44.264	47.671	70.383	1.013			0.623483	0.672596	0.733902	0.783015	0.344908	0.415026	0.608435	-0.192186	0.608435	0.807814	0.989862	0.612053	0.804153
17.92	44.357	46.985	70.521	0.97			0.623816	0.661601	0.734235	0.77202	0.345064	0.409198	0.608991	-0.212892	0.608991	0.787108	0.994021	0.610091	0.808199
18	44.233	47.044	69.61	0.941			0.630445	0.67138	0.740864	0.781799	0.34818	0.414381	0.620059	-0.194476	0.620059	0.805524	0.99818	0.613138	0.802917
18.08	43.996	46.792	71.006	0.968			0.614352	0.654273	0.724771	0.764692	0.340617	0.405314	0.59319	-0.22669	0.59319	0.77331	1.00234	0.644139	0.812321
18.16	44.598	47.706	69.662	0.98			0.635072	0.680324	0.745491	0.790743	0.350354	0.419121	0.627785	-0.177634	0.627785	0.822366	1.0065	0.589361	0.806822
18.24	44.99	46.927	70.716	0.974			0.631126	0.6589	0.741545	0.769319	0.3485	0.407766	0.621197	-0.217978	0.621197	0.782022	1.01066	0.622679	0.79388
18.32	44.649	47	70.206	0.92			0.631138	0.665069	0.741557	0.775488	0.348506	0.411036	0.621217	-0.20636	0.621217	0.79364	1.01482	0.6108	0.80912
18.4	44.513	47.294	69.818	0.972			0.632441	0.672835	0.742859	0.783254	0.349118	0.415152	0.623392	-0.191737	0.623392	0.808263	1.01898	0.612504	0.807468
18.48	44.623	47.313	71.015	0.993			0.62309	0.661506	0.733509	0.771925	0.344723	0.409148	0.607779	-0.21307	0.607779	0.78693	1.02313	0.613327	0.83632
18.56	44.359	47.192	70.771	0.971			0.621605	0.662192	0.732024	0.772611	0.344025	0.409511	0.605299	-0.211779	0.605299	0.788221	1.02729	0.618103	0.811495
18.64	44.433	47.378	70.299	1.006			0.626716	0.669216	0.737134	0.779635	0.346427	0.413234	0.613833	-0.198551	0.613833	0.801449	1.03145	0.629169	0.841776
18.72	44.571	47.256	70.641	0.992			0.625695	0.664245	0.736114	0.774664	0.345947	0.410599	0.612128	-0.207913	0.612128	0.792087	1.03561	0.624588	0.789874
18.8	44.639	47.687	70.485	0.942			0.628345	0.672174	0.738764	0.782593	0.347193	0.414802	0.616554	-0.192981	0.616554	0.807019	1.03977	0.606439	0.807234
18.88	44.804	47.435	70.661	0.981			0.628918	0.666676	0.739337	0.777095	0.347462	0.411888	0.61751	-0.203334	0.61751	0.796666	1.04393	0.618797	0.845026
18.96	44.553	46.731	70.008	0.959			0.631349	0.662892	0.741768	0.773311	0.348605	0.409882	0.621569	-0.210461	0.621569	0.789539	1.04809	0.637171	0.803802
19.04	44.2	47.309	70.062	0.977			0.62565	0.670652	0.736069	0.781071	0.345926	0.413995	0.612053	-0.195847	0.612053	0.804153	1.05225	0.629493	0.823
19.12	44.14	47.483	70.117	0.942			0.624474	0.672801	0.734893	0.78322	0.345374	0.415134	0.610091	-0.191801	0.610091	0.808199	1.05641	0.635164	0.808932
19.2	44.324	47.347	70.177	0.996			0.626299	0.669996	0.736718	0.780415	0.346232	0.413647	0.613138	-0.197083	0.613138	0.802917	1.06057	0.61146	0.80628
19.28	45.291	47.36	69.683	0.999			0.644866	0.67499	0.755285	0.785409	0.354958	0.416294	0.644139	-0.187679	0.644139	0.812321	1.06473	0.621635	0.819813
19.36	44.002	48.219	71.263	0.992			0.612059	0.67207	0.722478	0.782489	0.339539	0.414746	0.589361	-0.193178	0.589361	0.806822	1.06888	0.631811	0.83216
19.44	44.854	47.157	70.393	0.991			0.632013	0.665197	0.742432	0.775616	0.348917	0.411104	0.622679	-0.20612	0.622679	0.79388	1.07304	0.632556	0.814922
19.52	44.311	47.667	70.325	0.973			0.624899	0.67329	0.735318	0.783709	0.345574	0.415393	0.6108	-0.19088	0.6108	0.80912	1.0772	0.639577	0.830347
19.6	44.367	47.59	70.299	0.977			0.62592	0.672413	0.736339	0.782832	0.346053	0.414928	0.612504	-0.192532	0.612504	0.807468	1.08136	0.632231	0.841093
19.68	43.887	48.093	69.511	0.922			0.626412	0.687734	0.736831	0.798153	0.346285	0.423049	0.613327	-0.16368	0.613327	0.83632	1.08552	0.640793	0.837211
19.76	44.377	47.503	69.972	0.932			0.629273	0.674551	0.739692	0.78497	0.347629	0.416062	0.618103	-0.188505	0.618103	0.811495	1.08968	0.615941	0.813321
19.84	44.495	48.245	69.442	0.925			0.635901	0.690632	0.74632	0.80105	0.350744	0.424585	0.629169	-0.158224	0.629169	0.841776	1.09384	0.627705	0.830287
19.92	44.633	46.698	69.958	0.923			0.633157	0.663069	0.743576	0.773488	0.349455	0.409976	0.624588	-0.210126	0.624588	0.789874	1.098	0.649057	0.821829
20	44.054	47.517	70.214	0.955			0.622287	0.672288	0.732706	0.782707	0.344346	0.414862	0.606439	-0.192766	0.606439	0.807234	1.10216	0.634309	0.838585
20.08	44.167	48.466	69.57	0.971			0.629688	0.692357	0.740107	0.802776	0.347824	0.425499	0.618797	-0.154974	0.618797	0.845026	1.10632	0.634424	0.837055
20.16	44.771	46.806	69.33	0.979			0.640693	0.670466	0.751112	0.780885	0.352996	0.413896	0.637171	-0.196198	0.637171	0.803802	1.11048	0.624104	0.835084
20.24	45.004	48.091	70.211	0.943			0.636095	0.680661	0.746514	0.79108	0.350835	0.4193	0.629493	-0.177	0.629493	0.823	1.11463	0.608878	0.82779
20.32	44.891	47.207	69.667	0.942			0.639491	0.67319	0.74991	0.783609	0.352431	0.41534	0.635164	-0.191068	0.635164	0.808932	1.11879	0.626735	0.822336
20.4	43.986	47.185	69.771	0.957			0.625294	0.671782	0.735713	0.782201	0.345759	0.414594	0.61146	-0.19372	0.61146	0.80628	1.12295	0.636167	0.815976
20.48	44.318	47.585	69.628	0.965			0.631388	0.678968	0.741807	0.789387	0.348623	0.418403	0.621635	-0.180187	0.621635	0.819813	1.12711	0.629707	0.807195
20.56	44.839	48.144	69.778	0.984			0.637483	0.685525	0.747902	0.795944	0.351488	0.421878	0.631811	-0.16784	0.631811	0.83216	1.13127	0.629401	0.820727
20.64	45.184	47.85	70.294	0.943			0.637929	0.676371	0.748348	0.78679	0.351697	0.417026	0.632556	-0.185078	0.632556	0.814922	1.13543	0.608242	0.829963
20.72	45.324	48.256	70.054	0.95			0.642134	0.684562	0.752553	0.794981	0.353673	0.421368	0.639577	-0.169653	0.639577	0.830347	1.13959	0.631161	0.826985
20.8	44.862	48.479	69.804	0.954			0.637734	0.690269	0.748153	0.800688	0.351606	0.424393	0.632231	-0.158907	0.632231	0.841093	1.14375	0.614349	0.835217
20.88	45.043	48.148	69.498	1.023			0.642862	0.688207	0.753281	0.798626	0.354016	0.4233	0.640793	-0.162789	0.640793	0.837211	1.14791	0.631913	0.825633
20.96	44.282	47.561	69.94	0.971			0.627978	0.675521	0.738397	0.78594	0.347021	0.416576	0.615941	-0.186679	0.615941	0.813321	1.15207	0.626674	0.849729
21.04	44.346	47.728	69.279	0.965			0.635024	0.68453	0.745443	0.794949	0.350332	0.421351	0.627705	-0.169713	0.627705	0.830287	1.15623	0.638387	0.848773
21.12	45.249	47.455	69.357	0.905			0.647812	0.680039	0.758231	0.790458	0.356342	0.41897	0.649057	-0.178171	0.649057	0.821829	1.16038	0.621233	0.82506
21.2	44.631	48.049	69.331	0.914			0.638979	0.688937	0.749398	0.799356	0.352191	0.423687	0.634309	-0.161415	0.634309	0.838585	1.16454	0.633119	0.83468
21.28	44.66	48.016	69.343	0.96			0.639048	0.688124	0.749467	0.798543	0.352223	0.423256	0.634424	-0.162945	0.634424	0.837055	1.1687	0.619483	0.819747
21.36	44.478	48.207	69.732	0.945			0.632867	0.687078	0.743286	0.797496	0.349318	0.422701	0.624104	-0.164916	0.624104	0.835084	1.17286	0.614526	0.834707
21.44	43.872	47.967	69.786	0.912			0.623748	0.683204	0.734167	0.793623	0.345033	0.420648	0.608878	-0.17221	0.608878	0.82779	1.17702	0.637494	0.828437
21.52	44.738	47.903	69.964	0.957			0.634443	0.680308	0.744862	0.790727	0.350059	0.419113	0.626735	-0.177664	0.626735	0.822336	1.18118	0.641737	0.8481
21.6	44.849	47.377	69.547	0.924			0.640092	0.67693	0.75051	0.787349	0.352714	0.417323	0.636167	-0.184024	0.636167	0.815976
21.68	44.763	47.245	69.812	0.954			0.636222	0.672268	0.746641	0.782687	0.350895	0.414851	0.629707	-0.192805	0.629707	0.807195
21.76	44.124	47.071	68.83	0.949			0.63604	0.679454	0.746458	0.789873	0.350809	0.41866	0.629401	-0.179273	0.629401	0.820727
21.84	44.163	48.393	70.284	0.93			0.623367	0.684359	0.733786	0.794777	0.344854	0.42126	0.608242	-0.170037	0.608242	0.829963
21.92	45.006	48.165	70.101	0.951			0.637093	0.682777	0.747512	0.793196	0.351304	0.420422	0.631161	-0.173015	0.631161	0.826985
22	44.155	48.298	69.856	0.948			0.627024	0.687148	0.737443	0.797567	0.346572	0.422739	0.614349	-0.164783	0.614349	0.835217
22.08	44.693	47.748	69.568	0.939			0.637544	0.682059	0.747963	0.792478	0.351516	0.420041	0.631913	-0.174367	0.631913	0.825633
22.16	44.627	48.793	69.823	0.905			0.634406	0.694855	0.744825	0.805274	0.350042	0.426823	0.626674	-0.150271	0.626674	0.849729
22.24	44.6	48.201	68.997	0.959			0.641421	0.694347	0.75184	0.804766	0.353338	0.426554	0.638387	-0.151227	0.638387	0.848773
22.32	44.584	48.088	70.123	0.884			0.631147	0.681755	0.741566	0.792173	0.34851	0.41988	0.621233	-0.17494	0.621233	0.82506
22.4	44.565	47.888	69.3	0.921			0.638266	0.686863	0.748685	0.797282	0.351856	0.422587	0.633119	-0.16532	0.633119	0.83468
22.48	44.447	47.819	69.989	0.938			0.630099	0.678933	0.740518	0.789352	0.348018	0.418384	0.619483	-0.180253	0.619483	0.819747
22.56	44.165	48.28	69.846	0.972			0.627131	0.686877	0.73755	0.797296	0.346622	0.422595	0.614526	-0.165293	0.614526	0.834707
22.64	44.742	47.66	69.305	0.906			0.640887	0.683548	0.751306	0.793967	0.353087	0.42083	0.637494	-0.171563	0.637494	0.828437
22.72	45.132	48.603	69.61	0.962			0.643427	0.69399	0.753846	0.804409	0.354281	0.426365	0.641737	-0.1519	0.641737	0.8481

## Sheet: Fig6f-c09
							STEP0 (eq 7)		STEP1 (eq 8)		STEP2 (eq 9)		STEP3 (eq 10)		STEP4 (eq 11)		Foci Area	15.053			Eccentricity			Foci radius (µm)	2.18895
Time	Bleach	Non-bleach	REF	BG	SizeB	SizeNB	FRAPb	FRAPnb	FRAPb	FRAPnb	FRAPb	FRAPnb	FRAPb	FRAPnb	FRAPb	FRAPnb	Rescaled time	FRAPb	FRAPnb		a	4.548
-1.2	60.622	61.093	69.68	1.019	7.571	6.618	0.868076	0.874936	0.985415	0.992275	0.5258	0.462814	0.957248	0.195461	0.957248	1.19546	0	0	1		b	4.279
-1.12	60.252	59.944	69.744	0.946			0.862031	0.857554	0.979369	0.974893	0.522574	0.454707	0.947732	0.171547	0.947732	1.17155	0.00531456	0.0684564	0.991264		ec	0.338815
-1.04	61.347	59.653	68.705	0.986			0.891345	0.86633	1.00868	0.983669	0.538216	0.4588	0.993871	0.183621	0.993871	1.18362	0.0106291	0.105353	0.976417
-0.96	61.531	59.461	69.863	0.988			0.879027	0.848973	0.996366	0.966311	0.531643	0.450705	0.974484	0.15974	0.974484	1.15974	0.0159437	0.126223	0.951107
-0.88	61.275	60.216	69.668	1.005			0.877765	0.862342	0.995104	0.979681	0.53097	0.45694	0.972497	0.178134	0.972497	1.17813	0.0212582	0.157191	0.933059
-0.8	62.002	59.429	69.77	0.973			0.887088	0.849688	1.00443	0.967027	0.535944	0.451038	0.987171	0.160725	0.987171	1.16072	0.0265728	0.185933	0.926632
-0.72	60.308	59.461	70.418	0.985			0.854392	0.842193	0.971731	0.959532	0.518498	0.447543	0.935709	0.150413	0.935709	1.15041	0.0318873	0.189481	0.918533
-0.64	61.189	59.707	70.883	0.979			0.861324	0.840124	0.978663	0.957462	0.522197	0.446577	0.94662	0.147565	0.94662	1.14757	0.0372019	0.21646	0.897004
-0.56	61.452	59.605	70.439	0.986			0.870603	0.84401	0.987942	0.961348	0.527148	0.44839	0.961225	0.152912	0.961225	1.15291	0.0425164	0.236629	0.885902
-0.48	60.816	60.224	70.791	0.916			0.857245	0.848773	0.974584	0.966111	0.520021	0.450611	0.9402	0.159465	0.9402	1.15947	0.047831	0.246426	0.8834
-0.4	61.382	59.632	70.527	1.022			0.868427	0.843249	0.985765	0.960587	0.525987	0.448035	0.957799	0.151865	0.957799	1.15186	0.0531456	0.25338	0.877453
-0.32	60.841	59.061	69.953	0.988			0.867875	0.842065	0.985214	0.959403	0.525693	0.447483	0.956931	0.150236	0.956931	1.15024	0.0584601	0.277194	0.856558
-0.24	62.28	59.104	69.883	0.994			0.889634	0.843531	1.00697	0.960869	0.537303	0.448166	0.991178	0.152253	0.991178	1.15225	0.0637747	0.290397	0.855008
-0.16	61.368	58.893	70.012	1.01			0.874728	0.83886	0.992067	0.956198	0.529349	0.445988	0.967717	0.145827	0.967717	1.14583	0.0690892	0.294537	0.845499
-0.08	62.117	59.04	69.275	0.948			0.895239	0.850206	1.01258	0.967544	0.540294	0.45128	1	0.161436	1	1.16144	0.0744038	0.308958	0.838625
0	18.681	50.939	69.158	0.956			0.25989	0.732867	0.377228	0.850206	0.201282	0.396551	0	0	0	1	0.0797183	0.321971	0.829646
0.08	21.678	50.504	69.135	1.01			0.303383	0.726517	0.420722	0.843856	0.22449	0.393589	0.0684564	-0.00873595	0.0684564	0.991264	0.0850329	0.319623	0.842296
0.16	23.249	49.744	69.111	0.983			0.326826	0.715726	0.444165	0.833065	0.236998	0.388556	0.105353	-0.0235826	0.105353	0.976417	0.0903474	0.335663	0.811305
0.24	24.464	49.136	70.039	0.977			0.340086	0.69733	0.457424	0.814668	0.244074	0.379976	0.126223	-0.0488926	0.126223	0.951107	0.095662	0.351342	0.80715
0.32	25.96	48.472	70.383	0.998			0.359761	0.684211	0.477099	0.80155	0.254572	0.373857	0.157191	-0.0669415	0.157191	0.933059	0.100977	0.353484	0.804981
0.4	27.107	47.96	70.123	0.963			0.378022	0.67954	0.495361	0.796879	0.264316	0.371678	0.185933	-0.0733681	0.185933	0.926632	0.106291	0.360135	0.827298
0.48	27.177	47.403	69.902	0.96			0.380276	0.673653	0.497615	0.790992	0.265518	0.368933	0.189481	-0.0814675	0.189481	0.918533	0.111606	0.383744	0.824361
0.56	28.231	46.093	69.535	0.99			0.397418	0.658006	0.514756	0.775344	0.274665	0.361634	0.21646	-0.102996	0.21646	0.897004	0.11692	0.366836	0.794405
0.64	29.368	45.973	70.223	0.95			0.410232	0.649936	0.527571	0.767274	0.281502	0.35787	0.236629	-0.114098	0.236629	0.885902	0.122235	0.372575	0.801625
0.72	29.66	45.621	69.865	0.967			0.416456	0.648118	0.533795	0.765456	0.284823	0.357022	0.246426	-0.1166	0.246426	0.8834	0.127549	0.375412	0.806826
0.8	29.998	45.365	69.92	0.985			0.420875	0.643795	0.538213	0.761133	0.287181	0.355006	0.25338	-0.122547	0.25338	0.877453	0.132864	0.389626	0.782979
0.88	30.974	44.248	69.844	0.925			0.436005	0.628607	0.553343	0.745946	0.295254	0.347922	0.277194	-0.143442	0.277194	0.856558	0.138178	0.375712	0.783051
0.96	31.876	44.605	70.504	0.98			0.444393	0.627481	0.561732	0.74482	0.29973	0.347397	0.290397	-0.144992	0.290397	0.855008	0.143493	0.391058	0.791811
1.04	31.795	43.757	69.91	0.983			0.447024	0.62057	0.564362	0.737908	0.301134	0.344173	0.294537	-0.154501	0.294537	0.845499	0.148808	0.380543	0.799517
1.12	32.655	43.723	70.418	0.977			0.456186	0.615573	0.573524	0.732911	0.306022	0.341843	0.308958	-0.161375	0.308958	0.838625	0.154122	0.427801	0.808334
1.2	32.995	42.965	69.922	0.97			0.464454	0.609047	0.581792	0.726385	0.310434	0.338799	0.321971	-0.170354	0.321971	0.829646	0.159437	0.411653	0.793564
1.28	33.014	43.755	70.162	0.99			0.462962	0.618241	0.5803	0.73558	0.309638	0.343088	0.319623	-0.157704	0.319623	0.842296	0.164751	0.396329	0.780413
1.36	33.685	42.165	70.137	0.948			0.473153	0.595716	0.590492	0.713055	0.315076	0.332581	0.335663	-0.188695	0.335663	0.811305	0.170066	0.404244	0.770582
1.44	34.147	41.675	69.656	0.958			0.483115	0.592696	0.600453	0.710034	0.320391	0.331172	0.351342	-0.19285	0.351342	0.80715	0.17538	0.435134	0.78112
1.52	34.431	41.795	70.029	0.977			0.484475	0.59112	0.601814	0.708458	0.321117	0.330437	0.353484	-0.195019	0.353484	0.804981	0.180695	0.413613	0.779463
1.6	34.711	42.896	69.986	0.995			0.488701	0.60734	0.60604	0.724679	0.323372	0.338003	0.360135	-0.172702	0.360135	0.827298	0.186009	0.417523	0.78639
1.68	35.114	41.997	68.768	0.958			0.503702	0.605206	0.62104	0.722544	0.331376	0.337007	0.383744	-0.175639	0.383744	0.824361	0.191324	0.432981	0.771715
1.76	34.888	41.12	69.814	0.932			0.492959	0.583433	0.610298	0.700771	0.325644	0.326852	0.366836	-0.205595	0.366836	0.794405	0.196639	0.446453	0.781243
1.84	35.11	41.443	69.734	0.953			0.496605	0.58868	0.613944	0.706019	0.32759	0.3293	0.372575	-0.198375	0.372575	0.801625	0.201953	0.418118	0.777574
1.92	35.296	41.763	69.785	1.026			0.498407	0.592461	0.615746	0.709799	0.328551	0.331063	0.375412	-0.193174	0.375412	0.806826	0.207268	0.434575	0.78061
2	36.049	40.731	70.119	0.95			0.507438	0.575128	0.624777	0.692466	0.33337	0.322978	0.389626	-0.217021	0.389626	0.782979	0.212582	0.423955	0.75763
2.08	35.501	40.8	70.195	1.001			0.498598	0.57518	0.615937	0.692518	0.328653	0.323003	0.375712	-0.216949	0.375712	0.783051	0.217897	0.441303	0.780597
2.16	35.674	40.672	69.244	0.964			0.508348	0.581547	0.625687	0.698885	0.333855	0.325972	0.391058	-0.208189	0.391058	0.791811	0.223211	0.437505	0.766101
2.24	35.494	41.363	69.709	1.05			0.501668	0.587148	0.619006	0.704487	0.330291	0.328585	0.380543	-0.200483	0.380543	0.799517	0.228526	0.452437	0.768116
2.32	36.974	41.16	68.662	0.997			0.531693	0.593556	0.649031	0.710895	0.346312	0.331574	0.427801	-0.191666	0.427801	0.808334	0.23384	0.427733	0.753501
2.4	36.212	40.365	68.588	0.936			0.521433	0.582821	0.638772	0.700159	0.340837	0.326567	0.411653	-0.206436	0.411653	0.793564	0.239155	0.444583	0.761616
2.48	36.326	40.576	70.035	1.002			0.511697	0.573262	0.629036	0.690601	0.335642	0.322108	0.396329	-0.219587	0.396329	0.780413	0.24447	0.45859	0.769932
2.56	36.692	40.107	70.107	0.964			0.516726	0.566117	0.634065	0.683455	0.338326	0.318776	0.404244	-0.229418	0.404244	0.770582	0.249784	0.430464	0.785804
2.64	37.417	39.963	68.959	0.929			0.536352	0.573776	0.65369	0.691115	0.348798	0.322348	0.435134	-0.21888	0.435134	0.78112	0.255099	0.434353	0.778649
2.72	37.107	40.56	70.141	0.934			0.522678	0.572572	0.640017	0.689911	0.341502	0.321787	0.413613	-0.220537	0.413613	0.779463	0.260413	0.441373	0.769755
2.8	36.711	40.275	68.98	1.022			0.525163	0.577607	0.642501	0.694945	0.342827	0.324135	0.417523	-0.21361	0.417523	0.78639	0.265728	0.436599	0.773801
2.88	37.767	39.968	69.795	0.92			0.534984	0.56694	0.652322	0.684279	0.348068	0.31916	0.432981	-0.228285	0.432981	0.771715	0.271042	0.454528	0.761741
2.96	37.846	39.901	68.781	1.009			0.543543	0.573865	0.660882	0.691204	0.352635	0.32239	0.446453	-0.218757	0.446453	0.781243	0.276357	0.438414	0.780353
3.04	36.904	40.027	69.357	0.957			0.525541	0.571199	0.642879	0.688537	0.343029	0.321146	0.418118	-0.222426	0.418118	0.777574	0.281671	0.440769	0.780986
3.12	37.427	39.971	68.982	0.976			0.535997	0.573405	0.653335	0.690744	0.348608	0.322175	0.434575	-0.21939	0.434575	0.78061	0.286986	0.450657	0.783151
3.2	37.245	39.125	69.482	1.002			0.529249	0.556703	0.646588	0.674041	0.345008	0.314385	0.423955	-0.24237	0.423955	0.75763	0.292301	0.452041	0.786095
3.28	37.524	39.763	68.598	1.006			0.540271	0.573396	0.65761	0.690735	0.350889	0.322171	0.441303	-0.219403	0.441303	0.780597	0.297615	0.459574	0.770594
3.36	38.026	39.747	69.838	1.002			0.537858	0.56286	0.655197	0.680198	0.349601	0.317256	0.437505	-0.233899	0.437505	0.766101	0.30293	0.463506	0.787229
3.44	38.52	39.685	69.578	0.965			0.547345	0.564325	0.664684	0.681663	0.354664	0.31794	0.452437	-0.231884	0.452437	0.768116	0.308244	0.475191	0.773622
3.52	37.816	39.344	70.268	0.978			0.53165	0.553702	0.648988	0.67104	0.346289	0.312985	0.427733	-0.246499	0.427733	0.753501	0.313559	0.469185	0.784843
3.6	37.918	39.091	69.047	1.027			0.542355	0.5596	0.659694	0.676939	0.352001	0.315736	0.444583	-0.238384	0.444583	0.761616	0.318873	0.466979	0.77917
3.68	38.189	39.16	68.469	0.992			0.551255	0.565645	0.668593	0.682983	0.356749	0.318555	0.45859	-0.230068	0.45859	0.769932	0.324188	0.447706	0.744874
3.76	37.385	40.376	69.252	0.958			0.533385	0.577181	0.650724	0.69452	0.347215	0.323936	0.430464	-0.214196	0.430464	0.785804	0.329502	0.461575	0.764918
3.84	37.825	40.312	69.779	0.934			0.535856	0.571981	0.653194	0.689319	0.348533	0.321511	0.434353	-0.221351	0.434353	0.778649	0.334817	0.455989	0.782439
3.92	37.914	39.637	69.344	0.971			0.540316	0.565516	0.657654	0.682854	0.350913	0.318495	0.441373	-0.230245	0.441373	0.769755	0.340132	0.467669	0.776405
4	37.851	39.989	69.586	1.002			0.537283	0.568456	0.654621	0.685795	0.349294	0.319867	0.436599	-0.226199	0.436599	0.773801	0.345446	0.466017	0.797759
4.08	39.047	39.811	70.346	0.997			0.548674	0.559691	0.666013	0.677029	0.355373	0.315778	0.454528	-0.238259	0.454528	0.761741	0.350761	0.461271	0.77664
4.16	37.949	40.339	69.664	0.952			0.538436	0.573219	0.655774	0.690557	0.34991	0.322088	0.438414	-0.219647	0.438414	0.780353	0.356075	0.459621	0.763015
4.24	38.217	40.544	69.941	0.986			0.539932	0.573678	0.65727	0.691017	0.350708	0.322303	0.440769	-0.219014	0.440769	0.780986	0.36139	0.476668	0.792108
4.32	38.273	40.256	69.262	0.972			0.546215	0.575253	0.663553	0.692591	0.35406	0.323037	0.450657	-0.216849	0.450657	0.783151	0.366704	0.468364	0.779206
4.4	38.375	40.445	69.318	0.997			0.547094	0.577392	0.664432	0.694731	0.354529	0.324035	0.452041	-0.213905	0.452041	0.786095	0.372019	0.468828	0.780245
4.48	38.727	39.701	69.365	0.995			0.551879	0.566125	0.669218	0.683464	0.357083	0.31878	0.459574	-0.229406	0.459574	0.770594	0.377333	0.477654	0.792504
4.56	38.529	40.144	68.719	0.971			0.554378	0.578216	0.671717	0.695555	0.358416	0.324419	0.463506	-0.212771	0.463506	0.787229	0.382648	0.474668	0.791618
4.64	39.217	39.661	69.039	0.983			0.561802	0.568326	0.679141	0.685665	0.362377	0.319806	0.475191	-0.226378	0.475191	0.773622	0.387963	0.470653	0.779429
4.72	38.925	40.184	69.012	0.944			0.557986	0.576482	0.675325	0.693821	0.360341	0.32361	0.469185	-0.215157	0.469185	0.784843	0.393277	0.486792	0.782382
4.8	39.021	40.099	69.324	0.984			0.556585	0.572359	0.673923	0.689697	0.359594	0.321687	0.466979	-0.22083	0.466979	0.77917	0.398592	0.499052	0.789095
4.88	38.634	38.848	70.168	0.963			0.544339	0.547432	0.661678	0.66477	0.35306	0.310061	0.447706	-0.255126	0.447706	0.744874	0.403906	0.493835	0.783814
4.96	38.981	39.589	69.684	0.974			0.553151	0.562	0.670489	0.679338	0.357761	0.316855	0.461575	-0.235082	0.461575	0.764918	0.409221	0.485734	0.780661
5.04	38.634	40.355	69.475	1			0.549602	0.574735	0.666941	0.692074	0.355868	0.322795	0.455989	-0.217561	0.455989	0.782439	0.414535	0.486161	0.768373
5.12	38.786	39.691	68.869	0.958			0.557023	0.570349	0.674362	0.687688	0.359828	0.32075	0.467669	-0.223595	0.467669	0.776405	0.41985	0.463996	0.787335
5.2	38.69	40.717	68.795	0.995			0.555973	0.58587	0.673312	0.703209	0.359267	0.327989	0.466017	-0.202241	0.466017	0.797759	0.425164	0.490392	0.778441
5.28	38.548	39.741	68.916	0.985			0.552958	0.57052	0.670297	0.687859	0.357658	0.320829	0.461271	-0.22336	0.461271	0.77664	0.430479	0.476827	0.792391
5.36	38.748	39.344	69.418	0.972			0.55191	0.560617	0.669248	0.677956	0.357099	0.31621	0.459621	-0.236985	0.459621	0.763015	0.435794	0.466881	0.791629
5.44	39.247	40.541	68.992	0.966			0.562741	0.581763	0.680079	0.699101	0.362878	0.326073	0.476668	-0.207892	0.476668	0.792108	0.441108	0.472034	0.807441
5.52	39.193	40.216	69.535	0.971			0.557465	0.572385	0.674803	0.689723	0.360063	0.321699	0.468364	-0.220794	0.468364	0.779206	0.446423	0.465472	0.799702
5.6	38.874	39.92	68.949	0.943			0.55776	0.573141	0.675098	0.690479	0.36022	0.322052	0.468828	-0.219755	0.468828	0.780245	0.451737	0.495579	0.79241
5.68	39.338	40.611	69.088	0.953			0.563367	0.58205	0.680705	0.699389	0.363212	0.326207	0.477654	-0.207496	0.477654	0.792504	0.457052	0.499184	0.813365
5.76	38.734	40.075	68.23	0.969			0.561469	0.581407	0.678808	0.698745	0.3622	0.325907	0.474668	-0.208382	0.474668	0.791618	0.462366	0.488843	0.796373
5.84	38.881	39.805	68.785	0.988			0.558919	0.572547	0.676257	0.689886	0.360839	0.321775	0.470653	-0.220571	0.470653	0.779429	0.467681	0.500157	0.815602
5.92	39.359	39.731	68.389	1.007			0.569173	0.574694	0.686511	0.692032	0.36631	0.322776	0.486792	-0.217618	0.486792	0.782382	0.472995	0.498819	0.801109
6	39.445	39.619	67.643	0.987			0.576962	0.579573	0.694301	0.696911	0.370467	0.325052	0.499052	-0.210905	0.499052	0.789095	0.47831	0.482772	0.79184
6.08	40.037	40.179	69.049	1.002			0.573648	0.575734	0.690986	0.693073	0.368698	0.323261	0.493835	-0.216186	0.493835	0.783814	0.483625	0.510281	0.792754
6.16	39.331	39.664	68.402	1.03			0.5685	0.573443	0.685839	0.690782	0.365951	0.322193	0.485734	-0.219339	0.485734	0.780661	0.488939	0.495132	0.811855
6.24	40.098	39.805	69.754	0.983			0.568772	0.564511	0.68611	0.68185	0.366096	0.318027	0.486161	-0.231627	0.486161	0.768373	0.494254	0.4801	0.794051
6.32	38.986	40.603	69.492	0.987			0.554689	0.578294	0.672028	0.695632	0.358582	0.324455	0.463996	-0.212665	0.463996	0.787335	0.499568	0.505767	0.813386
6.4	39.706	39.731	68.77	0.949			0.57146	0.571829	0.688799	0.689167	0.367531	0.32144	0.490392	-0.221559	0.490392	0.778441	0.504883	0.501045	0.800042
6.48	39.149	40.445	68.77	1.012			0.562841	0.581968	0.68018	0.699307	0.362932	0.326169	0.476827	-0.207609	0.476827	0.792391	0.510197	0.485233	0.815371
6.56	38.853	40.547	69.033	0.98			0.556522	0.581414	0.673861	0.698753	0.35956	0.325911	0.466881	-0.208371	0.466881	0.791629	0.515512	0.50095	0.811404
6.64	38.772	41.011	68.539	0.918			0.559797	0.592908	0.677135	0.710246	0.361307	0.331271	0.472034	-0.192559	0.472034	0.807441	0.520826	0.474765	0.805877
6.72	38.998	41.165	69.418	0.962			0.555627	0.587282	0.672966	0.704621	0.359083	0.328648	0.465472	-0.200298	0.465472	0.799702	0.526141	0.502058	0.813714
6.8	40.266	40.76	69.334	0.978			0.574756	0.581983	0.692094	0.699321	0.369289	0.326176	0.495579	-0.20759	0.495579	0.79241	0.531456	0.491394	0.81542
6.88	39.184	40.52	67.203	0.957			0.577046	0.597213	0.694385	0.714552	0.370511	0.33328	0.499184	-0.186635	0.499184	0.813365	0.53677	0.511017	0.812096
6.96	39.536	40.509	68.586	0.953			0.570476	0.584862	0.687815	0.702201	0.367006	0.327519	0.488843	-0.203627	0.488843	0.796373	0.542085	0.502798	0.826917
7.04	39.69	41.109	67.992	0.979			0.577664	0.598839	0.695003	0.716178	0.370841	0.334038	0.500157	-0.184398	0.500157	0.815602	0.547399	0.501702	0.806682
7.12	39.925	40.701	68.504	0.971			0.576814	0.588305	0.694153	0.705644	0.370388	0.329125	0.498819	-0.198891	0.498819	0.801109	0.552714	0.521522	0.806703
7.2	39.457	40.472	68.881	0.987			0.566619	0.581568	0.683957	0.698907	0.364947	0.325983	0.482772	-0.20816	0.482772	0.79184	0.558028	0.512921	0.835264
7.28	40.462	40.336	68.58	0.973			0.584096	0.582233	0.701435	0.699571	0.374273	0.326292	0.510281	-0.207246	0.510281	0.792754	0.563343	0.511122	0.826335
7.36	39.441	40.893	67.988	0.902			0.574472	0.596115	0.69181	0.713454	0.369138	0.332768	0.495132	-0.188145	0.495132	0.811855	0.568657	0.525557	0.820875
7.44	39.254	40.491	68.738	0.971			0.564921	0.583175	0.68226	0.700513	0.364042	0.326732	0.4801	-0.205949	0.4801	0.794051	0.573972	0.492505	0.800826
7.52	39.748	40.816	67.701	0.951			0.581228	0.597228	0.698567	0.714567	0.372743	0.333287	0.505767	-0.186614	0.505767	0.813386	0.579287	0.520616	0.808649
7.6	39.576	40.197	67.736	0.97			0.578228	0.58753	0.695567	0.704868	0.371142	0.328763	0.501045	-0.199958	0.501045	0.800042	0.584601	0.51846	0.813455
7.68	39.382	41.443	68.572	0.974			0.568182	0.598672	0.685521	0.71601	0.365782	0.33396	0.485233	-0.184629	0.485233	0.815371	0.589916	0.522877	0.804157
7.76	39.455	40.627	67.514	0.997			0.578168	0.595788	0.695507	0.713126	0.37111	0.332615	0.50095	-0.188596	0.50095	0.811404	0.59523	0.505224	0.800769
7.84	39.063	41.117	68.846	0.921			0.561531	0.59177	0.67887	0.709109	0.362233	0.330741	0.474765	-0.194123	0.474765	0.805877	0.600545	0.520587	0.80925
7.92	39.622	40.864	67.75	0.958			0.578872	0.597467	0.69621	0.714805	0.371486	0.333398	0.502058	-0.186286	0.502058	0.813714	0.605859	0.517491	0.834094
8	39.974	41.789	69.16	0.953			0.572097	0.598707	0.689435	0.716045	0.36787	0.333976	0.491394	-0.18458	0.491394	0.81542	0.611174	0.50937	0.811625
8.08	40.406	41.197	68.428	0.976			0.584564	0.596291	0.701902	0.713629	0.374523	0.332849	0.511017	-0.187904	0.511017	0.812096	0.616488	0.534569	0.803943
8.16	39.646	41.493	67.674	1.045			0.579342	0.607063	0.696681	0.724402	0.371737	0.337874	0.502798	-0.173083	0.502798	0.826917	0.621803	0.494619	0.807898
8.24	39.991	40.915	68.389	0.992			0.578646	0.592356	0.695984	0.709694	0.371365	0.331014	0.501702	-0.193318	0.501702	0.806682	0.627118	0.546423	0.831778
8.32	40.713	40.789	68.145	1.035			0.591238	0.592371	0.708577	0.709709	0.378084	0.331021	0.521522	-0.193297	0.521522	0.806703	0.632432	0.518274	0.821968
8.4	40.063	41.891	67.742	0.921			0.585774	0.613131	0.703112	0.730469	0.375168	0.340704	0.512921	-0.164736	0.512921	0.835264	0.637747	0.527019	0.817398
8.48	40.252	41.731	68.164	0.966			0.58463	0.60664	0.701969	0.723979	0.374558	0.337676	0.511122	-0.173665	0.511122	0.826335	0.643061	0.521713	0.813433
8.56	40.424	41.013	67.398	0.992			0.593802	0.602671	0.71114	0.72001	0.379452	0.335825	0.525557	-0.179125	0.525557	0.820875	0.648376	0.520906	0.806248
8.64	39.942	40.984	69.041	0.925			0.572802	0.5881	0.690141	0.705438	0.368247	0.329029	0.492505	-0.199174	0.492505	0.800826	0.65369	0.518365	0.816471
8.72	40.874	41.085	68.537	0.957			0.590663	0.593785	0.708001	0.711124	0.377777	0.331681	0.520616	-0.191351	0.520616	0.808649	0.659005	0.506961	0.818165
8.8	40.839	41.379	68.611	0.991			0.589293	0.597279	0.706632	0.714617	0.377046	0.33331	0.51846	-0.186545	0.51846	0.813455	0.664319	0.515673	0.823685
8.88	40.671	40.565	68.055	0.921			0.592099	0.59052	0.709438	0.707859	0.378544	0.330158	0.522877	-0.195843	0.522877	0.804157	0.669634	0.516323	0.844522
8.96	39.781	40.261	67.822	0.917			0.580883	0.588058	0.698222	0.705396	0.372559	0.329009	0.505224	-0.199231	0.505224	0.800769	0.674949	0.545617	0.822894
9.04	40.767	41.008	68.342	0.98			0.590645	0.594222	0.707983	0.711561	0.377767	0.331885	0.520587	-0.19075	0.520587	0.80925	0.680263	0.523707	0.834584
9.12	40.462	42.045	68.049	0.98			0.588677	0.61228	0.706016	0.729618	0.376718	0.340307	0.517491	-0.165906	0.517491	0.834094	0.685578	0.5134	0.840718
9.2	40.291	41.128	68.334	1.001			0.583518	0.595948	0.700856	0.713287	0.373965	0.33269	0.50937	-0.188375	0.50937	0.811625	0.690892	0.53015	0.819657
9.28	41.093	40.48	67.885	0.984			0.599528	0.590365	0.716866	0.707703	0.382507	0.330085	0.534569	-0.196057	0.534569	0.803943	0.696207	0.514755	0.84562
9.36	39.59	40.875	68.25	0.95			0.574146	0.593239	0.691484	0.710578	0.368964	0.331426	0.494619	-0.192102	0.494619	0.807898	0.701521	0.512239	0.825173
9.44	40.988	41.221	66.871	1.001			0.607059	0.610597	0.724398	0.727935	0.386526	0.339522	0.546423	-0.168222	0.546423	0.831778	0.706836	0.545199	0.831131
9.52	40.452	41.411	68.02	0.916			0.589175	0.603466	0.706514	0.720805	0.376983	0.336196	0.518274	-0.178032	0.518274	0.821968	0.71215	0.544046	0.828597
9.6	40.422	40.781	67.295	0.986			0.594731	0.600145	0.712069	0.717483	0.379948	0.334647	0.527019	-0.182602	0.527019	0.817398	0.717465	0.520386	0.829665
9.68	40.538	40.933	67.883	0.966			0.591359	0.597262	0.708698	0.714601	0.378149	0.333302	0.521713	-0.186567	0.521713	0.813433	0.72278	0.536718	0.826979
9.76	40.07	40.149	67.16	0.95			0.590847	0.59204	0.708186	0.709379	0.377875	0.330867	0.520906	-0.193752	0.520906	0.806248	0.728094	0.526052	0.828272
9.84	40.636	41.325	68.279	0.983			0.589233	0.599471	0.706571	0.71681	0.377014	0.334333	0.518365	-0.183529	0.518365	0.816471	0.733409	0.518814	0.82206
9.92	40.214	41.477	68.424	0.938			0.581987	0.600702	0.699326	0.718041	0.373148	0.334907	0.506961	-0.181835	0.506961	0.818165	0.738723	0.551444	0.832542
10	40.492	41.648	68.227	0.987			0.587522	0.604714	0.704861	0.722053	0.376101	0.336778	0.515673	-0.176315	0.515673	0.823685	0.744038	0.525087	0.824272
10.08	39.706	41.808	66.838	0.994			0.587935	0.619859	0.705274	0.737198	0.376322	0.343842	0.516323	-0.155478	0.516323	0.844522	0.749352	0.521782	0.811138
10.16	41.312	41.152	67.453	1.013			0.606547	0.604139	0.723886	0.721478	0.386253	0.33651	0.545617	-0.177106	0.545617	0.822894	0.754667	0.533305	0.838751
10.24	40.075	41.395	66.949	0.98			0.592627	0.612636	0.709965	0.729975	0.378825	0.340473	0.523707	-0.165416	0.523707	0.834584	0.759981	0.546285	0.823185
10.32	40.126	42.197	67.764	0.993			0.586078	0.617094	0.703416	0.734433	0.375331	0.342552	0.5134	-0.159282	0.5134	0.840718	0.765296	0.560636	0.82777
10.4	41.261	41.603	68.482	0.983			0.59672	0.601787	0.714059	0.719125	0.381009	0.335413	0.53015	-0.180343	0.53015	0.819657	0.770611	0.550986	0.84038
10.48	40.058	42.304	67.572	0.962			0.586939	0.620658	0.704277	0.737996	0.37579	0.344214	0.514755	-0.15438	0.514755	0.84562	0.775925	0.56446	0.851689
10.56	40.324	41.699	68.197	0.978			0.58534	0.605796	0.702679	0.723135	0.374937	0.337283	0.512239	-0.174827	0.512239	0.825173	0.78124	0.546621	0.821657
10.64	41.387	41.643	67.6	1.022			0.606281	0.610126	0.72362	0.727465	0.386111	0.339303	0.545199	-0.168869	0.545199	0.831131	0.786554	0.557688	0.845197
10.72	41.242	41.424	67.486	0.953			0.605549	0.608285	0.722888	0.725623	0.38572	0.338443	0.544046	-0.171403	0.544046	0.828597	0.791869	0.544697	0.835493
10.8	40.695	41.941	68.209	1.017			0.590517	0.609061	0.707855	0.726399	0.377699	0.338805	0.520386	-0.170335	0.520386	0.829665	0.797183	0.544856	0.845649
10.88	41.189	41.605	67.902	0.97			0.600893	0.607109	0.718232	0.724447	0.383236	0.337895	0.536718	-0.173021	0.536718	0.826979	0.802498	0.536825	0.834814
10.96	40.711	41.643	67.863	0.967			0.594116	0.608048	0.711455	0.725387	0.37962	0.338333	0.526052	-0.171728	0.526052	0.828272	0.807812	0.535657	0.835399
11.04	40.531	41.472	68.092	0.949			0.589518	0.603533	0.706856	0.720871	0.377166	0.336227	0.518814	-0.17794	0.518814	0.82206	0.813127	0.557028	0.851077
11.12	41.545	41.605	67.449	0.986			0.610249	0.611152	0.727588	0.728491	0.388228	0.339781	0.551444	-0.167458	0.551444	0.832542	0.818442	0.552613	0.851733
11.2	40.79	41.571	68.07	0.96			0.593503	0.605141	0.710842	0.722479	0.379293	0.336977	0.525087	-0.175728	0.525087	0.824272	0.823756	0.550807	0.852318
11.28	41.184	41.469	68.971	0.965			0.591404	0.595595	0.708742	0.712933	0.378172	0.332525	0.521782	-0.188862	0.521782	0.811138	0.829071	0.520922	0.831249
11.36	40.618	41.739	67.172	0.998			0.598725	0.615665	0.716063	0.733003	0.382079	0.341886	0.533305	-0.161249	0.533305	0.838751	0.834385	0.543871	0.856221
11.44	41.273	41.099	67.363	0.981			0.606972	0.604351	0.72431	0.721689	0.386479	0.336609	0.546285	-0.176815	0.546285	0.823185	0.8397	0.545997	0.852645
11.52	41.862	41.304	67.346	0.966			0.616089	0.607683	0.733428	0.725022	0.391344	0.338163	0.560636	-0.17223	0.560636	0.82777	0.845014	0.549043	0.863939
11.6	41.154	41.608	66.855	0.962			0.609959	0.616849	0.727297	0.734187	0.388073	0.342438	0.550986	-0.15962	0.550986	0.84038	0.850329	0.532773	0.841315
11.68	41.613	42.043	66.658	1.006			0.618519	0.625069	0.735857	0.742407	0.392641	0.346272	0.56446	-0.148311	0.56446	0.851689	0.855643	0.53687	0.854171
11.76	41.114	40.853	67.105	0.939			0.607185	0.60324	0.724524	0.720579	0.386593	0.336091	0.546621	-0.178343	0.546621	0.821657	0.860958	0.563674	0.868416
11.84	41.338	41.741	66.684	0.984			0.614216	0.62035	0.731555	0.737689	0.390345	0.344071	0.557688	-0.154803	0.557688	0.845197	0.866273	0.530127	0.855196
11.92	41.396	41.885	67.67	0.991			0.605963	0.613297	0.723301	0.730635	0.385941	0.340781	0.544697	-0.164507	0.544697	0.835493	0.871587	0.540545	0.849143
12	40.998	41.963	67.01	0.979			0.606064	0.620678	0.723402	0.738017	0.385995	0.344224	0.544856	-0.154351	0.544856	0.845649	0.876902	0.542034	0.838374
12.08	41.361	42.157	68.184	0.965			0.600961	0.612803	0.7183	0.730141	0.383272	0.340551	0.536825	-0.165186	0.536825	0.834814	0.882216	0.553287	0.854614
12.16	40.918	41.784	67.531	0.962			0.600219	0.613228	0.717558	0.730567	0.382876	0.340749	0.535657	-0.164601	0.535657	0.835399	0.887531	0.561458	0.87166
12.24	41.331	42.043	66.73	0.964			0.613797	0.624624	0.731136	0.741962	0.390121	0.346064	0.557028	-0.148923	0.557028	0.851077	0.892845	0.555689	0.86025
12.32	41.089	42.016	66.648	0.945			0.610992	0.625101	0.72833	0.742439	0.388624	0.346287	0.552613	-0.148267	0.552613	0.851733	0.89816	0.575789	0.871302
12.4	40.998	42.027	66.6	0.98			0.609845	0.625526	0.727183	0.742864	0.388012	0.346485	0.550807	-0.147682	0.550807	0.852318	0.903474	0.550019	0.846072
12.48	40.531	41.827	67.928	0.966			0.590858	0.610212	0.708196	0.72755	0.377881	0.339342	0.520922	-0.168751	0.520922	0.831249	0.908789	0.541276	0.851745
12.56	41.131	42.653	67.326	0.936			0.605438	0.628363	0.722776	0.745701	0.385661	0.347808	0.543871	-0.143779	0.543871	0.856221	0.914104	0.564028	0.857949
12.64	41.161	42.416	67.168	1.028			0.606789	0.625764	0.724127	0.743102	0.386381	0.346596	0.545997	-0.147355	0.545997	0.852645	0.919418	0.577481	0.877739
12.72	40.925	42.581	66.588	1			0.608724	0.633973	0.726063	0.751311	0.387414	0.350425	0.549043	-0.136061	0.549043	0.863939	0.924733	0.560239	0.849767
12.8	40.543	41.808	67.084	0.998			0.598387	0.617529	0.715726	0.734867	0.381899	0.342755	0.532773	-0.158685	0.532773	0.841315	0.930047	0.543671	0.861794
12.88	40.457	42.157	66.664	0.984			0.60099	0.626873	0.718328	0.744211	0.383287	0.347113	0.53687	-0.145829	0.53687	0.854171	0.935362	0.557633	0.856109
12.96	41.326	42.579	66.246	1.007			0.61802	0.637226	0.735358	0.754565	0.392374	0.351942	0.563674	-0.131584	0.563674	0.868416	0.940676	0.564381	0.862654
13.04	40.897	42.965	67.877	0.978			0.596705	0.627618	0.714044	0.744956	0.381001	0.347461	0.530127	-0.144804	0.530127	0.855196	0.945991	0.573138	0.863835
13.12	41.205	42.531	67.645	0.991			0.603325	0.623218	0.720663	0.740557	0.384533	0.345409	0.540545	-0.150857	0.540545	0.849143	0.951305	0.543909	0.850807
13.2	41.205	41.944	67.504	1.047			0.60427	0.61539	0.721609	0.732729	0.385038	0.341758	0.542034	-0.161626	0.542034	0.838374	0.95662	0.539997	0.862265
13.28	41.571	42.616	67.314	1.065			0.611421	0.627194	0.728759	0.744533	0.388853	0.347263	0.553287	-0.145386	0.553287	0.854614	0.961934	0.567398	0.864835
13.36	41.117	42.613	66.084	0.962			0.616612	0.639584	0.73395	0.756923	0.391623	0.353042	0.561458	-0.12834	0.561458	0.87166	0.967249	0.541913	0.840861
13.44	41.396	42.605	66.904	1.001			0.612946	0.631291	0.730285	0.74863	0.389667	0.349174	0.555689	-0.13975	0.555689	0.86025	0.972564	0.556596	0.848399
13.52	41.793	42.68	66.191	1.005			0.625717	0.639324	0.743056	0.756663	0.396481	0.352921	0.575789	-0.128698	0.575789	0.871302	0.977878	0.579	0.884015
13.6	41.408	42.181	67.346	0.95			0.609344	0.620986	0.726682	0.738325	0.387745	0.344368	0.550019	-0.153928	0.550019	0.846072	0.983193	0.555238	0.863196
13.68	41.166	42.584	67.518	1.008			0.603789	0.625109	0.721127	0.742448	0.384781	0.346291	0.541276	-0.148255	0.541276	0.851745	0.988507	0.586274	0.875055
13.76	41.434	42.179	66.439	0.939			0.618244	0.629618	0.735583	0.746957	0.392494	0.348394	0.564028	-0.142051	0.564028	0.857949	0.993822	0.570955	0.862937
13.84	41.492	42.605	65.627	0.958			0.626792	0.644003	0.74413	0.761341	0.397055	0.355103	0.577481	-0.122261	0.577481	0.877739	0.999136	0.557898	0.864628
13.92	41.308	41.821	66.463	0.983			0.615837	0.623671	0.733175	0.74101	0.391209	0.34562	0.560239	-0.150233	0.560239	0.849767	1.00445	0.565611	0.860135
14	40.73	42.509	66.637	0.998			0.605311	0.632414	0.722649	0.749752	0.385593	0.349698	0.543671	-0.138206	0.543671	0.861794	1.00977	0.573778	0.876667
14.08	41.587	42.52	67.117	0.946			0.614181	0.628281	0.73152	0.74562	0.390326	0.34777	0.557633	-0.143891	0.557633	0.856109	1.01508	0.566022	0.867782
14.16	41.897	42.861	67.141	0.976			0.618469	0.633039	0.735808	0.750377	0.392614	0.349989	0.564381	-0.137346	0.564381	0.862654	1.02039	0.589592	0.878258
14.24	42.389	43.043	67.316	1.015			0.624033	0.633897	0.741371	0.751235	0.395583	0.350389	0.573138	-0.136165	0.573138	0.863835	1.02571	0.561219	0.880678
14.32	41.2	42.459	67.391	1.007			0.605462	0.624428	0.722801	0.741766	0.385674	0.345973	0.543909	-0.149193	0.543909	0.850807	1.03102	0.570163	0.854208
14.4	41.044	43.021	67.402	1.013			0.602976	0.632755	0.720315	0.750094	0.384347	0.349857	0.539997	-0.137735	0.539997	0.862265	1.03634	0.597022	0.864152
14.48	41.643	42.576	66.518	0.991			0.620385	0.634624	0.737724	0.751962	0.393637	0.350729	0.567398	-0.135165	0.567398	0.864835	1.04165	0.55357	0.856905
14.56	41.047	41.909	67.283	0.998			0.604194	0.617198	0.721533	0.734537	0.384997	0.342601	0.541913	-0.159139	0.541913	0.840861	1.04697	0.583484	0.880312
14.64	41.706	42.315	67.416	0.892			0.613523	0.622678	0.730861	0.740016	0.389975	0.345157	0.556596	-0.151601	0.556596	0.848399	1.05228	0.581273	0.854841
14.72	41.716	43.067	65.885	0.957			0.627757	0.648565	0.745095	0.765903	0.39757	0.357231	0.579	-0.115985	0.579	0.884015	1.0576	0.551332	0.852696
14.8	41.641	43.019	67.336	0.999			0.61266	0.633432	0.729998	0.750771	0.389514	0.350173	0.555238	-0.136804	0.555238	0.863196	1.06291	0.557713	0.865739
14.88	41.993	42.621	65.859	0.939			0.632378	0.642052	0.749717	0.75939	0.400036	0.354193	0.586274	-0.124945	0.586274	0.875055	1.06823	0.569971	0.877406
14.96	41.79	42.485	66.535	0.96			0.622646	0.633244	0.739984	0.750583	0.394843	0.350085	0.570955	-0.137063	0.570955	0.862937	1.07354	0.583414	0.878194
15.04	41.252	42.573	66.568	0.923			0.61435	0.634473	0.731688	0.751812	0.390416	0.350658	0.557898	-0.135372	0.557898	0.864628	1.07885	0.566578	0.859752
15.12	41.524	42.307	66.457	0.973			0.619251	0.631208	0.736589	0.748546	0.393031	0.349135	0.565611	-0.139865	0.565611	0.860135	1.08417	0.568999	0.86661
15.2	41.622	42.845	66.074	0.966			0.624439	0.643224	0.741778	0.760562	0.3958	0.35474	0.573778	-0.123333	0.573778	0.876667	1.08948	0.579593	0.883655
15.28	41.441	42.568	66.293	0.977			0.619511	0.636766	0.73685	0.754104	0.39317	0.351728	0.566022	-0.132218	0.566022	0.867782	1.0948	0.581223	0.883094
15.36	42.35	42.995	66.18	0.984			0.634487	0.64438	0.751825	0.761719	0.401161	0.355279	0.589592	-0.121742	0.589592	0.878258	1.10011	0.57599	0.869236
15.44	41.683	43.643	67.012	0.972			0.61646	0.646139	0.733798	0.763477	0.391542	0.356099	0.561219	-0.119322	0.561219	0.880678	1.10543	0.579373	0.856995
15.52	42.054	42.368	66.996	0.987			0.622142	0.626899	0.739481	0.744238	0.394574	0.347126	0.570163	-0.145792	0.570163	0.854208	1.11074	0.546189	0.865697
15.6	42.49	42.16	65.926	0.969			0.639207	0.634127	0.756546	0.751466	0.40368	0.350497	0.597022	-0.135848	0.597022	0.864152	1.11606	0.577653	0.851902
15.68	41.492	42.635	67.213	0.99			0.6116	0.62886	0.728939	0.746199	0.388949	0.34804	0.55357	-0.143095	0.55357	0.856905	1.12137	0.575543	0.886452
15.76	41.403	42.381	65.066	1.007			0.630606	0.645873	0.747945	0.763212	0.39909	0.355975	0.583484	-0.119688	0.583484	0.880312	1.12669	0.584831	0.875815
15.84	41.965	41.845	66.127	0.965			0.629201	0.62736	0.74654	0.744698	0.39834	0.34734	0.581273	-0.145159	0.581273	0.854841	1.132	0.604079	0.865262
15.92	41.301	42.333	67.053	0.992			0.610178	0.6258	0.727517	0.743139	0.38819	0.346613	0.551332	-0.147304	0.551332	0.852696	1.13731	0.57745	0.86675
16	41.352	42.736	66.717	0.965			0.614232	0.635281	0.731571	0.75262	0.390353	0.351035	0.557713	-0.134261	0.557713	0.865739	1.14263	0.579603	0.868093
16.08	41.378	42.789	65.91	1.007			0.622021	0.643761	0.739359	0.761099	0.394509	0.35499	0.569971	-0.122594	0.569971	0.877406	1.14794	0.599885	0.871094
16.16	42.023	42.92	66.086	0.952			0.630562	0.644333	0.7479	0.761672	0.399066	0.355257	0.583414	-0.121806	0.583414	0.878194	1.15326	0.6021	0.879296
16.24	41.8	42.528	66.811	1.016			0.619865	0.630929	0.737203	0.748268	0.393359	0.349005	0.566578	-0.140248	0.566578	0.859752	1.15857	0.603984	0.886468
16.32	41.685	42.635	66.471	1.003			0.621403	0.635914	0.738741	0.753252	0.394179	0.35133	0.568999	-0.13339	0.568999	0.86661	1.16389	0.60124	0.898547
16.4	41.457	42.757	65.426	0.97			0.628134	0.648303	0.745472	0.765641	0.397771	0.357109	0.579593	-0.116345	0.579593	0.883655	1.1692	0.594001	0.901278
16.48	42.238	43.467	66.576	0.945			0.629169	0.647895	0.746508	0.765234	0.398323	0.356918	0.581223	-0.116906	0.581223	0.883094	1.17452	0.572982	0.88406
16.56	41.713	42.493	66.078	0.958			0.625845	0.637822	0.743183	0.755161	0.396549	0.35222	0.57599	-0.130764	0.57599	0.869236	1.17983	0.600617	0.87304
16.64	42.126	42.187	66.508	0.966			0.627994	0.628925	0.745333	0.746264	0.397696	0.34807	0.579373	-0.143005	0.579373	0.856995	1.18515	0.59125	0.888945
16.72	41.005	42.875	66.943	0.958			0.606911	0.63525	0.724249	0.752589	0.386447	0.351021	0.546189	-0.134303	0.546189	0.865697	1.19046	0.57861	0.85628
16.8	42.089	41.979	66.543	1			0.626901	0.625223	0.74424	0.742562	0.397113	0.346344	0.577653	-0.148098	0.577653	0.851902	1.19577	0.619517	0.894507
16.88	41.438	43.04	65.65	0.988			0.625561	0.650336	0.742899	0.767674	0.396398	0.358057	0.575543	-0.113548	0.575543	0.886452	1.20109	0.589078	0.885039
16.96	41.844	42.565	65.691	0.984			0.631462	0.642604	0.7488	0.759943	0.399547	0.354451	0.584831	-0.124185	0.584831	0.875815	1.2064	0.585853	0.890396
17.04	42.634	42.067	65.705	0.955			0.643691	0.634934	0.76103	0.752273	0.406072	0.350873	0.604079	-0.134738	0.604079	0.865262	1.21172	0.601875	0.866328
17.12	41.893	42.496	66.242	1.003			0.626772	0.636015	0.744111	0.753354	0.397044	0.351378	0.57745	-0.13325	0.57745	0.86675	1.21703	0.599291	0.874281
17.2	41.685	42.259	65.799	0.952			0.62814	0.636992	0.745479	0.75433	0.397774	0.351833	0.579603	-0.131907	0.579603	0.868093	1.22235	0.583179	0.881202
17.28	42.86	42.739	66.301	1.001			0.641026	0.639173	0.758365	0.756512	0.40465	0.35285	0.599885	-0.128906	0.599885	0.871094	1.22766	0.612663	0.902053
17.36	42.354	42.528	65.387	0.971			0.642434	0.645135	0.759772	0.762473	0.405401	0.355631	0.6021	-0.120704	0.6021	0.879296	1.23298	0.59141	0.868124
17.44	42.154	42.584	64.967	0.952			0.64363	0.650348	0.760969	0.767686	0.40604	0.358062	0.603984	-0.113532	0.603984	0.886468	1.23829	0.61118	0.873176
17.52	42.368	43.48	65.467	0.965			0.641887	0.659127	0.759226	0.776465	0.405109	0.362157	0.60124	-0.101453	0.60124	0.898547	1.24361	0.58133	0.886693
17.6	42.389	43.936	65.941	1.008			0.637288	0.661112	0.754626	0.778451	0.402655	0.363083	0.594001	-0.0987216	0.594001	0.901278	1.24892	0.610222	0.901472
17.68	41.375	42.971	65.711	0.999			0.623934	0.648597	0.741272	0.765935	0.39553	0.357246	0.572982	-0.11594	0.572982	0.88406	1.25424	0.590412	0.888178
17.76	42.17	42.112	65.178	1.001			0.641492	0.640588	0.75883	0.757926	0.404898	0.35351	0.600617	-0.12696	0.600617	0.87304	1.25955	0.598848	0.880546
17.84	41.746	42.811	65.117	0.992			0.63554	0.652148	0.752879	0.769487	0.401723	0.358902	0.59125	-0.111055	0.59125	0.888945	1.26486	0.594078	0.902122
17.92	41.601	41.659	65.703	0.998			0.627509	0.628406	0.744848	0.745744	0.397438	0.347828	0.57861	-0.14372	0.57861	0.85628	1.27018	0.608726	0.905097
18	42.695	42.867	64.844	0.922			0.6535	0.65619	0.770838	0.773529	0.411306	0.360788	0.619517	-0.105493	0.619517	0.894507	1.27549	0.593826	0.88623
18.08	42.142	43.125	65.881	0.992			0.63416	0.649309	0.751498	0.766647	0.400986	0.357578	0.589078	-0.114961	0.589078	0.885039	1.28081	0.598836	0.896605
18.16	41.984	43.352	65.846	0.984			0.632111	0.653202	0.74945	0.770541	0.399893	0.359394	0.585853	-0.109604	0.585853	0.890396	1.28612	0.609952	0.905388
[truncated: 57 more rows]

## Sheet: Fig6f-c10
							STEP0 (eq 7)		STEP1 (eq 8)		STEP2 (eq 9)		STEP3 (eq 10)		STEP4 (eq 11)		Foci Area	15.653			Eccentricity			Foci radius (µm)	2.23215
[truncated: 301 more rows]

[truncated: 10 more sheets: Fig6f-c11, Fig6f-c12, Fig6f-c13, Fig6f-c14, Fig6f-c15, Fig6f-c16, Fig6f-Dip-Analysis, Fig6i, Fig6j, Fig6k]
