# Supplementary material for: Filament formation and NAD processing by noncanonical human FAM118 sirtuins
Source: Nat Struct Mol Biol. 2025 Nov 17;32(12):2526–41. doi: 10.1038/s41594-025-01715-1 (PMC12700824; doi:10.1038/s41594-025-01715-1)
Supplement: Supplementary file 7 — Measurement and statistical source data for graphs. [file 41594_2025_1715_MOESM7_ESM.xlsx]

## Sheet: Fig7d
Time (s)	Buffer	1 mg/mL Porcine NADase	5 µM FAM118B + 5 µM FAM118A	0.2 µM FoNADase1	5 µM FAM118B	5 µM FAM118A
0	0	0	0	0	0	0
0.75	-59.733	70.886	-199.756	60.093	-22.42	-37.067
1.5	-63.544	179.53	-153.802	117.619	-33.992	-41.494
2.25	-73.357	234.456	-134.615	177.173	-41.781	-53.526
3	-81.295	293.485	-98.764	224.877	-53.661	-65.295
3.75	-93.754	325.474	-69.376	258.298	-63.145	-80.663
4.5	-101.862	365.311	-47.405	300.265	-69.354	-85.275
5.25	-107.678	397.465	-5.536	329.161	-82.035	-98.941
6	-110.148	467.61	17.577	368.607	-83.145	-99.866
6.75	-115.84	514.046	62.806	392.02	-84.178	-104.122
7.5	-118.229	556.929	93.359	419.34	-93.055	-110.71
8.25	-122.939	619.554	124.631	469.607	-96.431	-118.036
9	-124.167	669.405	147.132	491.416	-96.888	-122.308
9.75	-124.699	745.401	180.977	531.843	-103.421	-129.793
10.5	-129.692	815.955	218.063	558.119	-110.377	-125.128
11.25	-133.963	850.135	267.738	588.853	-105.15	-126.905
12	-128.116	885.152	300.354	611.02	-103.984	-128.424
12.75	-133.401	972.341	342.546	629.592	-110.922	-128.403
13.5	-134.861	985.938	369.407	639.219	-114.591	-136.014
14.25	-137.415	1106.91	387.907	671.581	-114.856	-128.641
15	-134.781	1177.18	412.919	691.242	-120.37	-135.388
15.75	-139.354	1191.35	456.303	729.881	-118.735	-138.187
16.5	-139.583	1293.36	477.313	737.212	-118.302	-130.598
17.25	-137.103	1311.63	525.515	757.237	-120.027	-135.82
18	-134.836	1318.04	539.93	790.861	-117.394	-134.471
18.75	-137.483	1405.36	556.938	776.931	-117.098	-135.441
19.5	-141.059	1400.68	603.841	804.165	-121.448	-141.759
20.25	-133.479	1476.12	605.569	832.003	-118.871	-133.875
21	-132.12	1483.27	635.388	844.773	-119.825	-135.801
21.75	-141.778	1492.06	670.046	853.532	-115.506	-130.058
22.5	-137.741	1526.27	697.902	877.48	-119.306	-136.533
23.25	-138.992	1397.32	737.88	884.509	-120.842	-132.907
24	-132.858	1371.28	756.534	879.462	-120.426	-140.576
24.75	-135.077	1403.52	782.787	909.064	-115.072	-130.732
25.5	-132.417	1498.07	815.398	918.273	-110.645	-126.174
26.25	-131.366	1511.48	838.017	925.331	-109.145	-128.088
27	-131.634	1569.44	873.296	927.698	-113.646	-129.165
27.75	-130.942	1597.96	886.123	948.133	-114.856	-124.499
28.5	-130.885	1666.63	930.336	983.033	-116.351	-123.811
29.25	-136.044	1696.22	935.428	975.273	-110.306	-125.33
30	-133.843	1778.95	978.233	997.979	-113.251	-125.356
30.75	-134.895	1767.21	970.68	1017.13	-115.777	-129.555
31.5	-126.801	1705.48	995.082	1031.2	-117.457	-124.415
32.25	-131.738	1841.36	1007.64	1022.73	-115.009	-123.595
33	-131.263	1938.52	1024.42	1075.88	-114.14	-130.75
33.75	-137.291	1935.68	1047.99	1066.44	-115.456	-127.295
34.5	-137.562	1945.39	1076.16	1086.32	-117.061	-126.856
35.25	-134.933	1993.82	1095.69	1090.3	-120.692	-126.06
36	-138.243	2045.71	1122.95	1096.75	-114.566	-133.794
36.75	-134.071	2083.89	1139.26	1134.56	-114.096	-127.398
37.5	-140.138	2162.75	1155.14	1149.8	-121.18	-130.911
38.25	-142.572	2187.29	1157.24	1159.89	-120.102	-131.539
39	-142.151	2204.37	1175.19	1184.42	-120.196	-132.401
39.75	-138.104	2234.9	1233.62	1174.86	-122.942	-128.259
40.5	-141.182	2350.92	1229.65	1186.75	-118.127	-131.805
41.25	-146.075	2344.38	1260.42	1232.86	-121.353	-124.845
42	-150.191	2329.49	1306.72	1191.94	-116.911	-125.981
42.75	-139.834		1296.88	1215.18	-113.458	-126.97
43.5	-139.747	2308.53	1338.56	1200.2	-117.66	-119.812
44.25	-135.099	2351.13	1356.53	1220.92	-111.902	-115.436
45	-138.395	2334.28	1369.06	1248.4	-110.817	-121.495
45.75	-136.589	2343.59	1378.36	1226.15	-107.385	-117.993
46.5	-130.039	2374.18	1372.05	1229.17	-113.773	-117.468
47.25	-138.95	2402.8	1381.9	1247.36	-111.392	-124.206
48	-137.333	2399.43	1389.33	1268.46	-115.237	-125.971
48.75	-140.373	2428.77	1394.14	1274.98	-116.29	-126.723
49.5	-139.476	2396.86	1418.66	1285.69	-118.387	-126.947
50.25	-140.22	2538.33	1420.47	1346.64	-123.418	-123.831
51	-140.379	2516.64	1459.47	1317.68	-121.167	-126.345
51.75	-142.427	2539.49	1506.2	1345.72	-114.42	-126.039
52.5	-146.928		1494.76	1339.81	-118.961	-121.456
53.25	-143.3	2543.75	1506.37	1342.42	-118.496	-123.625
54	-141.689	2540.39	1564.98	1330.66	-105.786	-116.956
54.75	-139.791	2543.89	1552.55	1358.36	-107.444	-115.322
55.5	-138.522	2496.57	1569.33	1358.73	-108.591	-113.644
56.25	-132.415	2461.19	1590.4	1339.39	-104.812	-111.55
57	-138.087	2409.74	1552.12	1346.85	-110.653	-111.808
57.75	-133.771	2434.16	1589.19	1379.86	-109.389	-112.504
58.5	-135.767	2442.7	1563.86	1368.67	-110.717	-115.563
59.25	-129.063		1587.79	1379.27	-109.842	-115.661
60	-138.532	2475.52	1578.31	1400.96	-114.016	-117.056
60.75	-142.514	2545.59	1613.3	1419.73	-118.284	-118.702
61.5	-139.087		1623.44	1425.25	-112.987	-121.043
62.25	-141.773	2533.23	1653.87	1416.28	-119.491	-120.155
63	-148.834		1624.13	1426.06	-119.803	-124.862
63.75	-143.104		1683.23	1454.2	-116.718	-124.702
64.5	-141.131	2512.27	1703.42	1486.63	-117.359	-118.672
65.25	-141.065	2536.17	1720.54	1467.64	-111.049	-115.502
66	-142.698		1730.23	1469.99	-105.024	-112.691
66.75	-138.375	2576.93	1712.27	1462.12	-105.024	-104.386
67.5	-134.657		1752.06	1445.57	-106.601	-112.242
68.25	-135.687	2528.07	1762.59	1442.92	-100.471	-101.882
69	-136.429		1751.7	1464.29	-97.924	-107.738
69.75	-131.105	2545.49	1760.03	1478.4	-105.521	-107.265
70.5	-133.537	2557.09	1721.41	1491.17	-109.005	-117.831
71.25	-137.938	2544.96	1758.46	1498.94	-109.52	-114.062
72	-131.416		1750.87	1513.51	-111.047	-109.081
72.75	-137.006	2480.2	1749.54	1487.7	-111.609	-113.4
73.5	-141.725	2501.34	1785.19	1554.33	-105.814	-115.046
74.25	-143.591	2477.86	1830.55	1564.51	-117.043	-116.55
75	-140.989	2558.66	1839.76	1573.87	-111.443	-110.623
75.75	-143.456	2546.78	1855.03	1575.96	-114.557	-109.891
76.5	-144.706	2513.36	1865.74	1560.69	-105.298	-103.634
77.25	-130.545	2530.03	1887.62	1572.6	-103.523	-99.542
78	-129.568	2568.75	1895.5	1564.96	-96.563	-104.824
78.75	-131.782	2587.14	1893.5	1539.84	-101.041	-98.675
79.5	-130.297	2597.35	1886.21	1529.52	-92.928	-96.97
80.25	-128.477	2488.59	1855.88	1585.03	-93.48	-102.07
81	-129.79		1885.29	1546.15	-101.377	-102.965
81.75	-130.488		1874.97	1596.99	-107.42	-106.173
82.5	-133.511		1894.65	1580.16	-102.717	-106.93
83.25	-142.759	2557.79	1898.63	1610.34	-106.33	-111.248
84	-142.06	2546.26	1947.41	1646.79	-106.774	-105.18
84.75	-141.925		1949.31	1654.02	-104.219	-110.12
85.5	-139.127		1990.36	1667.31	-105.658	-106.016
86.25	-132.719		1987.04	1675.74	-103.289	-106.476
87	-136.958	2546.34	2006.63	1652.73	-103.309	-103.476
87.75	-135.787	2596.03	2053.95	1677.08	-102.334	-101.124
88.5	-136.202	2591.38	2020.6	1655.03	-93.533	-93.383
89.25	-132.204		2019.06	1639.8	-93.319	-97.364
90	-128.013		2042.54	1641.81	-91.852	-91.233
90.75	-126.319	2695.35	2051.12	1655.28	-92.661	-90.219
91.5	-125.903		2053.56	1644.89	-94.102	-91.865
92.25	-126.38	2665.2	2047.02	1652.15	-95.9	-90.826
93	-126.84		2060.93	1629.42	-86.739	-89.529
93.75	-126.471	2666.03	2046.94	1658.58	-96.499	-90.164
94.5	-126.638		2100.21	1670.71	-97.915	-91.13
95.25	-127.998	2705.03	2082.98	1677.43	-93.385	-91.779
96	-129.845		2062.11	1697.64	-97.118	-91.601
96.75	-122.002		2050.78	1735.2	-92.84	-95.171
97.5	-127.629		2108.67	1692.58	-96.459	-96.104
98.25	-129.757		2092.47	1680.1	-95.572	-102.321
99	-134.399		2061.18	1741.72	-105.552	-97.158
99.75	-130.889		2080.31	1733.12	-97.585	-98.452
100.5	-133.156		2078.05	1748.38	-103.842	-95.344
101.25	-134.091	2556.11	2146.11	1766.86	-100.332	-96.382
102	-130.809	2559.25	2134.77	1739.66	-94.559	-97.485
102.75	-132.468		2162.83	1772.74	-96.798	-92.286
103.5	-133.236		2176.76	1779.74	-95.812	-93.039
104.25	-134.76	2625.57	2199.18	1776.46	-94.682	-88.742
105	-131.962		2214.11	1794.84	-85.7	-85.694
105.75	-131.781	2635.31	2211.23	1763.32	-92.283	-76.988
106.5	-124.298	2699.32	2203.39	1753.92	-85.132	-81.771
107.25	-123.906	2668.95	2210.79	1771.68	-91.015	-82.07
108	-124.028		2226.78	1803.5	-85.203	-81.638
108.75	-123.335		2221.63	1786.88	-88.509	-80.864
109.5	-119.684		2214.62	1768.59	-80.597	-78.813
110.25	-121.783		2237.79	1748.17	-80.181	-81.581
111	-124.141		2238.79	1753.61	-80.686	-77.856
111.75	-118.736	2586.91	2221.08	1782.44	-81.214	-71.233
112.5	-118.336		2239.33	1799.33	-84.613	-77.256
113.25	-116.05		2222.55	1809.85	-89.416	-81.871
114	-118.87		2221.15	1809.36	-86.059	-81.097
114.75	-121.106	2595.44	2248.46	1760.17	-82.484	-77.728
115.5	-117.779	2551.26	2236.66	1776.7	-88.324	-81.651
116.25	-122.428	2602.26	2226.35	1824.37	-93.441	-85.337
117	-128.248	2675.57	2226.7	1809.53	-83.823	-82.783
117.75	-121.251	2619.08	2231.63	1854.36	-85.864	-80.464
118.5	-121.331		2288.47	1852.48	-90.724	-84.001
119.25	-128.916		2268.07	1846.76	-97.472	-81.695
120	-123.077		2264.48	1856.8	-92.395	-81.241
120.75	-127.469	2622.01	2257.51	1840.61	-94.921	-84.234
121.5	-131.925		2286.86	1855.88	-93.184	-83.68
122.25	-126.297	2645.28	2308.18	1863.3	-95.446	-81.802
123	-131.732	2660.01	2298.07	1876.5	-89.881	-85.181
123.75	-126.167	2686.74	2329.86	1892.23	-97.433	-81.339
124.5	-127.127		2333.38	1885.25	-88.375	-79.039
125.25	-126.924	2646.46	2298.5	1869.42	-88.81	-78.586
126	-130.916	2601.45	2347.92	1928.48	-90.359	-82.218
126.75	-127.83		2324.69	1901.03	-93.69	-75.536
127.5	-128.323		2354.2	1876.23	-88.235	-78.916
128.25	-122.98		2387.81	1906.22	-83.879	-70.642
129	-123.13	2558.75	2420.46	1903.47	-83.774	-69.619
129.75	-118.832	2680.87	2378.94	1922.45	-77.032	-68.444
130.5	-121.813		2362.32	1903.08	-72.511	-73.485
131.25	-118.277	2633.59	2383.24	1935.25	-76.355	-66.184
132	-119.408	2548.36	2432.38	1885.67	-74.585	-61.321
132.75	-120.459		2407.11	1900.97	-75.118	-66.629
133.5	-116.457	2618.95	2394.69	1888.95	-78.214	-68.051
134.25	-118.031		2381.52	1919.13	-73.754	-55.691
135	-109.766		2394.42	1869.46	-78.488	-67.306
135.75	-118.671		2405.38	1927.33	-73.264	-65.806
136.5	-117.205	2658.75	2383.32	1887.1	-82.367	-65.77
137.25	-113.005		2391.35	1960.44	-79.695	-67.471
138	-115.713		2354.93	1912.49	-80.817	-67.426
138.75	-118.501	2695.77	2350.14	1924.02	-82.788	-72.973
139.5	-116.33	2690.63	2358.01	1959.07	-82.573	-68.974
140.25	-124.558		2390.97	1945.97	-84.075	-68.387
141	-124.991	2750.54	2375.9	1945.71	-90.024	-78.925
141.75	-121.064		2389.39	1954.13	-88.639	-73.014
142.5	-121.612		2405.82	1997.04	-88.038	-77.463
143.25	-124.69	2725.08	2459.78	1960.26	-86.881	-70.224
144	-122.145		2451.93	2021.55	-86.896	-73.042
144.75	-124.127	2691.69	2481.01	2007.25	-84.611	-71.057
145.5	-120.259		2497.36	2008	-80.719	-70.748
146.25	-117.654	2602.46	2497.63	2015.48	-78.773	-60.865
147	-119.578	2647.11	2476.38	2010	-70.574	-63
147.75	-117.323		2501.08	1967.2	-72.955	-64.912
148.5	-113.963	2703.44	2500.63	1960.87	-74.316	-59.55
149.25	-114.523		2469.65	1945.69	-73.429	-58.539
150	-113.772	2638.93	2487.21	1966.52	-72.229	-59.744
150.75	-115.691		2470.42	1984.01	-70.169	-61.795
151.5	-108.982		2483.65	1970.5	-72.269	-54.419
152.25	-107.014		2479.81	1993.28	-69.081	-59.27
153	-118.822		2476.85	2027.97	-73.181	-67.715
153.75	-114.869	2661.9	2472.89	2016.36	-84.345	-65.59
154.5	-120.464		2467.73	2013.66	-81.084	-64.201
155.25	-120.57	2599.22	2476.24	2016.47	-84.275	-70.091
156	-116.106		2479.88	2028.66	-82.965	-66.671
156.75	-123.593	2614.73	2542.76	2046.05	-82.89	-64.198
157.5	-123.536		2481.55	2049.14	-84.815	-71.296
158.25	-119.444		2510.96	2068.17	-80.319	-62.016
159	-126.226		2531.79	2051.19	-82.472	-64.822
159.75	-119.001		2575.26	2049.31	-72.719	-53.028
160.5	-119.053		2587.5	2068.09	-71.625	-55.887
161.25	-116.614		2565.14	2048.57	-73.102	-55.36
162	-114.899	2502.1	2613.49	2049.41	-74.926	-52.239
162.75	-112.976	2426.49	2608.05	2042.29	-73.916	-49.367
163.5	-114.532	2411.32	2559.05	2066.94	-74.065	-54.252
164.25	-113.892	2448.86	2544.4	2028.06	-68.589	-58.304
165	-109.328	2546.29	2562.73	2037.17	-71.345	-52.396
165.75	-111.734	2564.01	2610.1	2042.2	-72.166	-54.954
166.5	-112.577		2524.49	2047.27	-74.552	-58.673
167.25	-109.602		2569.93	2020.22	-70.253	-59.095
168	-112.956		2533.58	2073.11	-78.192	-57.853
168.75	-115.751		2557.18	2057.25	-72.201	-62.079
169.5	-115.004		2502.35	2052.24	-70.274	-60.486
170.25	-120.284	2655.7	2602.25	2061.85	-76.636	-61.85
171	-117.232		2502.55	2094.57	-79.162	-59.365
171.75	-119.366		2541.11	2085.94	-80.872	-60.412
172.5	-121.836	2584.07	2610.18	2120.06	-72.611	-63.688
173.25	-118.436	2627.56	2617.96	2097.18	-71.334	-56.836
174	-120.365		2596.67	2110.59	-73.272	-59.276
174.75	-116.737		2640.6	2122.55	-70.467	-50.443
175.5	-116.457		2633.4	2129.92	-70.939	-41.415
176.25	-114.106		2663.91	2094.49	-68.267	-48.445
177	-113.29		2591.79	2130.36	-62.49	-44.29
177.75	-109.111	2539.65	2616.15	2088.67	-70.253	-49.72
178.5	-111.138	2547.49	2668.5	2100.36	-62.807	-55.228
179.25	-109.428		2665.54	2124.79	-65.48	-47.672
180	-109.744		2645.32	2093.64	-67.375	-50.214

## Sheet: Fig7e
	Buffer	FAM118B	FAM118A	FAM118B + FAM118A	FoNADase1
	-133.156	-103.842	-95.344	2078.05	1748.38
	-129.683	-100.926	-79.915	2817.1	1505.76
	-141	-121.316	-109.001	932.959	1746.4
Mean	-131.419	-102.384	-87.6295	2447.57	1627.07
StDev	2.45578	2.06192	10.91	522.588	171.555

## Sheet: Fig7f
	Buffer	5 uM FAM118B WT	5 uM FAM118B H206A	5 uM FAM118B N163A	5 uM FAM118B F122R	5 uM FAM118A WT	5 uM FAM118A H191A	5 uM FAM118A N148A	5 uM FAM118A F109R	5 uM FAM118B WT + 5 uM FAM118A WT	5 uM FAM118A H191A + 5 uM FAM118B WT	5 uM FAM118A N148A + 5 uM FAM118B WT	5 uM FAM118A F109R + 5uM FAM118B WT	5 uM FAM118B H206A + 5 uM FAM118A WT	5 uM FAM118B N163A + 5 uM FAM118A WT	5 uM FAM118B F122R + 5 uM FAM118A WT
Measurement1	-67.854	133.767	-72.027	-32.027	-92.397	15.79	-38.05	-53.814	-61.958	2135.38	58.46	-26.022	68.179	46.336	2.488	22.316
Measurement2	-53.398	142.174	-95.423	-65.168	-109.623	62.02	-54.513	-55.232	-69.553	2693.77	74.129	77.424	40.651	27.355	-3.967	53.759
Measurement3	-44.078	96.485	-79.269	-73.714	-104.62	34.832	-68.533	-72.608	-21.866	2025.66	79.899	83.915	52.859	44.089	0.011	23.519
Mean	-55.11	124.142	-82.2397	-56.9697	-102.213	37.5473	-53.6987	-60.5513	-51.1257	2284.94	70.8293	45.1057	53.8963	39.26	-0.489333	33.198
StDev	11.9801	24.3177	11.9776	22.0196	8.86159	23.2343	15.2578	10.4654	25.6226	358.288	11.0939	61.6838	13.7933	10.3711	3.25646	17.8165

## Sheet: Fig7g data
Fig8g
cellular NAD levels measurement
empty vector			FAM B WT + FAM A WT			FAM B N163A + FAM A N148A			FAM B F122R + FAM A F109A			DMSO			inhibitor FK866
mean	stdev	technical replicates	mean	stdev	technical replicates	mean	stdev	technical replicates	mean	stdev	technical replicates	mean	stdev	technical replicates	mean	stdev	technical replicates
94.08	6.15862	3	12.683	2.10106	3	65.37	5.23919	3	74.828	1.94739	3	99.556	0.693882	3	5.906	0.693882	3

## Sheet: Fig7g one-way-ANOVA
Number of families	1
Number of comparisons per family	6
Alpha	0.05
Tukey's multiple comparisons test	Mean diff.	95.00% CI of diff.	Below threshold?	Summary	Adjusted P Value
negative control (empty vector) vs. wild type (FAM B + FAM A)	81.4	70.18 to 92.61	Yes	****	<0.0001	A-B
negative control (empty vector) vs. catalytic mutants (FAM B N163A + FAM A N148A)	28.71	17.50 to 39.92	Yes	***	0.0002	A-C
negative control (empty vector) vs. filamentation mutants (FAM B F122R + FAM A F109A)	19.25	8.037 to 30.47	Yes	**	0.0026	A-D
wild type (FAM B + FAM A) vs. catalytic mutants (FAM B N163A + FAM A N148A)	-52.69	-63.90 to -41.47	Yes	****	<0.0001	B-C
wild type (FAM B + FAM A) vs. filamentation mutants (FAM B F122R + FAM A F109A)	-62.15	-73.36 to -50.93	Yes	****	<0.0001	B-D
catalytic mutants (FAM B N163A + FAM A N148A) vs. filamentation mutants (FAM B F122R + FAM A F109A)	-9.458	-20.67 to 1.757	No	ns	0.1015	C-D
Test details	Mean 1	Mean 2	Mean diff.	SE of diff.	n1	n2	q	DF
negative control (empty vector) vs. wild type (FAM B + FAM A)	94.08	12.68	81.4	3.502	3	3	32.87	8
negative control (empty vector) vs. catalytic mutants (FAM B N163A + FAM A N148A)	94.08	65.37	28.71	3.502	3	3	11.59	8
negative control (empty vector) vs. filamentation mutants (FAM B F122R + FAM A F109A)	94.08	74.83	19.25	3.502	3	3	7.775	8
wild type (FAM B + FAM A) vs. catalytic mutants (FAM B N163A + FAM A N148A)	12.68	65.37	-52.69	3.502	3	3	21.28	8
wild type (FAM B + FAM A) vs. filamentation mutants (FAM B F122R + FAM A F109A)	12.68	74.83	-62.15	3.502	3	3	25.1	8
catalytic mutants (FAM B N163A + FAM A N148A) vs. filamentation mutants (FAM B F122R + FAM A F109A)	65.37	74.83	-9.458	3.502	3	3	3.819	8
Compact letter display
negative control (empty vector)	A
filamentation mutants (FAM B F122R + FAM A F109A)	B
catalytic mutants (FAM B N163A + FAM A N148A)	B
wild type (FAM B + FAM A)	C
Table Analyzed	one-way-ANOVA-27JUL2025-2h
Data sets analyzed	A-D
Distribution assumption	Normal (Gaussian)
ANOVA summary
F	197.7
P value	<0.0001
P value summary	****
Significant diff. among means (P < 0.05)?	Yes
R squared	0.9867
Brown-Forsythe test
F (DFn, DFd)
P value
P value summary
Are SDs significantly different (P < 0.05)?
Bartlett's test
Bartlett's statistic (corrected)
P value
P value summary
Are SDs significantly different (P < 0.05)?
ANOVA table	SS	DF	MS	F (DFn, DFd)	P value
Treatment (between columns)	10911	3	3637	F (3, 8) = 197.7	P<0.0001
Residual (within columns)	147.2	8	18.4
Total	11058	11
Data summary
Number of treatments (columns)	4
Number of values (total)	12

## Sheet: Fig7g t-test-DMSO-FK866
Table Analyzed	t-test-27JUL2025
Column F	DMSO
vs.	vs.
Column B	inhibitor FK866
Unpaired t test
P value	<0.0001
P value summary	****
Significantly different (P < 0.05)?	Yes
One- or two-tailed P value?	Two-tailed
t, df	t=165.3, df=4
How large is the effect?
Mean of column B	5.906
Mean of column F	99.56
Difference between means (F - B) ± SEM	93.65 ± 0.5666
95% confidence interval	92.08 to 95.22
R squared (eta squared)	0.9999
F test to compare variances
F, DFn, Dfd	1.000, 2, 2
P value	>0.9999
P value summary	ns
Significantly different (P < 0.05)?	No
Data analyzed
Sample size, column B	3
Sample size, column F	3

## Sheet: Fig7g precise-P
calculate precise P value for ANOVA
Tukey's multiple comparisons test	Mean diff.	95.00% CI of diff.	Below threshold?	Summary	Adjusted P Value	F	DFN	DFD	P
negative control (empty vector) vs. wild type (FAM B + FAM A)	81.4	70.18 to 92.61	Yes	****	<0.0001	197.7	3	8	7.67978e-08
wild type (FAM B + FAM A) vs. catalytic mutants (FAM B N163A + FAM A N148A)	-52.69	-63.90 to -41.47	Yes	****	<0.0001				7.67978e-08
wild type (FAM B + FAM A) vs. filamentation mutants (FAM B F122R + FAM A F109A)	-62.15	-73.36 to -50.93	Yes	****	<0.0001				7.67978e-08
calculate precise P value for t-test						T	df		P
DMSO-vs-FK866						165.3	4		8.03441e-09
