# Supplementary material for: Filament formation and NAD processing by noncanonical human FAM118 sirtuins
Source: Nat Struct Mol Biol. 2025 Nov 17;32(12):2526–41. doi: 10.1038/s41594-025-01715-1 (PMC12700824; doi:10.1038/s41594-025-01715-1)
Supplement: Supplementary file 8 — List of proteins with species and accession codes used in the phylogenetic tree. [file 41594_2025_1715_MOESM8_ESM.xlsx]

## Sheet: Sheet1
NCBI accession numbers related to the sirtuins tree in Fig. 1b and Extended Data Fig. 2
Taxonomy	Species	Sitruin type	Accession number
Eukaryota
Amoebozoa	Dictyostelium discoideum	SIR2_2	XP_643515.1
	Dictyostelium discoideum	SIR2_2	XP_629408.1
	Pelomyxa schedti	SirTM	KAH3765781.1
Apusozoa	Thecamonas trahens	SirTM	XP_013762118.1
Discoba	Acrasis kona	SirTM	KAL0490261.1
Haptista	Prymnesium parvum	SIR2_2	KAL1507964.1
	Prymnesium parvum	SIR2_2	KAL1510512.1
Metamonada	Histomonas meleagridis	SirTM	XP_067777746.1
	Kipferlia bialata	SirTM	GIQ81482.1
Rhodophyta	Gracilaria domingensis	SIR2_2	KAI0558483.1
Sar	Cercozoa sp. M6MM	SIR2_2	MES1907951.1
	Cylindrotheca closterium	SIR2_2	CAJ1968199.1
	Phytophthora nicotianae	SirTM	WZU87064.1
Viridiplantae	Ipomoea batatas	SIR2_2	GMD19732.1
Opisthokonta
Aphelida	Amoeboaphelidium occidentale	SIR2_2	KAI3657588.1
Filasterea	Capsaspora owczarzaki	SIR2_2	KJE89461.1
	Capsaspora owczarzaki	SirTM	KJE94751.1
	Capsaspora owczarzaki	SIR2 (1)	KJE94481.1
	Capsaspora owczarzaki	SIR2 (2)	KJE92564.1
	Capsaspora owczarzaki	SIR2 (4)	KJE90862.1
	Capsaspora owczarzaki	SIR2 (6)	XP_004343843.2
	Capsaspora owczarzaki	SIR2 (7)	XP_004344427.2
Fungi	Saccharomyces cerevisiae	SIR2 (1)	DAA11814.1
	Aspergillus niger	SIR2_2	GKZ75504.1
	Aspergillus niger	SIR2_2	GKZ82399.1
	Aspergillus niger	SirTM	GKZ81259.1
	Aspergillus niger	SIR2 (1)	GKZ82135.1
	Aspergillus niger	SIR2 (2)	GKZ77354.1
	Aspergillus niger	SIR2 (4)	GKZ84993.1
	Aspergillus niger	SIR2 (5)	GKZ81711.1
	Cladophialophora immunda	SIR2_2	OQV00177.1
	Coccidioides posadasii	SIR2_2	XP_003069641.2
	Hypoxylon crocopeplum	SIR2_2	KAI1372867.1
	Xylariaceae sp. FL0016	SIR2_2	KAI1336541.1
	Saitozyma podzolica	SIR2_2	RSH83718.1
Metazoa
Chordata	Branchiostoma lanceolatum (LactB)	SIR2_2	CAH1274277.1
	Branchiostoma lanceolatum (PK)	SIR2_2	CAH1274268.1
Hemichordata	Saccoglossus kowalevskii	SIR2_2	XP_006822521.1
Spiralia	Adineta vaga	SIR2_2	UJR17369.1
	Adineta vaga	SirTM	UJR10605.1
	Adineta vaga	SIR2 (1)	UJR27447.1
	Adineta vaga	SIR2 (2)	UJR32102.1
	Adineta vaga	SIR2 (3)	UJR13605.1
	Adineta vaga	SIR2 (4)	UJR15882.1
	Adineta vaga	SIR2 (5)	UJR38633.1
	Adineta vaga	SIR2 (6)	UJR31024.1
	Adineta vaga	SIR2 (7)	UJR35168.1
	Lingula anatina	SIR2_2	XP_013384988.1
Cnidaria	Acropora muricata	SIR2_2	XP_067026408.1
Vertebrata
Elasmobranchii	Scyliorhinus canicula	SIR2_2 (FAM118A)	XP_038636520.1
	Scyliorhinus canicula	SIR2_2 (FAM118B)	XP_038634945.1
Euteleostomi	Danio rerio	SIR2_2 (FAM118B)	XP_001339495.3
	Danio rerio	SIR2 (1)	XP_001334440.4
	Danio rerio	SIR2 (2)	XP_009289751.1
	Danio rerio	SIR2 (3)	XP_009301762.1
	Danio rerio	SIR2 (4)	XP_005166123.1
	Danio rerio	SIR2 (5)	NP_001002605.1
	Danio rerio	SIR2 (6)	NP_001002071.1
	Danio rerio	SIR2 (7)	XP_001336438.3
Mammalia	human FAM118A	SIR2_2	NP_001336842.1
	human FAM118B	SIR2_2	NP_078832.1
	human SIRT1	SIR2 (1)	NP_036370.2
	human SIRT2	SIR2 (2)	NP_036369.2
	human SIRT3	SIR2 (3)	NP_036371.1
	human SIRT4	SIR2 (4)	NP_001372662.1
	human SIRT5	SIR2 (5)	NP_001363732.1
	human SIRT6	SIR2 (6)	NP_057623.2
	human SIRT7	SIR2 (7)	NP_057622.1
Prokaryota
	Anaerolineae bacterium	SIR2_2	MBN1563523.1
	Bacillus cereus ThsA	SIR2_2	EJR09240.1
	Bacillus subtilis DSR2	SIR2_2	WP_029317421.1
	Chondromyces crocatus (TIR_2)	SIR2_2	WP_050428605.1
	Chondromyces crocatus (HEAT)	SIR2_2	WP_050432314.1
	Chondromyces crocatus	SIR2 (4)	WP_082363495.1
	Chondromyces crocatus	SIR2 (5)	WP_050430420.1
	Chryseobacterium glaciei	SIR2_2	WP_066752989.1
	Escherichia coli DSR2	SIR2_2	WP_252514584.1
	Escherichia coli CobB	SIR2 (5)	ANK06644.1
	Geobacter sulfurreducens	SIR2_2	WP_010942011.1
	Planobispora longispora	SIR2_2	WP_203889336.1
	Staphylococcus aureus	SirTM	WP_001191954.1
	Streptococcus pyogenes	SirTM	CAM30197.1
	Treponema sp. OMZ838	SIR2_2	WP_215904694.1
Archaea
	Haloferax gibbonsii	SIR2_2	WP_081605242.1
	Halovenus aranensis	SIR2_2	WP_092704167.1
	Methanoregula sp.	SIR2_2	MFA4849976.1
