# Supplementary material for: Filament formation and NAD processing by noncanonical human FAM118 sirtuins
Source: Nat Struct Mol Biol. 2025 Nov 17;32(12):2526–41. doi: 10.1038/s41594-025-01715-1 (PMC12700824; doi:10.1038/s41594-025-01715-1)
Supplement: Supplementary file 9 — List of proteins with species and accession codes used in the phylogenetic tree. [file 41594_2025_1715_MOESM9_ESM.xlsx]

## Sheet: Sheet1
NCBI accession numbers related to the FAM118 tree in Extended Data Fig. 3
Taxonomy	Species	Sitruin type	Accession number
Cyclostomata
	Petromyzon marinus	FAM118B	XP_032820408.1
	Petromyzon marinus	FAM118B-like	XP_032820312.1
Gnathostomata
cartilaginous fishes	Scyliorhinus canicula	FAM118A-like	XP_038636520.1
	Scyliorhinus canicula	FAM118B	XP_038634945.1
	Rhincodon typus	FAM118A	XP_048463744.1
	Rhincodon typus	FAM118B	XP_020379751.1
	Callorhinchus milii	FAM118A	XP_007892889.1
	Callorhinchus milii	FAM118B	XP_007894171.1
	Callorhinchus milii	FAM118B-like	XP_042202711.1
bony fishes	Danio rerio	FAM118B	XP_001339495.3
Amphibia
	Bombina bombina	FAM118A	XP_053574978.1
	Bombina bombina	FAM118B	XP_053547508.1
	Pelobates fuscus	FAM118A	XP_063302807.1
	Pelobates fuscus	FAM118B	XP_063292672.1
	Xenopus tropicalis	FAM118B	XP_012821886.2
Amniota
reptiles	Emys orbicularis	FAM118A	XP_065278410.1
	Emys orbicularis	FAM118B	XP_065273221.1
	Anolis carolinensis	FAM118A	XP_003221455.2
	Anolis carolinensis	FAM118B	XP_062816943.1
	Python bivittatus	FAM118A	XP_025028561.1
	Python bivittatus	FAM118B	XP_015746810.2
	Alligator sinensis	FAM118A	XP_025069104.1
	Crocodylus porosus	FAM118A	XP_019399416.1
birds	Gallus gallus	FAM118B	XP_040507973.1
	Columba livia	FAM118A	XP_021153022.2
	Columba livia	FAM118B	XP_064896408.1
mammals	Vombatus ursinus	FAM118A	XP_027710119.1
	Vombatus ursinus	FAM118B	XP_027691060.1
	human	FAM118A	NP_001336842.1
	human	FAM118B	NP_078832.1
